# Supplementary material for: Comprehensive analysis of transcriptomics and metabolomics to understand tail-suspension-induced myocardial injury in rat
Source: Front Cardiovasc Med. 2023 Jan 17;9:1074257. doi: 10.3389/fcvm.2022.1074257 (PMC9886666; doi:10.3389/fcvm.2022.1074257)
Supplement: Supplementary Table 1 — The Protein–protein interaction (PPI) of these differentially expressed genes (DEGs) established by STRING. [file Table_1.XLSX]

## Sheet: Sheet1
#node1	node2	node1_string_id	node2_string_id
AF251705	Aif1	10090.ENSMUSP00000090121	10090.ENSMUSP00000025257
AF251705	Clec4a2	10090.ENSMUSP00000090121	10090.ENSMUSP00000032248
AF251705	Gabarapl1	10090.ENSMUSP00000090121	10090.ENSMUSP00000032264
AF251705	C3ar1	10090.ENSMUSP00000090121	10090.ENSMUSP00000048092
AF251705	Lair1	10090.ENSMUSP00000090121	10090.ENSMUSP00000083589
AF251705	Evi2a	10090.ENSMUSP00000090121	10090.ENSMUSP00000125936
AF251705	Cd84	10090.ENSMUSP00000090121	10090.ENSMUSP00000120881
AF251705	Cd300a	10090.ENSMUSP00000090121	10090.ENSMUSP00000102192
Aass	Srm	10090.ENSMUSP00000031707	10090.ENSMUSP00000006611
Aass	Nuak1	10090.ENSMUSP00000031707	10090.ENSMUSP00000020220
Aass	Chaf1b	10090.ENSMUSP00000031707	10090.ENSMUSP00000023666
Abcg5	Cyp7b1	10090.ENSMUSP00000069495	10090.ENSMUSP00000037487
Abcg5	Dhcr7	10090.ENSMUSP00000069495	10090.ENSMUSP00000073541
Abhd2	Ssmem1	10090.ENSMUSP00000038361	10090.ENSMUSP00000031798
Abhd2	Pnpla2	10090.ENSMUSP00000038361	10090.ENSMUSP00000127149
Abhd2	Cyp26b1	10090.ENSMUSP00000038361	10090.ENSMUSP00000076886
Abra	Trpv4	10090.ENSMUSP00000051973	10090.ENSMUSP00000071859
Ache	Hmox1	10090.ENSMUSP00000024099	10090.ENSMUSP00000005548
Ache	Chka	10090.ENSMUSP00000024099	10090.ENSMUSP00000071933
Acmsd	Gpnmb	10090.ENSMUSP00000048482	10090.ENSMUSP00000031840
Acot1	Pdk4	10090.ENSMUSP00000126448	10090.ENSMUSP00000019721
Acot1	Fbp2	10090.ENSMUSP00000126448	10090.ENSMUSP00000021907
Acta1	Hspb1	10090.ENSMUSP00000034453	10090.ENSMUSP00000005077
Acta1	Myc	10090.ENSMUSP00000034453	10090.ENSMUSP00000022971
Acta1	Fbn2	10090.ENSMUSP00000034453	10090.ENSMUSP00000025497
Acta1	Chrng	10090.ENSMUSP00000034453	10090.ENSMUSP00000027470
Acta1	Slc2a10	10090.ENSMUSP00000034453	10090.ENSMUSP00000029196
Acta1	Hsp90aa1	10090.ENSMUSP00000034453	10090.ENSMUSP00000091921
Acta1	Fgf2	10090.ENSMUSP00000034453	10090.ENSMUSP00000037694
Acta1	Tubb4a	10090.ENSMUSP00000034453	10090.ENSMUSP00000071135
Acta1	Iqgap3	10090.ENSMUSP00000034453	10090.ENSMUSP00000071715
Acta1	Aspm	10090.ENSMUSP00000034453	10090.ENSMUSP00000059159
Acta1	Pik3cg	10090.ENSMUSP00000034453	10090.ENSMUSP00000062864
Acta1	Capn5	10090.ENSMUSP00000034453	10090.ENSMUSP00000048183
Acta1	Flnc	10090.ENSMUSP00000034453	10090.ENSMUSP00000064163
Acta1	Col3a1	10090.ENSMUSP00000034453	10090.ENSMUSP00000085192
Acta1	Nppb	10090.ENSMUSP00000034453	10090.ENSMUSP00000099521
Acta1	Klhl40	10090.ENSMUSP00000034453	10090.ENSMUSP00000095873
Adam8	Mmp9	10090.ENSMUSP00000101684	10090.ENSMUSP00000017881
Adam8	Gpnmb	10090.ENSMUSP00000101684	10090.ENSMUSP00000031840
Adam8	Clec4d	10090.ENSMUSP00000101684	10090.ENSMUSP00000032240
Adam8	Rgs1	10090.ENSMUSP00000101684	10090.ENSMUSP00000140624
Adamts17	Adamts4	10090.ENSMUSP00000095984	10090.ENSMUSP00000006570
Adamts17	Fbn2	10090.ENSMUSP00000095984	10090.ENSMUSP00000025497
Adamts17	Adamts3	10090.ENSMUSP00000095984	10090.ENSMUSP00000132219
Adamts3	Gdf15	10090.ENSMUSP00000132219	10090.ENSMUSP00000003808
Adamts3	Adamts4	10090.ENSMUSP00000132219	10090.ENSMUSP00000006570
Adamts3	Mmp9	10090.ENSMUSP00000132219	10090.ENSMUSP00000017881
Adamts3	Col3a1	10090.ENSMUSP00000132219	10090.ENSMUSP00000085192
Adamts3	Crem	10090.ENSMUSP00000132219	10090.ENSMUSP00000121233
Adamts4	Sdc4	10090.ENSMUSP00000006570	10090.ENSMUSP00000017153
Adamts4	Tmcc3	10090.ENSMUSP00000006570	10090.ENSMUSP00000063264
Adamts4	Col3a1	10090.ENSMUSP00000006570	10090.ENSMUSP00000085192
Adamts4	Mmp15	10090.ENSMUSP00000006570	10090.ENSMUSP00000034243
Adamts4	Mmp9	10090.ENSMUSP00000006570	10090.ENSMUSP00000017881
Adat3	Dctd	10090.ENSMUSP00000136259	10090.ENSMUSP00000126733
Adra1d	Ahsa2	10090.ENSMUSP00000099473	10090.ENSMUSP00000020529
Agpat9	Mogat2	10090.ENSMUSP00000031255	10090.ENSMUSP00000064041
Agpat9	Pnpla2	10090.ENSMUSP00000031255	10090.ENSMUSP00000127149
Agpat9	Cds2	10090.ENSMUSP00000031255	10090.ENSMUSP00000099470
Ahsa2	Hspa8	10090.ENSMUSP00000020529	10090.ENSMUSP00000015800
Ahsa2	Hspa1a	10090.ENSMUSP00000020529	10090.ENSMUSP00000084586
Ahsa2	Banp	10090.ENSMUSP00000020529	10090.ENSMUSP00000132095
Ahsa2	Dnaja1	10090.ENSMUSP00000020529	10090.ENSMUSP00000030118
Ahsa2	Hsph1	10090.ENSMUSP00000020529	10090.ENSMUSP00000074392
Ahsa2	Dnajb4	10090.ENSMUSP00000020529	10090.ENSMUSP00000114356
Ahsa2	Stip1	10090.ENSMUSP00000020529	10090.ENSMUSP00000025918
Ahsa2	Hsp90aa1	10090.ENSMUSP00000020529	10090.ENSMUSP00000091921
Aif1	Hmox1	10090.ENSMUSP00000025257	10090.ENSMUSP00000005548
Aif1	Mmp9	10090.ENSMUSP00000025257	10090.ENSMUSP00000017881
Aif1	C3ar1	10090.ENSMUSP00000025257	10090.ENSMUSP00000048092
Aif1	Evi2a	10090.ENSMUSP00000025257	10090.ENSMUSP00000125936
Aif1	Clec4a2	10090.ENSMUSP00000025257	10090.ENSMUSP00000032248
Aif1	Gpr34	10090.ENSMUSP00000025257	10090.ENSMUSP00000042715
Aif1	Cnr2	10090.ENSMUSP00000025257	10090.ENSMUSP00000095454
Aif1	Fgf2	10090.ENSMUSP00000025257	10090.ENSMUSP00000037694
Aif1	Aspm	10090.ENSMUSP00000025257	10090.ENSMUSP00000059159
Aif1	P2rx7	10090.ENSMUSP00000025257	10090.ENSMUSP00000098303
Aif1	Cxcl9	10090.ENSMUSP00000025257	10090.ENSMUSP00000108716
Aif1	Lair1	10090.ENSMUSP00000025257	10090.ENSMUSP00000083589
Aif1	Atf3	10090.ENSMUSP00000025257	10090.ENSMUSP00000027941
Aif1	Cxcl10	10090.ENSMUSP00000025257	10090.ENSMUSP00000047646
Aif1	Fcgr2b	10090.ENSMUSP00000025257	10090.ENSMUSP00000027966
Aif1	Cx3cl1	10090.ENSMUSP00000025257	10090.ENSMUSP00000034230
Aif1	Mki67	10090.ENSMUSP00000025257	10090.ENSMUSP00000033310
Aif1	Mrc1	10090.ENSMUSP00000025257	10090.ENSMUSP00000028045
Akap12	Plk1	10090.ENSMUSP00000035829	10090.ENSMUSP00000033154
Akr1c14	Cyp2e1	10090.ENSMUSP00000112664	10090.ENSMUSP00000026552
Aldh1a3	Rbp1	10090.ENSMUSP00000015278	10090.ENSMUSP00000059749
Aldh1a3	Cyp26b1	10090.ENSMUSP00000015278	10090.ENSMUSP00000076886
Amigo2	Slc38a4	10090.ENSMUSP00000059913	10090.ENSMUSP00000023101
Amigo2	Irx5	10090.ENSMUSP00000059913	10090.ENSMUSP00000034184
Ankle1	Cdc20	10090.ENSMUSP00000113162	10090.ENSMUSP00000006565
Ankle1	Kif18b	10090.ENSMUSP00000113162	10090.ENSMUSP00000021311
Ankle1	Ccna2	10090.ENSMUSP00000113162	10090.ENSMUSP00000029270
Ankle1	Cdc25c	10090.ENSMUSP00000113162	10090.ENSMUSP00000055427
Ankrd34a	Gprasp2	10090.ENSMUSP00000102707	10090.ENSMUSP00000134666
Ankrd34a	Lrrc55	10090.ENSMUSP00000102707	10090.ENSMUSP00000107228
Anln	Cdc20	10090.ENSMUSP00000045873	10090.ENSMUSP00000006565
Anln	Atad5	10090.ENSMUSP00000045873	10090.ENSMUSP00000017694
Anln	Cdk1	10090.ENSMUSP00000045873	10090.ENSMUSP00000020099
Anln	Cmpk2	10090.ENSMUSP00000045873	10090.ENSMUSP00000020969
Anln	Kif18b	10090.ENSMUSP00000045873	10090.ENSMUSP00000021311
Anln	Trip13	10090.ENSMUSP00000045873	10090.ENSMUSP00000022053
Anln	Esco2	10090.ENSMUSP00000045873	10090.ENSMUSP00000022613
Anln	Cdca3	10090.ENSMUSP00000045873	10090.ENSMUSP00000024270
Anln	Ndc80	10090.ENSMUSP00000045873	10090.ENSMUSP00000024851
Anln	Mcm6	10090.ENSMUSP00000045873	10090.ENSMUSP00000027601
Anln	Dtl	10090.ENSMUSP00000045873	10090.ENSMUSP00000027933
Anln	Kif18a	10090.ENSMUSP00000045873	10090.ENSMUSP00000028527
Anln	Bub1	10090.ENSMUSP00000045873	10090.ENSMUSP00000028858
Anln	Fam83d	10090.ENSMUSP00000045873	10090.ENSMUSP00000029183
Anln	Ccna2	10090.ENSMUSP00000045873	10090.ENSMUSP00000029270
Anln	Kntc1	10090.ENSMUSP00000045873	10090.ENSMUSP00000031366
Anln	Kif22	10090.ENSMUSP00000045873	10090.ENSMUSP00000032915
Anln	Plk1	10090.ENSMUSP00000045873	10090.ENSMUSP00000033154
Anln	Mki67	10090.ENSMUSP00000045873	10090.ENSMUSP00000033310
Anln	Ccnb2	10090.ENSMUSP00000045873	10090.ENSMUSP00000034742
Anln	Troap	10090.ENSMUSP00000045873	10090.ENSMUSP00000035389
Anln	Parpbp	10090.ENSMUSP00000045873	10090.ENSMUSP00000038375
Anln	Ckap2	10090.ENSMUSP00000045873	10090.ENSMUSP00000039518
Anln	Dlgap5	10090.ENSMUSP00000045873	10090.ENSMUSP00000040416
Anln	Melk	10090.ENSMUSP00000045873	10090.ENSMUSP00000043806
Anln	Ercc6l	10090.ENSMUSP00000045873	10090.ENSMUSP00000050592
Anln	Trim59	10090.ENSMUSP00000045873	10090.ENSMUSP00000103432
Anln	Spc25	10090.ENSMUSP00000045873	10090.ENSMUSP00000107939
Anln	Cdc6	10090.ENSMUSP00000045873	10090.ENSMUSP00000091469
Anln	Cdc25c	10090.ENSMUSP00000045873	10090.ENSMUSP00000055427
Anln	Mcm3	10090.ENSMUSP00000045873	10090.ENSMUSP00000059192
Anln	Cks2	10090.ENSMUSP00000045873	10090.ENSMUSP00000075250
Anln	Hjurp	10090.ENSMUSP00000045873	10090.ENSMUSP00000054263
Anln	Cdkn3	10090.ENSMUSP00000045873	10090.ENSMUSP00000070575
Anln	Ttk	10090.ENSMUSP00000045873	10090.ENSMUSP00000064839
Anln	Ube2c	10090.ENSMUSP00000045873	10090.ENSMUSP00000085581
Anln	Mcm5	10090.ENSMUSP00000045873	10090.ENSMUSP00000126135
Anln	Kif20b	10090.ENSMUSP00000045873	10090.ENSMUSP00000084599
Anln	Ckap2l	10090.ENSMUSP00000045873	10090.ENSMUSP00000056145
Anln	Kif2c	10090.ENSMUSP00000045873	10090.ENSMUSP00000064261
Anln	Tpx2	10090.ENSMUSP00000045873	10090.ENSMUSP00000128888
Anln	Cenpf	10090.ENSMUSP00000045873	10090.ENSMUSP00000129738
Anln	Mad2l1	10090.ENSMUSP00000045873	10090.ENSMUSP00000098897
Anln	Kif20a	10090.ENSMUSP00000045873	10090.ENSMUSP00000132659
Anln	Cep55	10090.ENSMUSP00000045873	10090.ENSMUSP00000127961
Anln	Kif4	10090.ENSMUSP00000045873	10090.ENSMUSP00000048383
Anln	Top2a	10090.ENSMUSP00000045873	10090.ENSMUSP00000068896
Anln	Aspm	10090.ENSMUSP00000045873	10090.ENSMUSP00000059159
Anln	Prc1	10090.ENSMUSP00000045873	10090.ENSMUSP00000129675
Anln	Ect2	10090.ENSMUSP00000045873	10090.ENSMUSP00000103935
Anln	Cit	10090.ENSMUSP00000045873	10090.ENSMUSP00000062049
Apln	Aplnr	10090.ENSMUSP00000046012	10090.ENSMUSP00000053638
Aplnr	Pcdh11x	10090.ENSMUSP00000053638	10090.ENSMUSP00000052340
Arhgef16	Ephb3	10090.ENSMUSP00000030898	10090.ENSMUSP00000006112
Arhgef16	Tiam1	10090.ENSMUSP00000030898	10090.ENSMUSP00000126020
Arhgef16	Ect2	10090.ENSMUSP00000030898	10090.ENSMUSP00000103935
Arhgef16	Dock3	10090.ENSMUSP00000030898	10090.ENSMUSP00000047652
Arl4a	Pacrg	10090.ENSMUSP00000114458	10090.ENSMUSP00000044376
Arnt2	Cdkn1a	10090.ENSMUSP00000082154	10090.ENSMUSP00000023829
Arnt2	Nr4a3	10090.ENSMUSP00000082154	10090.ENSMUSP00000030025
Arnt2	Ndn	10090.ENSMUSP00000082154	10090.ENSMUSP00000045369
Arnt2	Crem	10090.ENSMUSP00000082154	10090.ENSMUSP00000121233
Arnt2	Hif3a	10090.ENSMUSP00000082154	10090.ENSMUSP00000104132
Arntl	Hlf	10090.ENSMUSP00000046235	10090.ENSMUSP00000004051
Arntl	Pdk4	10090.ENSMUSP00000046235	10090.ENSMUSP00000019721
Arntl	Myc	10090.ENSMUSP00000046235	10090.ENSMUSP00000022971
Arntl	Cdkn1a	10090.ENSMUSP00000046235	10090.ENSMUSP00000023829
Arntl	Ccrn4l	10090.ENSMUSP00000046235	10090.ENSMUSP00000023849
Arntl	Bhlhe41	10090.ENSMUSP00000046235	10090.ENSMUSP00000032386
Arntl	Ndn	10090.ENSMUSP00000046235	10090.ENSMUSP00000045369
Arntl	Chka	10090.ENSMUSP00000046235	10090.ENSMUSP00000071933
Arntl	Crem	10090.ENSMUSP00000046235	10090.ENSMUSP00000121233
Arntl	Hif3a	10090.ENSMUSP00000046235	10090.ENSMUSP00000104132
Arntl	Ciart	10090.ENSMUSP00000046235	10090.ENSMUSP00000124943
Arntl	Dbp	10090.ENSMUSP00000046235	10090.ENSMUSP00000079693
Aspm	Cdc20	10090.ENSMUSP00000059159	10090.ENSMUSP00000006565
Aspm	Cdk1	10090.ENSMUSP00000059159	10090.ENSMUSP00000020099
Aspm	Kif18b	10090.ENSMUSP00000059159	10090.ENSMUSP00000021311
Aspm	Trip13	10090.ENSMUSP00000059159	10090.ENSMUSP00000022053
Aspm	Esco2	10090.ENSMUSP00000059159	10090.ENSMUSP00000022613
Aspm	Cdca3	10090.ENSMUSP00000059159	10090.ENSMUSP00000024270
Aspm	Ndc80	10090.ENSMUSP00000059159	10090.ENSMUSP00000024851
Aspm	Mcm6	10090.ENSMUSP00000059159	10090.ENSMUSP00000027601
Aspm	Dtl	10090.ENSMUSP00000059159	10090.ENSMUSP00000027933
Aspm	Mastl	10090.ENSMUSP00000059159	10090.ENSMUSP00000028119
Aspm	Kif18a	10090.ENSMUSP00000059159	10090.ENSMUSP00000028527
Aspm	Bub1	10090.ENSMUSP00000059159	10090.ENSMUSP00000028858
Aspm	Fam83d	10090.ENSMUSP00000059159	10090.ENSMUSP00000029183
Aspm	Ccna2	10090.ENSMUSP00000059159	10090.ENSMUSP00000029270
Aspm	Kif17	10090.ENSMUSP00000059159	10090.ENSMUSP00000030539
Aspm	Kntc1	10090.ENSMUSP00000059159	10090.ENSMUSP00000031366
Aspm	Kif22	10090.ENSMUSP00000059159	10090.ENSMUSP00000032915
Aspm	Plk1	10090.ENSMUSP00000059159	10090.ENSMUSP00000033154
Aspm	Mki67	10090.ENSMUSP00000059159	10090.ENSMUSP00000033310
Aspm	Ccnb2	10090.ENSMUSP00000059159	10090.ENSMUSP00000034742
Aspm	Troap	10090.ENSMUSP00000059159	10090.ENSMUSP00000035389
Aspm	Parpbp	10090.ENSMUSP00000059159	10090.ENSMUSP00000038375
Aspm	Ckap2	10090.ENSMUSP00000059159	10090.ENSMUSP00000039518
Aspm	Dlgap5	10090.ENSMUSP00000059159	10090.ENSMUSP00000040416
Aspm	Melk	10090.ENSMUSP00000059159	10090.ENSMUSP00000043806
Aspm	Chtf18	10090.ENSMUSP00000059159	10090.ENSMUSP00000043896
Aspm	Kif4	10090.ENSMUSP00000059159	10090.ENSMUSP00000048383
Aspm	Ercc6l	10090.ENSMUSP00000059159	10090.ENSMUSP00000050592
Aspm	Hjurp	10090.ENSMUSP00000059159	10090.ENSMUSP00000054263
Aspm	Cdc25c	10090.ENSMUSP00000059159	10090.ENSMUSP00000055427
Aspm	Ckap2l	10090.ENSMUSP00000059159	10090.ENSMUSP00000056145
Aspm	Trim59	10090.ENSMUSP00000059159	10090.ENSMUSP00000103432
Aspm	Cdca7	10090.ENSMUSP00000059159	10090.ENSMUSP00000099752
Aspm	Mcm3	10090.ENSMUSP00000059159	10090.ENSMUSP00000059192
Aspm	Tcf19	10090.ENSMUSP00000059159	10090.ENSMUSP00000125167
Aspm	Spc25	10090.ENSMUSP00000059159	10090.ENSMUSP00000107939
Aspm	Cks2	10090.ENSMUSP00000059159	10090.ENSMUSP00000075250
Aspm	Iqgap3	10090.ENSMUSP00000059159	10090.ENSMUSP00000071715
Aspm	Cdc6	10090.ENSMUSP00000059159	10090.ENSMUSP00000091469
Aspm	Mcm5	10090.ENSMUSP00000059159	10090.ENSMUSP00000126135
Aspm	Cdkn3	10090.ENSMUSP00000059159	10090.ENSMUSP00000070575
Aspm	Kif20b	10090.ENSMUSP00000059159	10090.ENSMUSP00000084599
Aspm	Ube2c	10090.ENSMUSP00000059159	10090.ENSMUSP00000085581
Aspm	Tpx2	10090.ENSMUSP00000059159	10090.ENSMUSP00000128888
Aspm	Ect2	10090.ENSMUSP00000059159	10090.ENSMUSP00000103935
Aspm	Mad2l1	10090.ENSMUSP00000059159	10090.ENSMUSP00000098897
Aspm	Prc1	10090.ENSMUSP00000059159	10090.ENSMUSP00000129675
Aspm	Kif20a	10090.ENSMUSP00000059159	10090.ENSMUSP00000132659
Aspm	Kif2c	10090.ENSMUSP00000059159	10090.ENSMUSP00000064261
Aspm	Cep55	10090.ENSMUSP00000059159	10090.ENSMUSP00000127961
Aspm	Top2a	10090.ENSMUSP00000059159	10090.ENSMUSP00000068896
Aspm	Ttk	10090.ENSMUSP00000059159	10090.ENSMUSP00000064839
Aspm	Cenpf	10090.ENSMUSP00000059159	10090.ENSMUSP00000129738
Aspm	Cit	10090.ENSMUSP00000059159	10090.ENSMUSP00000062049
Atad5	Bub1	10090.ENSMUSP00000017694	10090.ENSMUSP00000028858
Atad5	Ttk	10090.ENSMUSP00000017694	10090.ENSMUSP00000064839
Atad5	Ndc80	10090.ENSMUSP00000017694	10090.ENSMUSP00000024851
Atad5	Hpgd	10090.ENSMUSP00000017694	10090.ENSMUSP00000034026
Atad5	Cdc6	10090.ENSMUSP00000017694	10090.ENSMUSP00000091469
Atad5	Fam83d	10090.ENSMUSP00000017694	10090.ENSMUSP00000029183
Atad5	Trip13	10090.ENSMUSP00000017694	10090.ENSMUSP00000022053
Atad5	Mcm6	10090.ENSMUSP00000017694	10090.ENSMUSP00000027601
Atad5	Chaf1b	10090.ENSMUSP00000017694	10090.ENSMUSP00000023666
Atad5	Mcm3	10090.ENSMUSP00000017694	10090.ENSMUSP00000059192
Atad5	Mcm5	10090.ENSMUSP00000017694	10090.ENSMUSP00000126135
Atad5	Esco2	10090.ENSMUSP00000017694	10090.ENSMUSP00000022613
Atad5	Chtf18	10090.ENSMUSP00000017694	10090.ENSMUSP00000043896
Atf3	Gdf15	10090.ENSMUSP00000027941	10090.ENSMUSP00000003808
Atf3	Hspb1	10090.ENSMUSP00000027941	10090.ENSMUSP00000005077
Atf3	Hmox1	10090.ENSMUSP00000027941	10090.ENSMUSP00000005548
Atf3	Gadd45b	10090.ENSMUSP00000027941	10090.ENSMUSP00000015456
Atf3	Mmp9	10090.ENSMUSP00000027941	10090.ENSMUSP00000017881
Atf3	Irak3	10090.ENSMUSP00000027941	10090.ENSMUSP00000020448
Atf3	Myc	10090.ENSMUSP00000027941	10090.ENSMUSP00000022971
Atf3	Cdkn1a	10090.ENSMUSP00000027941	10090.ENSMUSP00000023829
Atf3	Tnfrsf12a	10090.ENSMUSP00000027941	10090.ENSMUSP00000024698
Atf3	Nr4a3	10090.ENSMUSP00000027941	10090.ENSMUSP00000030025
Atf3	Nppb	10090.ENSMUSP00000027941	10090.ENSMUSP00000099521
Atf3	Serpine1	10090.ENSMUSP00000027941	10090.ENSMUSP00000039586
Atf3	Cxcl10	10090.ENSMUSP00000027941	10090.ENSMUSP00000047646
Atf3	Mapk11	10090.ENSMUSP00000027941	10090.ENSMUSP00000086204
Atf3	Hspa1a	10090.ENSMUSP00000027941	10090.ENSMUSP00000084586
Atf3	Nfkbiz	10090.ENSMUSP00000027941	10090.ENSMUSP00000110102
Atf3	Fosl2	10090.ENSMUSP00000027941	10090.ENSMUSP00000031017
Atf3	Socs3	10090.ENSMUSP00000027941	10090.ENSMUSP00000059129
Atf3	Egr2	10090.ENSMUSP00000027941	10090.ENSMUSP00000041053
Atf3	Maff	10090.ENSMUSP00000027941	10090.ENSMUSP00000094076
Atf3	Crem	10090.ENSMUSP00000027941	10090.ENSMUSP00000121233
Atf3	Ppp1r15a	10090.ENSMUSP00000027941	10090.ENSMUSP00000049488
Atf3	Cebpb	10090.ENSMUSP00000027941	10090.ENSMUSP00000069850
Atp12a	S100a8	10090.ENSMUSP00000007340	10090.ENSMUSP00000064385
Atp12a	Tfrc	10090.ENSMUSP00000007340	10090.ENSMUSP00000023486
B3gat1	Sdc4	10090.ENSMUSP00000125700	10090.ENSMUSP00000017153
B3gat1	Sell	10090.ENSMUSP00000125700	10090.ENSMUSP00000027871
B3gat1	Cd8a	10090.ENSMUSP00000125700	10090.ENSMUSP00000068123
B3gat1	Cxcr5	10090.ENSMUSP00000125700	10090.ENSMUSP00000137518
B3gat1	Ncam1	10090.ENSMUSP00000125700	10090.ENSMUSP00000130668
Bcl2a1a	Bcl2l1	10090.ENSMUSP00000096086	10090.ENSMUSP00000007803
Bcl2a1a	Myc	10090.ENSMUSP00000096086	10090.ENSMUSP00000022971
Bcl2a1a	Nr4a3	10090.ENSMUSP00000096086	10090.ENSMUSP00000030025
Bcl2a1a	Fkbp5	10090.ENSMUSP00000096086	10090.ENSMUSP00000078382
Bcl2a1a	Hsp90aa1	10090.ENSMUSP00000096086	10090.ENSMUSP00000091921
Bcl2a1a	Bcl3	10090.ENSMUSP00000096086	10090.ENSMUSP00000113851
Bcl2l1	Hspb1	10090.ENSMUSP00000007803	10090.ENSMUSP00000005077
Bcl2l1	Hmox1	10090.ENSMUSP00000007803	10090.ENSMUSP00000005548
Bcl2l1	Cdc20	10090.ENSMUSP00000007803	10090.ENSMUSP00000006565
Bcl2l1	Il2ra	10090.ENSMUSP00000007803	10090.ENSMUSP00000028111
Bcl2l1	Hspa8	10090.ENSMUSP00000007803	10090.ENSMUSP00000015800
Bcl2l1	Cd8a	10090.ENSMUSP00000007803	10090.ENSMUSP00000068123
Bcl2l1	Ccna2	10090.ENSMUSP00000007803	10090.ENSMUSP00000029270
Bcl2l1	Plk1	10090.ENSMUSP00000007803	10090.ENSMUSP00000033154
Bcl2l1	Bcl3	10090.ENSMUSP00000007803	10090.ENSMUSP00000113851
Bcl2l1	Mapk11	10090.ENSMUSP00000007803	10090.ENSMUSP00000086204
Bcl2l1	Socs3	10090.ENSMUSP00000007803	10090.ENSMUSP00000059129
Bcl2l1	Cdc25c	10090.ENSMUSP00000007803	10090.ENSMUSP00000055427
Bcl2l1	Fgf2	10090.ENSMUSP00000007803	10090.ENSMUSP00000037694
Bcl2l1	Crem	10090.ENSMUSP00000007803	10090.ENSMUSP00000121233
Bcl2l1	Bcl6	10090.ENSMUSP00000007803	10090.ENSMUSP00000023151
Bcl2l1	P2rx7	10090.ENSMUSP00000007803	10090.ENSMUSP00000098303
Bcl2l1	Mki67	10090.ENSMUSP00000007803	10090.ENSMUSP00000033310
Bcl2l1	Prkar1b	10090.ENSMUSP00000007803	10090.ENSMUSP00000026973
Bcl2l1	Hsp90aa1	10090.ENSMUSP00000007803	10090.ENSMUSP00000091921
Bcl2l1	Cdkn1a	10090.ENSMUSP00000007803	10090.ENSMUSP00000023829
Bcl2l1	Mmp9	10090.ENSMUSP00000007803	10090.ENSMUSP00000017881
Bcl2l1	Gck	10090.ENSMUSP00000007803	10090.ENSMUSP00000099984
Bcl2l1	Myc	10090.ENSMUSP00000007803	10090.ENSMUSP00000022971
Bcl2l1	Cdk1	10090.ENSMUSP00000007803	10090.ENSMUSP00000020099
Bcl2l1	Hif3a	10090.ENSMUSP00000007803	10090.ENSMUSP00000104132
Bcl2l1	Bnip3	10090.ENSMUSP00000007803	10090.ENSMUSP00000101718
Bcl3	Irak3	10090.ENSMUSP00000113851	10090.ENSMUSP00000020448
Bcl3	Myc	10090.ENSMUSP00000113851	10090.ENSMUSP00000022971
Bcl3	Bcl6	10090.ENSMUSP00000113851	10090.ENSMUSP00000023151
Bcl3	Pir	10090.ENSMUSP00000113851	10090.ENSMUSP00000033749
Bcl3	Cxcl10	10090.ENSMUSP00000113851	10090.ENSMUSP00000047646
Bcl3	Socs3	10090.ENSMUSP00000113851	10090.ENSMUSP00000059129
Bcl3	Cebpb	10090.ENSMUSP00000113851	10090.ENSMUSP00000069850
Bcl3	Nfkbiz	10090.ENSMUSP00000113851	10090.ENSMUSP00000110102
Bcl3	Tpx2	10090.ENSMUSP00000113851	10090.ENSMUSP00000128888
Bcl6	Myc	10090.ENSMUSP00000023151	10090.ENSMUSP00000022971
Bcl6	Pdcd1lg2	10090.ENSMUSP00000023151	10090.ENSMUSP00000108195
Bcl6	Cebpb	10090.ENSMUSP00000023151	10090.ENSMUSP00000069850
Bcl6	Serpinb6b	10090.ENSMUSP00000023151	10090.ENSMUSP00000105922
Bcl6	Prdm1	10090.ENSMUSP00000023151	10090.ENSMUSP00000101129
Bcl6	Cdkn1a	10090.ENSMUSP00000023151	10090.ENSMUSP00000023829
Bcl6	Cd84	10090.ENSMUSP00000023151	10090.ENSMUSP00000120881
Bcl6	Socs3	10090.ENSMUSP00000023151	10090.ENSMUSP00000059129
Bcl6	Pik3cg	10090.ENSMUSP00000023151	10090.ENSMUSP00000062864
Bcl6	Tfrc	10090.ENSMUSP00000023151	10090.ENSMUSP00000023486
Bcl6	Cd8a	10090.ENSMUSP00000023151	10090.ENSMUSP00000068123
Bcl6	Mki67	10090.ENSMUSP00000023151	10090.ENSMUSP00000033310
Bcl6	Il2ra	10090.ENSMUSP00000023151	10090.ENSMUSP00000028111
Bcl6	Sell	10090.ENSMUSP00000023151	10090.ENSMUSP00000027871
Bcl6	Icos	10090.ENSMUSP00000023151	10090.ENSMUSP00000099891
Bcl6	Fcgr2b	10090.ENSMUSP00000023151	10090.ENSMUSP00000027966
Bcl6	Hsp90aa1	10090.ENSMUSP00000023151	10090.ENSMUSP00000091921
Bcl6	Cxcr5	10090.ENSMUSP00000023151	10090.ENSMUSP00000137518
Bhlhe41	Cebpb	10090.ENSMUSP00000032386	10090.ENSMUSP00000069850
Bhlhe41	Dbp	10090.ENSMUSP00000032386	10090.ENSMUSP00000079693
Bhlhe41	Ciart	10090.ENSMUSP00000032386	10090.ENSMUSP00000124943
Bnip3	Ndrg1	10090.ENSMUSP00000101718	10090.ENSMUSP00000005256
Bnip3	P4ha1	10090.ENSMUSP00000101718	10090.ENSMUSP00000009789
Bnip3	Pkmyt1	10090.ENSMUSP00000101718	10090.ENSMUSP00000024701
Bnip3	Gabarapl1	10090.ENSMUSP00000101718	10090.ENSMUSP00000032264
Bnip3	Hif3a	10090.ENSMUSP00000101718	10090.ENSMUSP00000104132
Bsn	Rph3a	10090.ENSMUSP00000035208	10090.ENSMUSP00000078198
Bsn	Shank1	10090.ENSMUSP00000035208	10090.ENSMUSP00000103571
Bsn	Cacna1d	10090.ENSMUSP00000035208	10090.ENSMUSP00000107869
Bsn	Rab3a	10090.ENSMUSP00000035208	10090.ENSMUSP00000105719
Bsn	Rims1	10090.ENSMUSP00000035208	10090.ENSMUSP00000095420
Bub1	Cdc20	10090.ENSMUSP00000028858	10090.ENSMUSP00000006565
Bub1	Cdk1	10090.ENSMUSP00000028858	10090.ENSMUSP00000020099
Bub1	Kif18b	10090.ENSMUSP00000028858	10090.ENSMUSP00000021311
Bub1	Trip13	10090.ENSMUSP00000028858	10090.ENSMUSP00000022053
Bub1	Esco2	10090.ENSMUSP00000028858	10090.ENSMUSP00000022613
Bub1	Myc	10090.ENSMUSP00000028858	10090.ENSMUSP00000022971
Bub1	Chaf1b	10090.ENSMUSP00000028858	10090.ENSMUSP00000023666
Bub1	Cdca3	10090.ENSMUSP00000028858	10090.ENSMUSP00000024270
Bub1	Pkmyt1	10090.ENSMUSP00000028858	10090.ENSMUSP00000024701
Bub1	Ndc80	10090.ENSMUSP00000028858	10090.ENSMUSP00000024851
Bub1	Mcm6	10090.ENSMUSP00000028858	10090.ENSMUSP00000027601
Bub1	Dtl	10090.ENSMUSP00000028858	10090.ENSMUSP00000027933
Bub1	Mastl	10090.ENSMUSP00000028858	10090.ENSMUSP00000028119
Bub1	Kif18a	10090.ENSMUSP00000028858	10090.ENSMUSP00000028527
Bub1	Mms22l	10090.ENSMUSP00000028858	10090.ENSMUSP00000103857
Bub1	Trim59	10090.ENSMUSP00000028858	10090.ENSMUSP00000103432
Bub1	Cdca7	10090.ENSMUSP00000028858	10090.ENSMUSP00000099752
Bub1	Kif17	10090.ENSMUSP00000028858	10090.ENSMUSP00000030539
Bub1	Ercc6l	10090.ENSMUSP00000028858	10090.ENSMUSP00000050592
Bub1	Iqgap3	10090.ENSMUSP00000028858	10090.ENSMUSP00000071715
Bub1	Parpbp	10090.ENSMUSP00000028858	10090.ENSMUSP00000038375
Bub1	Tcf19	10090.ENSMUSP00000028858	10090.ENSMUSP00000125167
Bub1	Chtf18	10090.ENSMUSP00000028858	10090.ENSMUSP00000043896
Bub1	Fam83d	10090.ENSMUSP00000028858	10090.ENSMUSP00000029183
Bub1	Kif22	10090.ENSMUSP00000028858	10090.ENSMUSP00000032915
Bub1	Ckap2l	10090.ENSMUSP00000028858	10090.ENSMUSP00000056145
Bub1	Cks2	10090.ENSMUSP00000028858	10090.ENSMUSP00000075250
Bub1	Hjurp	10090.ENSMUSP00000028858	10090.ENSMUSP00000054263
Bub1	Cdc25c	10090.ENSMUSP00000028858	10090.ENSMUSP00000055427
Bub1	Kif20b	10090.ENSMUSP00000028858	10090.ENSMUSP00000084599
Bub1	Troap	10090.ENSMUSP00000028858	10090.ENSMUSP00000035389
Bub1	Ect2	10090.ENSMUSP00000028858	10090.ENSMUSP00000103935
Bub1	Cdkn3	10090.ENSMUSP00000028858	10090.ENSMUSP00000070575
Bub1	Spc25	10090.ENSMUSP00000028858	10090.ENSMUSP00000107939
Bub1	Kntc1	10090.ENSMUSP00000028858	10090.ENSMUSP00000031366
Bub1	Cdc6	10090.ENSMUSP00000028858	10090.ENSMUSP00000091469
Bub1	Dsn1	10090.ENSMUSP00000028858	10090.ENSMUSP00000099418
Bub1	Ckap2	10090.ENSMUSP00000028858	10090.ENSMUSP00000039518
Bub1	Prc1	10090.ENSMUSP00000028858	10090.ENSMUSP00000129675
Bub1	Mcm3	10090.ENSMUSP00000028858	10090.ENSMUSP00000059192
Bub1	Mcm5	10090.ENSMUSP00000028858	10090.ENSMUSP00000126135
Bub1	Cep55	10090.ENSMUSP00000028858	10090.ENSMUSP00000127961
Bub1	Tpx2	10090.ENSMUSP00000028858	10090.ENSMUSP00000128888
Bub1	Dlgap5	10090.ENSMUSP00000028858	10090.ENSMUSP00000040416
Bub1	Kif20a	10090.ENSMUSP00000028858	10090.ENSMUSP00000132659
Bub1	Mki67	10090.ENSMUSP00000028858	10090.ENSMUSP00000033310
Bub1	Melk	10090.ENSMUSP00000028858	10090.ENSMUSP00000043806
Bub1	Ube2c	10090.ENSMUSP00000028858	10090.ENSMUSP00000085581
Bub1	Top2a	10090.ENSMUSP00000028858	10090.ENSMUSP00000068896
Bub1	Kif2c	10090.ENSMUSP00000028858	10090.ENSMUSP00000064261
Bub1	Kif4	10090.ENSMUSP00000028858	10090.ENSMUSP00000048383
Bub1	Ccna2	10090.ENSMUSP00000028858	10090.ENSMUSP00000029270
Bub1	Cenpf	10090.ENSMUSP00000028858	10090.ENSMUSP00000129738
Bub1	Ttk	10090.ENSMUSP00000028858	10090.ENSMUSP00000064839
Bub1	Ccnb2	10090.ENSMUSP00000028858	10090.ENSMUSP00000034742
Bub1	Mad2l1	10090.ENSMUSP00000028858	10090.ENSMUSP00000098897
Bub1	Plk1	10090.ENSMUSP00000028858	10090.ENSMUSP00000033154
C3ar1	Rgs18	10090.ENSMUSP00000048092	10090.ENSMUSP00000027603
C3ar1	Cd55	10090.ENSMUSP00000048092	10090.ENSMUSP00000027650
C3ar1	Fcgr2b	10090.ENSMUSP00000048092	10090.ENSMUSP00000027966
C3ar1	Mrc1	10090.ENSMUSP00000048092	10090.ENSMUSP00000028045
C3ar1	Clec4d	10090.ENSMUSP00000048092	10090.ENSMUSP00000032240
Cables1	Ccna2	10090.ENSMUSP00000129463	10090.ENSMUSP00000029270
Cacna1d	Nalcn	10090.ENSMUSP00000107869	10090.ENSMUSP00000000201
Cacna1d	Ppp2r2b	10090.ENSMUSP00000107869	10090.ENSMUSP00000025377
Cacna1d	Htr2b	10090.ENSMUSP00000107869	10090.ENSMUSP00000027431
Cacna1d	Hcn4	10090.ENSMUSP00000107869	10090.ENSMUSP00000034889
Cacna1d	Kcnmb4	10090.ENSMUSP00000107869	10090.ENSMUSP00000065384
Cacna1d	Rims1	10090.ENSMUSP00000107869	10090.ENSMUSP00000095420
Cacna1d	Kcnk3	10090.ENSMUSP00000107869	10090.ENSMUSP00000098987
Cacna1d	Shank1	10090.ENSMUSP00000107869	10090.ENSMUSP00000103571
Cacna1d	Ncam1	10090.ENSMUSP00000107869	10090.ENSMUSP00000130668
Cacna1d	Cacna2d2	10090.ENSMUSP00000107869	10090.ENSMUSP00000132512
Cacna2d2	Hyal2	10090.ENSMUSP00000132512	10090.ENSMUSP00000010191
Cacna2d2	Ppp2r2b	10090.ENSMUSP00000132512	10090.ENSMUSP00000025377
Cacna2d2	Hcn4	10090.ENSMUSP00000132512	10090.ENSMUSP00000034889
Cacna2d2	Kcnk3	10090.ENSMUSP00000132512	10090.ENSMUSP00000098987
Cadm4	Pcdh17	10090.ENSMUSP00000066880	10090.ENSMUSP00000071325
Capn5	Map2k6	10090.ENSMUSP00000048183	10090.ENSMUSP00000020949
Cbx2	Cdc20	10090.ENSMUSP00000026662	10090.ENSMUSP00000006565
Cbx2	Mcm6	10090.ENSMUSP00000026662	10090.ENSMUSP00000027601
Cbx2	Ube2c	10090.ENSMUSP00000026662	10090.ENSMUSP00000085581
Ccdc146	Pacrg	10090.ENSMUSP00000110900	10090.ENSMUSP00000044376
Ccna2	Cdc20	10090.ENSMUSP00000029270	10090.ENSMUSP00000006565
Ccna2	Gadd45b	10090.ENSMUSP00000029270	10090.ENSMUSP00000015456
Ccna2	Cdk1	10090.ENSMUSP00000029270	10090.ENSMUSP00000020099
Ccna2	Kif18b	10090.ENSMUSP00000029270	10090.ENSMUSP00000021311
Ccna2	Trip13	10090.ENSMUSP00000029270	10090.ENSMUSP00000022053
Ccna2	Esco2	10090.ENSMUSP00000029270	10090.ENSMUSP00000022613
Ccna2	Myc	10090.ENSMUSP00000029270	10090.ENSMUSP00000022971
Ccna2	Chaf1b	10090.ENSMUSP00000029270	10090.ENSMUSP00000023666
Ccna2	Cdkn1a	10090.ENSMUSP00000029270	10090.ENSMUSP00000023829
Ccna2	Cdca3	10090.ENSMUSP00000029270	10090.ENSMUSP00000024270
Ccna2	Pkmyt1	10090.ENSMUSP00000029270	10090.ENSMUSP00000024701
Ccna2	Ndc80	10090.ENSMUSP00000029270	10090.ENSMUSP00000024851
Ccna2	Mcm6	10090.ENSMUSP00000029270	10090.ENSMUSP00000027601
Ccna2	Dtl	10090.ENSMUSP00000029270	10090.ENSMUSP00000027933
Ccna2	Mastl	10090.ENSMUSP00000029270	10090.ENSMUSP00000028119
Ccna2	Kif18a	10090.ENSMUSP00000029270	10090.ENSMUSP00000028527
Ccna2	Fam83d	10090.ENSMUSP00000029270	10090.ENSMUSP00000029183
Ccna2	Hnrnpab	10090.ENSMUSP00000029270	10090.ENSMUSP00000104731
Ccna2	Iqgap3	10090.ENSMUSP00000029270	10090.ENSMUSP00000071715
Ccna2	Dsn1	10090.ENSMUSP00000029270	10090.ENSMUSP00000099418
Ccna2	Mms22l	10090.ENSMUSP00000029270	10090.ENSMUSP00000103857
Ccna2	Chtf18	10090.ENSMUSP00000029270	10090.ENSMUSP00000043896
Ccna2	Trim59	10090.ENSMUSP00000029270	10090.ENSMUSP00000103432
Ccna2	Ercc6l	10090.ENSMUSP00000029270	10090.ENSMUSP00000050592
Ccna2	Parpbp	10090.ENSMUSP00000029270	10090.ENSMUSP00000038375
Ccna2	Kif20b	10090.ENSMUSP00000029270	10090.ENSMUSP00000084599
Ccna2	Kntc1	10090.ENSMUSP00000029270	10090.ENSMUSP00000031366
Ccna2	Tcf19	10090.ENSMUSP00000029270	10090.ENSMUSP00000125167
Ccna2	Hjurp	10090.ENSMUSP00000029270	10090.ENSMUSP00000054263
Ccna2	Ckap2l	10090.ENSMUSP00000029270	10090.ENSMUSP00000056145
Ccna2	Spc25	10090.ENSMUSP00000029270	10090.ENSMUSP00000107939
Ccna2	Cdca7	10090.ENSMUSP00000029270	10090.ENSMUSP00000099752
Ccna2	Troap	10090.ENSMUSP00000029270	10090.ENSMUSP00000035389
Ccna2	Kif22	10090.ENSMUSP00000029270	10090.ENSMUSP00000032915
Ccna2	Tpx2	10090.ENSMUSP00000029270	10090.ENSMUSP00000128888
Ccna2	Ect2	10090.ENSMUSP00000029270	10090.ENSMUSP00000103935
Ccna2	Cenpf	10090.ENSMUSP00000029270	10090.ENSMUSP00000129738
Ccna2	Dlgap5	10090.ENSMUSP00000029270	10090.ENSMUSP00000040416
Ccna2	Prc1	10090.ENSMUSP00000029270	10090.ENSMUSP00000129675
Ccna2	Kif4	10090.ENSMUSP00000029270	10090.ENSMUSP00000048383
Ccna2	Cep55	10090.ENSMUSP00000029270	10090.ENSMUSP00000127961
Ccna2	Cdkn3	10090.ENSMUSP00000029270	10090.ENSMUSP00000070575
Ccna2	Kif2c	10090.ENSMUSP00000029270	10090.ENSMUSP00000064261
Ccna2	Melk	10090.ENSMUSP00000029270	10090.ENSMUSP00000043806
Ccna2	Ckap2	10090.ENSMUSP00000029270	10090.ENSMUSP00000039518
Ccna2	Kif20a	10090.ENSMUSP00000029270	10090.ENSMUSP00000132659
Ccna2	Ttk	10090.ENSMUSP00000029270	10090.ENSMUSP00000064839
Ccna2	Top2a	10090.ENSMUSP00000029270	10090.ENSMUSP00000068896
Ccna2	Mki67	10090.ENSMUSP00000029270	10090.ENSMUSP00000033310
Ccna2	Cdc25c	10090.ENSMUSP00000029270	10090.ENSMUSP00000055427
Ccna2	Plk1	10090.ENSMUSP00000029270	10090.ENSMUSP00000033154
Ccna2	Mcm3	10090.ENSMUSP00000029270	10090.ENSMUSP00000059192
Ccna2	Cks2	10090.ENSMUSP00000029270	10090.ENSMUSP00000075250
Ccna2	Ube2c	10090.ENSMUSP00000029270	10090.ENSMUSP00000085581
Ccna2	Mcm5	10090.ENSMUSP00000029270	10090.ENSMUSP00000126135
Ccna2	Ccnb2	10090.ENSMUSP00000029270	10090.ENSMUSP00000034742
Ccna2	Mad2l1	10090.ENSMUSP00000029270	10090.ENSMUSP00000098897
Ccna2	Cdc6	10090.ENSMUSP00000029270	10090.ENSMUSP00000091469
Ccnb2	Cdc20	10090.ENSMUSP00000034742	10090.ENSMUSP00000006565
Ccnb2	Mgst1	10090.ENSMUSP00000034742	10090.ENSMUSP00000008684
Ccnb2	Gadd45b	10090.ENSMUSP00000034742	10090.ENSMUSP00000015456
Ccnb2	Cdk1	10090.ENSMUSP00000034742	10090.ENSMUSP00000020099
Ccnb2	Kif18b	10090.ENSMUSP00000034742	10090.ENSMUSP00000021311
Ccnb2	Trip13	10090.ENSMUSP00000034742	10090.ENSMUSP00000022053
Ccnb2	Esco2	10090.ENSMUSP00000034742	10090.ENSMUSP00000022613
Ccnb2	Myc	10090.ENSMUSP00000034742	10090.ENSMUSP00000022971
Ccnb2	Cdkn1a	10090.ENSMUSP00000034742	10090.ENSMUSP00000023829
Ccnb2	Cdca3	10090.ENSMUSP00000034742	10090.ENSMUSP00000024270
Ccnb2	Pkmyt1	10090.ENSMUSP00000034742	10090.ENSMUSP00000024701
Ccnb2	Ndc80	10090.ENSMUSP00000034742	10090.ENSMUSP00000024851
Ccnb2	Prkar1b	10090.ENSMUSP00000034742	10090.ENSMUSP00000026973
Ccnb2	Mcm6	10090.ENSMUSP00000034742	10090.ENSMUSP00000027601
Ccnb2	Dtl	10090.ENSMUSP00000034742	10090.ENSMUSP00000027933
Ccnb2	Mastl	10090.ENSMUSP00000034742	10090.ENSMUSP00000028119
Ccnb2	Kif18a	10090.ENSMUSP00000034742	10090.ENSMUSP00000028527
Ccnb2	Fam83d	10090.ENSMUSP00000034742	10090.ENSMUSP00000029183
Ccnb2	Kntc1	10090.ENSMUSP00000034742	10090.ENSMUSP00000031366
Ccnb2	Kif22	10090.ENSMUSP00000034742	10090.ENSMUSP00000032915
Ccnb2	Plk1	10090.ENSMUSP00000034742	10090.ENSMUSP00000033154
Ccnb2	Mki67	10090.ENSMUSP00000034742	10090.ENSMUSP00000033310
Ccnb2	Trim59	10090.ENSMUSP00000034742	10090.ENSMUSP00000103432
Ccnb2	Mms22l	10090.ENSMUSP00000034742	10090.ENSMUSP00000103857
Ccnb2	Chtf18	10090.ENSMUSP00000034742	10090.ENSMUSP00000043896
Ccnb2	Parpbp	10090.ENSMUSP00000034742	10090.ENSMUSP00000038375
Ccnb2	Cdca7	10090.ENSMUSP00000034742	10090.ENSMUSP00000099752
Ccnb2	Kif20b	10090.ENSMUSP00000034742	10090.ENSMUSP00000084599
Ccnb2	Ckap2l	10090.ENSMUSP00000034742	10090.ENSMUSP00000056145
Ccnb2	Ercc6l	10090.ENSMUSP00000034742	10090.ENSMUSP00000050592
Ccnb2	Hjurp	10090.ENSMUSP00000034742	10090.ENSMUSP00000054263
Ccnb2	Troap	10090.ENSMUSP00000034742	10090.ENSMUSP00000035389
Ccnb2	Ckap2	10090.ENSMUSP00000034742	10090.ENSMUSP00000039518
Ccnb2	Mcm3	10090.ENSMUSP00000034742	10090.ENSMUSP00000059192
Ccnb2	Spc25	10090.ENSMUSP00000034742	10090.ENSMUSP00000107939
Ccnb2	Tcf19	10090.ENSMUSP00000034742	10090.ENSMUSP00000125167
Ccnb2	Cep55	10090.ENSMUSP00000034742	10090.ENSMUSP00000127961
Ccnb2	Ect2	10090.ENSMUSP00000034742	10090.ENSMUSP00000103935
Ccnb2	Tpx2	10090.ENSMUSP00000034742	10090.ENSMUSP00000128888
Ccnb2	Cdkn3	10090.ENSMUSP00000034742	10090.ENSMUSP00000070575
Ccnb2	Mcm5	10090.ENSMUSP00000034742	10090.ENSMUSP00000126135
Ccnb2	Kif2c	10090.ENSMUSP00000034742	10090.ENSMUSP00000064261
Ccnb2	Cenpf	10090.ENSMUSP00000034742	10090.ENSMUSP00000129738
Ccnb2	Kif4	10090.ENSMUSP00000034742	10090.ENSMUSP00000048383
Ccnb2	Dlgap5	10090.ENSMUSP00000034742	10090.ENSMUSP00000040416
Ccnb2	Ttk	10090.ENSMUSP00000034742	10090.ENSMUSP00000064839
Ccnb2	Prc1	10090.ENSMUSP00000034742	10090.ENSMUSP00000129675
Ccnb2	Melk	10090.ENSMUSP00000034742	10090.ENSMUSP00000043806
Ccnb2	Kif20a	10090.ENSMUSP00000034742	10090.ENSMUSP00000132659
Ccnb2	Cdc6	10090.ENSMUSP00000034742	10090.ENSMUSP00000091469
Ccnb2	Top2a	10090.ENSMUSP00000034742	10090.ENSMUSP00000068896
Ccnb2	Mad2l1	10090.ENSMUSP00000034742	10090.ENSMUSP00000098897
Ccnb2	Ube2c	10090.ENSMUSP00000034742	10090.ENSMUSP00000085581
Ccnb2	Cdc25c	10090.ENSMUSP00000034742	10090.ENSMUSP00000055427
Ccnb2	Cks2	10090.ENSMUSP00000034742	10090.ENSMUSP00000075250
Ccrn4l	Myc	10090.ENSMUSP00000023849	10090.ENSMUSP00000022971
Cd180	Irak3	10090.ENSMUSP00000022124	10090.ENSMUSP00000020448
Cd180	Cd84	10090.ENSMUSP00000022124	10090.ENSMUSP00000120881
Cd300a	Fcgr2b	10090.ENSMUSP00000102192	10090.ENSMUSP00000027966
Cd300a	Clec4a2	10090.ENSMUSP00000102192	10090.ENSMUSP00000032248
Cd300a	Lair1	10090.ENSMUSP00000102192	10090.ENSMUSP00000083589
Cd300a	Ncam1	10090.ENSMUSP00000102192	10090.ENSMUSP00000130668
Cd300a	Cd84	10090.ENSMUSP00000102192	10090.ENSMUSP00000120881
Cd84	Fcgr2b	10090.ENSMUSP00000120881	10090.ENSMUSP00000027966
Cd84	Lair1	10090.ENSMUSP00000120881	10090.ENSMUSP00000083589
Cd84	Evi2a	10090.ENSMUSP00000120881	10090.ENSMUSP00000125936
Cd84	Cxcr5	10090.ENSMUSP00000120881	10090.ENSMUSP00000137518
Cd8a	Mmp9	10090.ENSMUSP00000068123	10090.ENSMUSP00000017881
Cd8a	Tfrc	10090.ENSMUSP00000068123	10090.ENSMUSP00000023486
Cd8a	Sell	10090.ENSMUSP00000068123	10090.ENSMUSP00000027871
Cd8a	Fcgr2b	10090.ENSMUSP00000068123	10090.ENSMUSP00000027966
Cd8a	Mrc1	10090.ENSMUSP00000068123	10090.ENSMUSP00000028045
Cd8a	Il2ra	10090.ENSMUSP00000068123	10090.ENSMUSP00000028111
Cd8a	Mki67	10090.ENSMUSP00000068123	10090.ENSMUSP00000033310
Cd8a	Cxcl10	10090.ENSMUSP00000068123	10090.ENSMUSP00000047646
Cd8a	Ptprcap	10090.ENSMUSP00000068123	10090.ENSMUSP00000053412
Cd8a	Pik3cg	10090.ENSMUSP00000068123	10090.ENSMUSP00000062864
Cd8a	Mx1	10090.ENSMUSP00000068123	10090.ENSMUSP00000109397
Cd8a	Cxcr2	10090.ENSMUSP00000068123	10090.ENSMUSP00000102512
Cd8a	Serpinb6b	10090.ENSMUSP00000068123	10090.ENSMUSP00000105922
Cd8a	Icos	10090.ENSMUSP00000068123	10090.ENSMUSP00000099891
Cd8a	Prdm1	10090.ENSMUSP00000068123	10090.ENSMUSP00000101129
Cd8a	Cxcr5	10090.ENSMUSP00000068123	10090.ENSMUSP00000137518
Cd8a	Pdcd1lg2	10090.ENSMUSP00000068123	10090.ENSMUSP00000108195
Cd8a	Cxcl9	10090.ENSMUSP00000068123	10090.ENSMUSP00000108716
Cd8a	Selp	10090.ENSMUSP00000068123	10090.ENSMUSP00000123924
Cd8a	Xcr1	10090.ENSMUSP00000068123	10090.ENSMUSP00000138255
Cd8a	Ncam1	10090.ENSMUSP00000068123	10090.ENSMUSP00000130668
Cdc20	Trim59	10090.ENSMUSP00000006565	10090.ENSMUSP00000103432
Cdc20	Mms22l	10090.ENSMUSP00000006565	10090.ENSMUSP00000103857
Cdc20	Sapcd2	10090.ENSMUSP00000006565	10090.ENSMUSP00000097898
Cdc20	Kif18a	10090.ENSMUSP00000006565	10090.ENSMUSP00000028527
Cdc20	Chaf1b	10090.ENSMUSP00000006565	10090.ENSMUSP00000023666
Cdc20	Myc	10090.ENSMUSP00000006565	10090.ENSMUSP00000022971
Cdc20	Cdkn1a	10090.ENSMUSP00000006565	10090.ENSMUSP00000023829
Cdc20	Dsn1	10090.ENSMUSP00000006565	10090.ENSMUSP00000099418
Cdc20	Ercc6l	10090.ENSMUSP00000006565	10090.ENSMUSP00000050592
Cdc20	Mastl	10090.ENSMUSP00000006565	10090.ENSMUSP00000028119
Cdc20	Chtf18	10090.ENSMUSP00000006565	10090.ENSMUSP00000043896
Cdc20	Iqgap3	10090.ENSMUSP00000006565	10090.ENSMUSP00000071715
Cdc20	Parpbp	10090.ENSMUSP00000006565	10090.ENSMUSP00000038375
Cdc20	Fam83d	10090.ENSMUSP00000006565	10090.ENSMUSP00000029183
Cdc20	Spc25	10090.ENSMUSP00000006565	10090.ENSMUSP00000107939
Cdc20	Dtl	10090.ENSMUSP00000006565	10090.ENSMUSP00000027933
Cdc20	Cdca7	10090.ENSMUSP00000006565	10090.ENSMUSP00000099752
Cdc20	Hjurp	10090.ENSMUSP00000006565	10090.ENSMUSP00000054263
Cdc20	Ckap2l	10090.ENSMUSP00000006565	10090.ENSMUSP00000056145
Cdc20	Kif20b	10090.ENSMUSP00000006565	10090.ENSMUSP00000084599
Cdc20	Kntc1	10090.ENSMUSP00000006565	10090.ENSMUSP00000031366
Cdc20	Tcf19	10090.ENSMUSP00000006565	10090.ENSMUSP00000125167
Cdc20	Pkmyt1	10090.ENSMUSP00000006565	10090.ENSMUSP00000024701
Cdc20	Kif22	10090.ENSMUSP00000006565	10090.ENSMUSP00000032915
Cdc20	Kif18b	10090.ENSMUSP00000006565	10090.ENSMUSP00000021311
Cdc20	Troap	10090.ENSMUSP00000006565	10090.ENSMUSP00000035389
Cdc20	Cdkn3	10090.ENSMUSP00000006565	10090.ENSMUSP00000070575
Cdc20	Esco2	10090.ENSMUSP00000006565	10090.ENSMUSP00000022613
Cdc20	Cenpf	10090.ENSMUSP00000006565	10090.ENSMUSP00000129738
Cdc20	Cep55	10090.ENSMUSP00000006565	10090.ENSMUSP00000127961
Cdc20	Tpx2	10090.ENSMUSP00000006565	10090.ENSMUSP00000128888
Cdc20	Cdc25c	10090.ENSMUSP00000006565	10090.ENSMUSP00000055427
Cdc20	Mcm6	10090.ENSMUSP00000006565	10090.ENSMUSP00000027601
Cdc20	Ect2	10090.ENSMUSP00000006565	10090.ENSMUSP00000103935
Cdc20	Kif4	10090.ENSMUSP00000006565	10090.ENSMUSP00000048383
Cdc20	Ckap2	10090.ENSMUSP00000006565	10090.ENSMUSP00000039518
Cdc20	Melk	10090.ENSMUSP00000006565	10090.ENSMUSP00000043806
Cdc20	Cdc6	10090.ENSMUSP00000006565	10090.ENSMUSP00000091469
Cdc20	Mki67	10090.ENSMUSP00000006565	10090.ENSMUSP00000033310
Cdc20	Mcm3	10090.ENSMUSP00000006565	10090.ENSMUSP00000059192
Cdc20	Kif20a	10090.ENSMUSP00000006565	10090.ENSMUSP00000132659
Cdc20	Cks2	10090.ENSMUSP00000006565	10090.ENSMUSP00000075250
Cdc20	Dlgap5	10090.ENSMUSP00000006565	10090.ENSMUSP00000040416
Cdc20	Kif2c	10090.ENSMUSP00000006565	10090.ENSMUSP00000064261
Cdc20	Top2a	10090.ENSMUSP00000006565	10090.ENSMUSP00000068896
Cdc20	Mcm5	10090.ENSMUSP00000006565	10090.ENSMUSP00000126135
Cdc20	Ndc80	10090.ENSMUSP00000006565	10090.ENSMUSP00000024851
Cdc20	Prc1	10090.ENSMUSP00000006565	10090.ENSMUSP00000129675
Cdc20	Ttk	10090.ENSMUSP00000006565	10090.ENSMUSP00000064839
Cdc20	Cdca3	10090.ENSMUSP00000006565	10090.ENSMUSP00000024270
Cdc20	Trip13	10090.ENSMUSP00000006565	10090.ENSMUSP00000022053
Cdc20	Cdk1	10090.ENSMUSP00000006565	10090.ENSMUSP00000020099
Cdc20	Mad2l1	10090.ENSMUSP00000006565	10090.ENSMUSP00000098897
Cdc20	Ube2c	10090.ENSMUSP00000006565	10090.ENSMUSP00000085581
Cdc20	Plk1	10090.ENSMUSP00000006565	10090.ENSMUSP00000033154
Cdc25c	Cdk1	10090.ENSMUSP00000055427	10090.ENSMUSP00000020099
Cdc25c	Kif18b	10090.ENSMUSP00000055427	10090.ENSMUSP00000021311
Cdc25c	Trip13	10090.ENSMUSP00000055427	10090.ENSMUSP00000022053
Cdc25c	Esco2	10090.ENSMUSP00000055427	10090.ENSMUSP00000022613
Cdc25c	Myc	10090.ENSMUSP00000055427	10090.ENSMUSP00000022971
Cdc25c	Chaf1b	10090.ENSMUSP00000055427	10090.ENSMUSP00000023666
Cdc25c	Cdkn1a	10090.ENSMUSP00000055427	10090.ENSMUSP00000023829
Cdc25c	Cdca3	10090.ENSMUSP00000055427	10090.ENSMUSP00000024270
Cdc25c	Pkmyt1	10090.ENSMUSP00000055427	10090.ENSMUSP00000024701
Cdc25c	Ndc80	10090.ENSMUSP00000055427	10090.ENSMUSP00000024851
Cdc25c	Prkar1b	10090.ENSMUSP00000055427	10090.ENSMUSP00000026973
Cdc25c	Mcm6	10090.ENSMUSP00000055427	10090.ENSMUSP00000027601
Cdc25c	Dtl	10090.ENSMUSP00000055427	10090.ENSMUSP00000027933
Cdc25c	Mastl	10090.ENSMUSP00000055427	10090.ENSMUSP00000028119
Cdc25c	Kif18a	10090.ENSMUSP00000055427	10090.ENSMUSP00000028527
Cdc25c	Fam83d	10090.ENSMUSP00000055427	10090.ENSMUSP00000029183
Cdc25c	Kntc1	10090.ENSMUSP00000055427	10090.ENSMUSP00000031366
Cdc25c	Kif22	10090.ENSMUSP00000055427	10090.ENSMUSP00000032915
Cdc25c	Plk1	10090.ENSMUSP00000055427	10090.ENSMUSP00000033154
Cdc25c	Mki67	10090.ENSMUSP00000055427	10090.ENSMUSP00000033310
Cdc25c	Troap	10090.ENSMUSP00000055427	10090.ENSMUSP00000035389
Cdc25c	Parpbp	10090.ENSMUSP00000055427	10090.ENSMUSP00000038375
Cdc25c	Ckap2	10090.ENSMUSP00000055427	10090.ENSMUSP00000039518
Cdc25c	Dlgap5	10090.ENSMUSP00000055427	10090.ENSMUSP00000040416
Cdc25c	Melk	10090.ENSMUSP00000055427	10090.ENSMUSP00000043806
Cdc25c	Chtf18	10090.ENSMUSP00000055427	10090.ENSMUSP00000043896
Cdc25c	Kif4	10090.ENSMUSP00000055427	10090.ENSMUSP00000048383
Cdc25c	Hjurp	10090.ENSMUSP00000055427	10090.ENSMUSP00000054263
Cdc25c	Spc25	10090.ENSMUSP00000055427	10090.ENSMUSP00000107939
Cdc25c	Ect2	10090.ENSMUSP00000055427	10090.ENSMUSP00000103935
Cdc25c	Kif20b	10090.ENSMUSP00000055427	10090.ENSMUSP00000084599
Cdc25c	Mcm3	10090.ENSMUSP00000055427	10090.ENSMUSP00000059192
Cdc25c	Mcm5	10090.ENSMUSP00000055427	10090.ENSMUSP00000126135
Cdc25c	Prc1	10090.ENSMUSP00000055427	10090.ENSMUSP00000129675
Cdc25c	Ttk	10090.ENSMUSP00000055427	10090.ENSMUSP00000064839
Cdc25c	Tpx2	10090.ENSMUSP00000055427	10090.ENSMUSP00000128888
Cdc25c	Cenpf	10090.ENSMUSP00000055427	10090.ENSMUSP00000129738
Cdc25c	Cks2	10090.ENSMUSP00000055427	10090.ENSMUSP00000075250
Cdc25c	Cep55	10090.ENSMUSP00000055427	10090.ENSMUSP00000127961
Cdc25c	Mad2l1	10090.ENSMUSP00000055427	10090.ENSMUSP00000098897
Cdc25c	Top2a	10090.ENSMUSP00000055427	10090.ENSMUSP00000068896
Cdc25c	Cdc6	10090.ENSMUSP00000055427	10090.ENSMUSP00000091469
Cdc25c	Ckap2l	10090.ENSMUSP00000055427	10090.ENSMUSP00000056145
Cdc25c	Kif20a	10090.ENSMUSP00000055427	10090.ENSMUSP00000132659
Cdc25c	Ube2c	10090.ENSMUSP00000055427	10090.ENSMUSP00000085581
Cdc25c	Cdkn3	10090.ENSMUSP00000055427	10090.ENSMUSP00000070575
Cdc25c	Kif2c	10090.ENSMUSP00000055427	10090.ENSMUSP00000064261
Cdc25c	Mapk11	10090.ENSMUSP00000055427	10090.ENSMUSP00000086204
Cdc6	Cdk1	10090.ENSMUSP00000091469	10090.ENSMUSP00000020099
Cdc6	Kif18b	10090.ENSMUSP00000091469	10090.ENSMUSP00000021311
Cdc6	Trip13	10090.ENSMUSP00000091469	10090.ENSMUSP00000022053
Cdc6	Esco2	10090.ENSMUSP00000091469	10090.ENSMUSP00000022613
Cdc6	Myc	10090.ENSMUSP00000091469	10090.ENSMUSP00000022971
Cdc6	Chaf1b	10090.ENSMUSP00000091469	10090.ENSMUSP00000023666
Cdc6	Cdkn1a	10090.ENSMUSP00000091469	10090.ENSMUSP00000023829
Cdc6	Cdca3	10090.ENSMUSP00000091469	10090.ENSMUSP00000024270
Cdc6	Pkmyt1	10090.ENSMUSP00000091469	10090.ENSMUSP00000024701
Cdc6	Ndc80	10090.ENSMUSP00000091469	10090.ENSMUSP00000024851
Cdc6	Mcm6	10090.ENSMUSP00000091469	10090.ENSMUSP00000027601
Cdc6	Dtl	10090.ENSMUSP00000091469	10090.ENSMUSP00000027933
Cdc6	Mastl	10090.ENSMUSP00000091469	10090.ENSMUSP00000028119
Cdc6	Kif18a	10090.ENSMUSP00000091469	10090.ENSMUSP00000028527
Cdc6	Kntc1	10090.ENSMUSP00000091469	10090.ENSMUSP00000031366
Cdc6	Kif22	10090.ENSMUSP00000091469	10090.ENSMUSP00000032915
Cdc6	Plk1	10090.ENSMUSP00000091469	10090.ENSMUSP00000033154
Cdc6	Mki67	10090.ENSMUSP00000091469	10090.ENSMUSP00000033310
Cdc6	Troap	10090.ENSMUSP00000091469	10090.ENSMUSP00000035389
Cdc6	Parpbp	10090.ENSMUSP00000091469	10090.ENSMUSP00000038375
Cdc6	Ckap2	10090.ENSMUSP00000091469	10090.ENSMUSP00000039518
Cdc6	Dlgap5	10090.ENSMUSP00000091469	10090.ENSMUSP00000040416
Cdc6	Melk	10090.ENSMUSP00000091469	10090.ENSMUSP00000043806
Cdc6	Chtf18	10090.ENSMUSP00000091469	10090.ENSMUSP00000043896
Cdc6	Kif4	10090.ENSMUSP00000091469	10090.ENSMUSP00000048383
Cdc6	Ercc6l	10090.ENSMUSP00000091469	10090.ENSMUSP00000050592
Cdc6	Hjurp	10090.ENSMUSP00000091469	10090.ENSMUSP00000054263
Cdc6	Ckap2l	10090.ENSMUSP00000091469	10090.ENSMUSP00000056145
Cdc6	Mcm3	10090.ENSMUSP00000091469	10090.ENSMUSP00000059192
Cdc6	Kif2c	10090.ENSMUSP00000091469	10090.ENSMUSP00000064261
Cdc6	Ttk	10090.ENSMUSP00000091469	10090.ENSMUSP00000064839
Cdc6	Top2a	10090.ENSMUSP00000091469	10090.ENSMUSP00000068896
Cdc6	Cdkn3	10090.ENSMUSP00000091469	10090.ENSMUSP00000070575
Cdc6	Cks2	10090.ENSMUSP00000091469	10090.ENSMUSP00000075250
Cdc6	Kif20b	10090.ENSMUSP00000091469	10090.ENSMUSP00000084599
Cdc6	Ube2c	10090.ENSMUSP00000091469	10090.ENSMUSP00000085581
Cdc6	Dsn1	10090.ENSMUSP00000091469	10090.ENSMUSP00000099418
Cdc6	Mms22l	10090.ENSMUSP00000091469	10090.ENSMUSP00000103857
Cdc6	Tcf19	10090.ENSMUSP00000091469	10090.ENSMUSP00000125167
Cdc6	Cep55	10090.ENSMUSP00000091469	10090.ENSMUSP00000127961
Cdc6	Spc25	10090.ENSMUSP00000091469	10090.ENSMUSP00000107939
Cdc6	Cenpf	10090.ENSMUSP00000091469	10090.ENSMUSP00000129738
Cdc6	Prc1	10090.ENSMUSP00000091469	10090.ENSMUSP00000129675
Cdc6	Ect2	10090.ENSMUSP00000091469	10090.ENSMUSP00000103935
Cdc6	Kif20a	10090.ENSMUSP00000091469	10090.ENSMUSP00000132659
Cdc6	Tpx2	10090.ENSMUSP00000091469	10090.ENSMUSP00000128888
Cdc6	Mad2l1	10090.ENSMUSP00000091469	10090.ENSMUSP00000098897
Cdc6	Cdca7	10090.ENSMUSP00000091469	10090.ENSMUSP00000099752
Cdc6	Mcm5	10090.ENSMUSP00000091469	10090.ENSMUSP00000126135
Cdca3	Cdk1	10090.ENSMUSP00000024270	10090.ENSMUSP00000020099
Cdca3	Kif18b	10090.ENSMUSP00000024270	10090.ENSMUSP00000021311
Cdca3	Trip13	10090.ENSMUSP00000024270	10090.ENSMUSP00000022053
Cdca3	Esco2	10090.ENSMUSP00000024270	10090.ENSMUSP00000022613
Cdca3	Chaf1b	10090.ENSMUSP00000024270	10090.ENSMUSP00000023666
Cdca3	Kif18a	10090.ENSMUSP00000024270	10090.ENSMUSP00000028527
Cdca3	Iqgap3	10090.ENSMUSP00000024270	10090.ENSMUSP00000071715
Cdca3	Sapcd2	10090.ENSMUSP00000024270	10090.ENSMUSP00000097898
Cdca3	Chtf18	10090.ENSMUSP00000024270	10090.ENSMUSP00000043896
Cdca3	Mms22l	10090.ENSMUSP00000024270	10090.ENSMUSP00000103857
Cdca3	Parpbp	10090.ENSMUSP00000024270	10090.ENSMUSP00000038375
Cdca3	Mcm3	10090.ENSMUSP00000024270	10090.ENSMUSP00000059192
Cdca3	Cdca7	10090.ENSMUSP00000024270	10090.ENSMUSP00000099752
Cdca3	Pkmyt1	10090.ENSMUSP00000024270	10090.ENSMUSP00000024701
Cdca3	Mcm6	10090.ENSMUSP00000024270	10090.ENSMUSP00000027601
Cdca3	Cdkn3	10090.ENSMUSP00000024270	10090.ENSMUSP00000070575
Cdca3	Cep55	10090.ENSMUSP00000024270	10090.ENSMUSP00000127961
Cdca3	Spc25	10090.ENSMUSP00000024270	10090.ENSMUSP00000107939
Cdca3	Cks2	10090.ENSMUSP00000024270	10090.ENSMUSP00000075250
Cdca3	Ect2	10090.ENSMUSP00000024270	10090.ENSMUSP00000103935
Cdca3	Fam83d	10090.ENSMUSP00000024270	10090.ENSMUSP00000029183
Cdca3	Melk	10090.ENSMUSP00000024270	10090.ENSMUSP00000043806
Cdca3	Mcm5	10090.ENSMUSP00000024270	10090.ENSMUSP00000126135
Cdca3	Prc1	10090.ENSMUSP00000024270	10090.ENSMUSP00000129675
Cdca3	Kif20b	10090.ENSMUSP00000024270	10090.ENSMUSP00000084599
Cdca3	Cenpf	10090.ENSMUSP00000024270	10090.ENSMUSP00000129738
Cdca3	Mki67	10090.ENSMUSP00000024270	10090.ENSMUSP00000033310
Cdca3	Hjurp	10090.ENSMUSP00000024270	10090.ENSMUSP00000054263
Cdca3	Ckap2l	10090.ENSMUSP00000024270	10090.ENSMUSP00000056145
Cdca3	Kntc1	10090.ENSMUSP00000024270	10090.ENSMUSP00000031366
Cdca3	Kif22	10090.ENSMUSP00000024270	10090.ENSMUSP00000032915
Cdca3	Tcf19	10090.ENSMUSP00000024270	10090.ENSMUSP00000125167
Cdca3	Plk1	10090.ENSMUSP00000024270	10090.ENSMUSP00000033154
Cdca3	Ndc80	10090.ENSMUSP00000024270	10090.ENSMUSP00000024851
Cdca3	Ttk	10090.ENSMUSP00000024270	10090.ENSMUSP00000064839
Cdca3	Tpx2	10090.ENSMUSP00000024270	10090.ENSMUSP00000128888
Cdca3	Troap	10090.ENSMUSP00000024270	10090.ENSMUSP00000035389
Cdca3	Kif20a	10090.ENSMUSP00000024270	10090.ENSMUSP00000132659
Cdca3	Dlgap5	10090.ENSMUSP00000024270	10090.ENSMUSP00000040416
Cdca3	Mad2l1	10090.ENSMUSP00000024270	10090.ENSMUSP00000098897
Cdca3	Ckap2	10090.ENSMUSP00000024270	10090.ENSMUSP00000039518
Cdca3	Kif2c	10090.ENSMUSP00000024270	10090.ENSMUSP00000064261
Cdca3	Ube2c	10090.ENSMUSP00000024270	10090.ENSMUSP00000085581
Cdca3	Kif4	10090.ENSMUSP00000024270	10090.ENSMUSP00000048383
Cdca3	Top2a	10090.ENSMUSP00000024270	10090.ENSMUSP00000068896
Cdca7	Cdk1	10090.ENSMUSP00000099752	10090.ENSMUSP00000020099
Cdca7	Trip13	10090.ENSMUSP00000099752	10090.ENSMUSP00000022053
Cdca7	Esco2	10090.ENSMUSP00000099752	10090.ENSMUSP00000022613
Cdca7	Chaf1b	10090.ENSMUSP00000099752	10090.ENSMUSP00000023666
Cdca7	Ndc80	10090.ENSMUSP00000099752	10090.ENSMUSP00000024851
Cdca7	Mcm6	10090.ENSMUSP00000099752	10090.ENSMUSP00000027601
Cdca7	Dtl	10090.ENSMUSP00000099752	10090.ENSMUSP00000027933
Cdca7	Kntc1	10090.ENSMUSP00000099752	10090.ENSMUSP00000031366
Cdca7	Plk1	10090.ENSMUSP00000099752	10090.ENSMUSP00000033154
Cdca7	Ckap2	10090.ENSMUSP00000099752	10090.ENSMUSP00000039518
Cdca7	Melk	10090.ENSMUSP00000099752	10090.ENSMUSP00000043806
Cdca7	Mcm3	10090.ENSMUSP00000099752	10090.ENSMUSP00000059192
Cdca7	Kif2c	10090.ENSMUSP00000099752	10090.ENSMUSP00000064261
Cdca7	Ttk	10090.ENSMUSP00000099752	10090.ENSMUSP00000064839
Cdca7	Top2a	10090.ENSMUSP00000099752	10090.ENSMUSP00000068896
Cdca7	Kif20b	10090.ENSMUSP00000099752	10090.ENSMUSP00000084599
Cdca7	Ube2c	10090.ENSMUSP00000099752	10090.ENSMUSP00000085581
Cdca7	Mad2l1	10090.ENSMUSP00000099752	10090.ENSMUSP00000098897
Cdca7	Mcm5	10090.ENSMUSP00000099752	10090.ENSMUSP00000126135
Cdk1	Mgst1	10090.ENSMUSP00000020099	10090.ENSMUSP00000008684
Cdk1	Gadd45b	10090.ENSMUSP00000020099	10090.ENSMUSP00000015456
Cdk1	Mmp9	10090.ENSMUSP00000020099	10090.ENSMUSP00000017881
Cdk1	Chaf1b	10090.ENSMUSP00000020099	10090.ENSMUSP00000023666
Cdk1	Iqgap3	10090.ENSMUSP00000020099	10090.ENSMUSP00000071715
Cdk1	Lzts1	10090.ENSMUSP00000020099	10090.ENSMUSP00000139117
Cdk1	Prkar1b	10090.ENSMUSP00000020099	10090.ENSMUSP00000026973
Cdk1	Mapk11	10090.ENSMUSP00000020099	10090.ENSMUSP00000086204
Cdk1	Dctd	10090.ENSMUSP00000020099	10090.ENSMUSP00000126733
Cdk1	Mms22l	10090.ENSMUSP00000020099	10090.ENSMUSP00000103857
Cdk1	Trim59	10090.ENSMUSP00000020099	10090.ENSMUSP00000103432
Cdk1	Cebpb	10090.ENSMUSP00000020099	10090.ENSMUSP00000069850
Cdk1	Mycn	10090.ENSMUSP00000020099	10090.ENSMUSP00000045993
Cdk1	Chtf18	10090.ENSMUSP00000020099	10090.ENSMUSP00000043896
Cdk1	Troap	10090.ENSMUSP00000020099	10090.ENSMUSP00000035389
Cdk1	Dsn1	10090.ENSMUSP00000020099	10090.ENSMUSP00000099418
Cdk1	Mastl	10090.ENSMUSP00000020099	10090.ENSMUSP00000028119
Cdk1	Fam83d	10090.ENSMUSP00000020099	10090.ENSMUSP00000029183
Cdk1	Parpbp	10090.ENSMUSP00000020099	10090.ENSMUSP00000038375
Cdk1	Kif18a	10090.ENSMUSP00000020099	10090.ENSMUSP00000028527
Cdk1	Kif20b	10090.ENSMUSP00000020099	10090.ENSMUSP00000084599
Cdk1	Myc	10090.ENSMUSP00000020099	10090.ENSMUSP00000022971
Cdk1	Kif18b	10090.ENSMUSP00000020099	10090.ENSMUSP00000021311
Cdk1	Hsp90aa1	10090.ENSMUSP00000020099	10090.ENSMUSP00000091921
Cdk1	Tcf19	10090.ENSMUSP00000020099	10090.ENSMUSP00000125167
Cdk1	Hjurp	10090.ENSMUSP00000020099	10090.ENSMUSP00000054263
Cdk1	Kif22	10090.ENSMUSP00000020099	10090.ENSMUSP00000032915
Cdk1	Ckap2l	10090.ENSMUSP00000020099	10090.ENSMUSP00000056145
Cdk1	Ercc6l	10090.ENSMUSP00000020099	10090.ENSMUSP00000050592
Cdk1	Kntc1	10090.ENSMUSP00000020099	10090.ENSMUSP00000031366
Cdk1	Dtl	10090.ENSMUSP00000020099	10090.ENSMUSP00000027933
Cdk1	Cenpf	10090.ENSMUSP00000020099	10090.ENSMUSP00000129738
Cdk1	Spc25	10090.ENSMUSP00000020099	10090.ENSMUSP00000107939
Cdk1	Trip13	10090.ENSMUSP00000020099	10090.ENSMUSP00000022053
Cdk1	Esco2	10090.ENSMUSP00000020099	10090.ENSMUSP00000022613
Cdk1	Tpx2	10090.ENSMUSP00000020099	10090.ENSMUSP00000128888
Cdk1	Melk	10090.ENSMUSP00000020099	10090.ENSMUSP00000043806
Cdk1	Cep55	10090.ENSMUSP00000020099	10090.ENSMUSP00000127961
Cdk1	Mcm6	10090.ENSMUSP00000020099	10090.ENSMUSP00000027601
Cdk1	Kif2c	10090.ENSMUSP00000020099	10090.ENSMUSP00000064261
Cdk1	Mki67	10090.ENSMUSP00000020099	10090.ENSMUSP00000033310
Cdk1	Ckap2	10090.ENSMUSP00000020099	10090.ENSMUSP00000039518
Cdk1	Cdkn3	10090.ENSMUSP00000020099	10090.ENSMUSP00000070575
Cdk1	Dlgap5	10090.ENSMUSP00000020099	10090.ENSMUSP00000040416
Cdk1	Ttk	10090.ENSMUSP00000020099	10090.ENSMUSP00000064839
Cdk1	Kif20a	10090.ENSMUSP00000020099	10090.ENSMUSP00000132659
Cdk1	Prc1	10090.ENSMUSP00000020099	10090.ENSMUSP00000129675
Cdk1	Kif4	10090.ENSMUSP00000020099	10090.ENSMUSP00000048383
Cdk1	Ndc80	10090.ENSMUSP00000020099	10090.ENSMUSP00000024851
Cdk1	Ect2	10090.ENSMUSP00000020099	10090.ENSMUSP00000103935
Cdk1	Mcm5	10090.ENSMUSP00000020099	10090.ENSMUSP00000126135
Cdk1	Mcm3	10090.ENSMUSP00000020099	10090.ENSMUSP00000059192
Cdk1	Top2a	10090.ENSMUSP00000020099	10090.ENSMUSP00000068896
Cdk1	Pkmyt1	10090.ENSMUSP00000020099	10090.ENSMUSP00000024701
Cdk1	Ube2c	10090.ENSMUSP00000020099	10090.ENSMUSP00000085581
Cdk1	Plk1	10090.ENSMUSP00000020099	10090.ENSMUSP00000033154
Cdk1	Mad2l1	10090.ENSMUSP00000020099	10090.ENSMUSP00000098897
Cdk1	Cdkn1a	10090.ENSMUSP00000020099	10090.ENSMUSP00000023829
Cdk1	Cks2	10090.ENSMUSP00000020099	10090.ENSMUSP00000075250
Cdkn1a	Gdf15	10090.ENSMUSP00000023829	10090.ENSMUSP00000003808
Cdkn1a	Hmox1	10090.ENSMUSP00000023829	10090.ENSMUSP00000005548
Cdkn1a	Gadd45b	10090.ENSMUSP00000023829	10090.ENSMUSP00000015456
Cdkn1a	Hspa8	10090.ENSMUSP00000023829	10090.ENSMUSP00000015800
Cdkn1a	Ptk6	10090.ENSMUSP00000023829	10090.ENSMUSP00000016511
Cdkn1a	Mmp9	10090.ENSMUSP00000023829	10090.ENSMUSP00000017881
Cdkn1a	Myc	10090.ENSMUSP00000023829	10090.ENSMUSP00000022971
Cdkn1a	Chka	10090.ENSMUSP00000023829	10090.ENSMUSP00000071933
Cdkn1a	Fgf2	10090.ENSMUSP00000023829	10090.ENSMUSP00000037694
Cdkn1a	Cebpb	10090.ENSMUSP00000023829	10090.ENSMUSP00000069850
Cdkn1a	Serpine1	10090.ENSMUSP00000023829	10090.ENSMUSP00000039586
Cdkn1a	Mycn	10090.ENSMUSP00000023829	10090.ENSMUSP00000045993
Cdkn1a	Hif3a	10090.ENSMUSP00000023829	10090.ENSMUSP00000104132
Cdkn1a	Crem	10090.ENSMUSP00000023829	10090.ENSMUSP00000121233
Cdkn1a	Plk1	10090.ENSMUSP00000023829	10090.ENSMUSP00000033154
Cdkn1a	Cdkn3	10090.ENSMUSP00000023829	10090.ENSMUSP00000070575
Cdkn1a	Mki67	10090.ENSMUSP00000023829	10090.ENSMUSP00000033310
Cdkn1a	Cks2	10090.ENSMUSP00000023829	10090.ENSMUSP00000075250
Cdkn1a	Dtl	10090.ENSMUSP00000023829	10090.ENSMUSP00000027933
Cdkn1a	Hsp90aa1	10090.ENSMUSP00000023829	10090.ENSMUSP00000091921
Cdkn1a	Ube2c	10090.ENSMUSP00000023829	10090.ENSMUSP00000085581
Cdkn3	Kif18b	10090.ENSMUSP00000070575	10090.ENSMUSP00000021311
Cdkn3	Trip13	10090.ENSMUSP00000070575	10090.ENSMUSP00000022053
Cdkn3	Esco2	10090.ENSMUSP00000070575	10090.ENSMUSP00000022613
Cdkn3	Myc	10090.ENSMUSP00000070575	10090.ENSMUSP00000022971
Cdkn3	Pkmyt1	10090.ENSMUSP00000070575	10090.ENSMUSP00000024701
Cdkn3	Ndc80	10090.ENSMUSP00000070575	10090.ENSMUSP00000024851
Cdkn3	Dtl	10090.ENSMUSP00000070575	10090.ENSMUSP00000027933
Cdkn3	Kntc1	10090.ENSMUSP00000070575	10090.ENSMUSP00000031366
Cdkn3	Kif22	10090.ENSMUSP00000070575	10090.ENSMUSP00000032915
Cdkn3	Plk1	10090.ENSMUSP00000070575	10090.ENSMUSP00000033154
Cdkn3	Mki67	10090.ENSMUSP00000070575	10090.ENSMUSP00000033310
Cdkn3	Parpbp	10090.ENSMUSP00000070575	10090.ENSMUSP00000038375
Cdkn3	Ckap2	10090.ENSMUSP00000070575	10090.ENSMUSP00000039518
Cdkn3	Dlgap5	10090.ENSMUSP00000070575	10090.ENSMUSP00000040416
Cdkn3	Melk	10090.ENSMUSP00000070575	10090.ENSMUSP00000043806
Cdkn3	Kif4	10090.ENSMUSP00000070575	10090.ENSMUSP00000048383
Cdkn3	Hjurp	10090.ENSMUSP00000070575	10090.ENSMUSP00000054263
Cdkn3	Ckap2l	10090.ENSMUSP00000070575	10090.ENSMUSP00000056145
Cdkn3	Mcm3	10090.ENSMUSP00000070575	10090.ENSMUSP00000059192
Cdkn3	Kif2c	10090.ENSMUSP00000070575	10090.ENSMUSP00000064261
Cdkn3	Ttk	10090.ENSMUSP00000070575	10090.ENSMUSP00000064839
Cdkn3	Top2a	10090.ENSMUSP00000070575	10090.ENSMUSP00000068896
Cdkn3	Mcm5	10090.ENSMUSP00000070575	10090.ENSMUSP00000126135
Cdkn3	Ect2	10090.ENSMUSP00000070575	10090.ENSMUSP00000103935
Cdkn3	Spc25	10090.ENSMUSP00000070575	10090.ENSMUSP00000107939
Cdkn3	Cenpf	10090.ENSMUSP00000070575	10090.ENSMUSP00000129738
Cdkn3	Cks2	10090.ENSMUSP00000070575	10090.ENSMUSP00000075250
Cdkn3	Tpx2	10090.ENSMUSP00000070575	10090.ENSMUSP00000128888
Cdkn3	Kif20a	10090.ENSMUSP00000070575	10090.ENSMUSP00000132659
Cdkn3	Ube2c	10090.ENSMUSP00000070575	10090.ENSMUSP00000085581
Cdkn3	Cep55	10090.ENSMUSP00000070575	10090.ENSMUSP00000127961
Cdkn3	Prc1	10090.ENSMUSP00000070575	10090.ENSMUSP00000129675
Cdkn3	Mad2l1	10090.ENSMUSP00000070575	10090.ENSMUSP00000098897
Cds2	Chka	10090.ENSMUSP00000099470	10090.ENSMUSP00000071933
Cebpb	Mmp9	10090.ENSMUSP00000069850	10090.ENSMUSP00000017881
Cebpb	Myc	10090.ENSMUSP00000069850	10090.ENSMUSP00000022971
Cebpb	Fosl2	10090.ENSMUSP00000069850	10090.ENSMUSP00000031017
Cebpb	Hoxb7	10090.ENSMUSP00000069850	10090.ENSMUSP00000040121
Cebpb	Egr2	10090.ENSMUSP00000069850	10090.ENSMUSP00000041053
Cebpb	Ppp1r15a	10090.ENSMUSP00000069850	10090.ENSMUSP00000049488
Cebpb	Socs3	10090.ENSMUSP00000069850	10090.ENSMUSP00000059129
Cebpb	Nfkbiz	10090.ENSMUSP00000069850	10090.ENSMUSP00000110102
Cebpb	Maff	10090.ENSMUSP00000069850	10090.ENSMUSP00000094076
Cebpb	Pnpla2	10090.ENSMUSP00000069850	10090.ENSMUSP00000127149
Cebpb	Crem	10090.ENSMUSP00000069850	10090.ENSMUSP00000121233
Cebpb	Cited4	10090.ENSMUSP00000069850	10090.ENSMUSP00000092408
Cebpb	Mapk11	10090.ENSMUSP00000069850	10090.ENSMUSP00000086204
Cenpf	Kif18b	10090.ENSMUSP00000129738	10090.ENSMUSP00000021311
Cenpf	Trip13	10090.ENSMUSP00000129738	10090.ENSMUSP00000022053
Cenpf	Esco2	10090.ENSMUSP00000129738	10090.ENSMUSP00000022613
Cenpf	Ndc80	10090.ENSMUSP00000129738	10090.ENSMUSP00000024851
Cenpf	Mcm6	10090.ENSMUSP00000129738	10090.ENSMUSP00000027601
Cenpf	Dtl	10090.ENSMUSP00000129738	10090.ENSMUSP00000027933
Cenpf	Mastl	10090.ENSMUSP00000129738	10090.ENSMUSP00000028119
Cenpf	Kif18a	10090.ENSMUSP00000129738	10090.ENSMUSP00000028527
Cenpf	Fam83d	10090.ENSMUSP00000129738	10090.ENSMUSP00000029183
Cenpf	Kntc1	10090.ENSMUSP00000129738	10090.ENSMUSP00000031366
Cenpf	Kif22	10090.ENSMUSP00000129738	10090.ENSMUSP00000032915
Cenpf	Plk1	10090.ENSMUSP00000129738	10090.ENSMUSP00000033154
Cenpf	Mki67	10090.ENSMUSP00000129738	10090.ENSMUSP00000033310
Cenpf	Troap	10090.ENSMUSP00000129738	10090.ENSMUSP00000035389
Cenpf	Parpbp	10090.ENSMUSP00000129738	10090.ENSMUSP00000038375
Cenpf	Ckap2	10090.ENSMUSP00000129738	10090.ENSMUSP00000039518
Cenpf	Dlgap5	10090.ENSMUSP00000129738	10090.ENSMUSP00000040416
Cenpf	Melk	10090.ENSMUSP00000129738	10090.ENSMUSP00000043806
Cenpf	Chtf18	10090.ENSMUSP00000129738	10090.ENSMUSP00000043896
Cenpf	Kif4	10090.ENSMUSP00000129738	10090.ENSMUSP00000048383
Cenpf	Ercc6l	10090.ENSMUSP00000129738	10090.ENSMUSP00000050592
Cenpf	Hjurp	10090.ENSMUSP00000129738	10090.ENSMUSP00000054263
Cenpf	Ckap2l	10090.ENSMUSP00000129738	10090.ENSMUSP00000056145
Cenpf	Mcm3	10090.ENSMUSP00000129738	10090.ENSMUSP00000059192
Cenpf	Kif2c	10090.ENSMUSP00000129738	10090.ENSMUSP00000064261
Cenpf	Ttk	10090.ENSMUSP00000129738	10090.ENSMUSP00000064839
Cenpf	Top2a	10090.ENSMUSP00000129738	10090.ENSMUSP00000068896
Cenpf	Iqgap3	10090.ENSMUSP00000129738	10090.ENSMUSP00000071715
Cenpf	Cks2	10090.ENSMUSP00000129738	10090.ENSMUSP00000075250
Cenpf	Kif20b	10090.ENSMUSP00000129738	10090.ENSMUSP00000084599
Cenpf	Ube2c	10090.ENSMUSP00000129738	10090.ENSMUSP00000085581
Cenpf	Mad2l1	10090.ENSMUSP00000129738	10090.ENSMUSP00000098897
Cenpf	Dsn1	10090.ENSMUSP00000129738	10090.ENSMUSP00000099418
Cenpf	Ect2	10090.ENSMUSP00000129738	10090.ENSMUSP00000103935
Cenpf	Spc25	10090.ENSMUSP00000129738	10090.ENSMUSP00000107939
Cenpf	Mcm5	10090.ENSMUSP00000129738	10090.ENSMUSP00000126135
Cenpf	Cep55	10090.ENSMUSP00000129738	10090.ENSMUSP00000127961
Cenpf	Tpx2	10090.ENSMUSP00000129738	10090.ENSMUSP00000128888
Cenpf	Prc1	10090.ENSMUSP00000129738	10090.ENSMUSP00000129675
Cenpf	Kif20a	10090.ENSMUSP00000129738	10090.ENSMUSP00000132659
Cep55	Kif18b	10090.ENSMUSP00000127961	10090.ENSMUSP00000021311
Cep55	Trip13	10090.ENSMUSP00000127961	10090.ENSMUSP00000022053
Cep55	Esco2	10090.ENSMUSP00000127961	10090.ENSMUSP00000022613
Cep55	Ndc80	10090.ENSMUSP00000127961	10090.ENSMUSP00000024851
Cep55	Mcm6	10090.ENSMUSP00000127961	10090.ENSMUSP00000027601
Cep55	Dtl	10090.ENSMUSP00000127961	10090.ENSMUSP00000027933
Cep55	Mastl	10090.ENSMUSP00000127961	10090.ENSMUSP00000028119
Cep55	Kif18a	10090.ENSMUSP00000127961	10090.ENSMUSP00000028527
Cep55	Fam83d	10090.ENSMUSP00000127961	10090.ENSMUSP00000029183
Cep55	Kntc1	10090.ENSMUSP00000127961	10090.ENSMUSP00000031366
Cep55	Kif22	10090.ENSMUSP00000127961	10090.ENSMUSP00000032915
Cep55	Plk1	10090.ENSMUSP00000127961	10090.ENSMUSP00000033154
Cep55	Mki67	10090.ENSMUSP00000127961	10090.ENSMUSP00000033310
Cep55	Troap	10090.ENSMUSP00000127961	10090.ENSMUSP00000035389
Cep55	Parpbp	10090.ENSMUSP00000127961	10090.ENSMUSP00000038375
Cep55	Lrrc17	10090.ENSMUSP00000127961	10090.ENSMUSP00000038569
Cep55	Ckap2	10090.ENSMUSP00000127961	10090.ENSMUSP00000039518
Cep55	Dlgap5	10090.ENSMUSP00000127961	10090.ENSMUSP00000040416
Cep55	Melk	10090.ENSMUSP00000127961	10090.ENSMUSP00000043806
Cep55	Kif4	10090.ENSMUSP00000127961	10090.ENSMUSP00000048383
Cep55	Ercc6l	10090.ENSMUSP00000127961	10090.ENSMUSP00000050592
Cep55	Hjurp	10090.ENSMUSP00000127961	10090.ENSMUSP00000054263
Cep55	Ckap2l	10090.ENSMUSP00000127961	10090.ENSMUSP00000056145
Cep55	Mcm3	10090.ENSMUSP00000127961	10090.ENSMUSP00000059192
Cep55	Cit	10090.ENSMUSP00000127961	10090.ENSMUSP00000062049
Cep55	Kif2c	10090.ENSMUSP00000127961	10090.ENSMUSP00000064261
Cep55	Ttk	10090.ENSMUSP00000127961	10090.ENSMUSP00000064839
Cep55	Top2a	10090.ENSMUSP00000127961	10090.ENSMUSP00000068896
Cep55	Cks2	10090.ENSMUSP00000127961	10090.ENSMUSP00000075250
Cep55	Kif20b	10090.ENSMUSP00000127961	10090.ENSMUSP00000084599
Cep55	Ube2c	10090.ENSMUSP00000127961	10090.ENSMUSP00000085581
Cep55	Mad2l1	10090.ENSMUSP00000127961	10090.ENSMUSP00000098897
Cep55	Dsn1	10090.ENSMUSP00000127961	10090.ENSMUSP00000099418
Cep55	Trim59	10090.ENSMUSP00000127961	10090.ENSMUSP00000103432
Cep55	Mms22l	10090.ENSMUSP00000127961	10090.ENSMUSP00000103857
Cep55	Ect2	10090.ENSMUSP00000127961	10090.ENSMUSP00000103935
Cep55	Spc25	10090.ENSMUSP00000127961	10090.ENSMUSP00000107939
Cep55	Mcm5	10090.ENSMUSP00000127961	10090.ENSMUSP00000126135
Cep55	Tpx2	10090.ENSMUSP00000127961	10090.ENSMUSP00000128888
Cep55	Prc1	10090.ENSMUSP00000127961	10090.ENSMUSP00000129675
Cep55	Kif20a	10090.ENSMUSP00000127961	10090.ENSMUSP00000132659
Cep72	Plk1	10090.ENSMUSP00000037788	10090.ENSMUSP00000033154
Chaf1b	Melk	10090.ENSMUSP00000023666	10090.ENSMUSP00000043806
Chaf1b	Kif20b	10090.ENSMUSP00000023666	10090.ENSMUSP00000084599
Chaf1b	Tpx2	10090.ENSMUSP00000023666	10090.ENSMUSP00000128888
Chaf1b	Kif20a	10090.ENSMUSP00000023666	10090.ENSMUSP00000132659
Chaf1b	Kif2c	10090.ENSMUSP00000023666	10090.ENSMUSP00000064261
Chaf1b	Top2a	10090.ENSMUSP00000023666	10090.ENSMUSP00000068896
Chaf1b	Hjurp	10090.ENSMUSP00000023666	10090.ENSMUSP00000054263
Chaf1b	Kntc1	10090.ENSMUSP00000023666	10090.ENSMUSP00000031366
Chaf1b	Spc25	10090.ENSMUSP00000023666	10090.ENSMUSP00000107939
Chaf1b	Pkmyt1	10090.ENSMUSP00000023666	10090.ENSMUSP00000024701
Chaf1b	Hfe	10090.ENSMUSP00000023666	10090.ENSMUSP00000089298
Chaf1b	Mad2l1	10090.ENSMUSP00000023666	10090.ENSMUSP00000098897
Chaf1b	Ttk	10090.ENSMUSP00000023666	10090.ENSMUSP00000064839
Chaf1b	Plk1	10090.ENSMUSP00000023666	10090.ENSMUSP00000033154
Chaf1b	Ndc80	10090.ENSMUSP00000023666	10090.ENSMUSP00000024851
Chaf1b	Chtf18	10090.ENSMUSP00000023666	10090.ENSMUSP00000043896
Chaf1b	Kif22	10090.ENSMUSP00000023666	10090.ENSMUSP00000032915
Chaf1b	Prc1	10090.ENSMUSP00000023666	10090.ENSMUSP00000129675
Chaf1b	Dtl	10090.ENSMUSP00000023666	10090.ENSMUSP00000027933
Chaf1b	Mcm6	10090.ENSMUSP00000023666	10090.ENSMUSP00000027601
Chaf1b	Mcm3	10090.ENSMUSP00000023666	10090.ENSMUSP00000059192
Chaf1b	Mcm5	10090.ENSMUSP00000023666	10090.ENSMUSP00000126135
Chka	Map3k6	10090.ENSMUSP00000071933	10090.ENSMUSP00000030677
Chka	Shank1	10090.ENSMUSP00000071933	10090.ENSMUSP00000103571
Chl1	Stip1	10090.ENSMUSP00000063933	10090.ENSMUSP00000025918
Chl1	Fgf2	10090.ENSMUSP00000063933	10090.ENSMUSP00000037694
Chl1	St8sia4	10090.ENSMUSP00000063933	10090.ENSMUSP00000043477
Chl1	Pcdh20	10090.ENSMUSP00000063933	10090.ENSMUSP00000054774
Chl1	Unc5d	10090.ENSMUSP00000063933	10090.ENSMUSP00000128521
Chl1	Ncam1	10090.ENSMUSP00000063933	10090.ENSMUSP00000130668
Chrnd	Chrng	10090.ENSMUSP00000072983	10090.ENSMUSP00000027470
Chrnd	Klhl40	10090.ENSMUSP00000072983	10090.ENSMUSP00000095873
Chtf18	Kif18b	10090.ENSMUSP00000043896	10090.ENSMUSP00000021311
Chtf18	Trip13	10090.ENSMUSP00000043896	10090.ENSMUSP00000022053
Chtf18	Esco2	10090.ENSMUSP00000043896	10090.ENSMUSP00000022613
Chtf18	Pkmyt1	10090.ENSMUSP00000043896	10090.ENSMUSP00000024701
Chtf18	Ndc80	10090.ENSMUSP00000043896	10090.ENSMUSP00000024851
Chtf18	Mcm6	10090.ENSMUSP00000043896	10090.ENSMUSP00000027601
Chtf18	Dtl	10090.ENSMUSP00000043896	10090.ENSMUSP00000027933
Chtf18	Kif18a	10090.ENSMUSP00000043896	10090.ENSMUSP00000028527
Chtf18	Kntc1	10090.ENSMUSP00000043896	10090.ENSMUSP00000031366
Chtf18	Kif22	10090.ENSMUSP00000043896	10090.ENSMUSP00000032915
Chtf18	Plk1	10090.ENSMUSP00000043896	10090.ENSMUSP00000033154
Chtf18	Mki67	10090.ENSMUSP00000043896	10090.ENSMUSP00000033310
Chtf18	Troap	10090.ENSMUSP00000043896	10090.ENSMUSP00000035389
Chtf18	Parpbp	10090.ENSMUSP00000043896	10090.ENSMUSP00000038375
Chtf18	Ckap2	10090.ENSMUSP00000043896	10090.ENSMUSP00000039518
Chtf18	Melk	10090.ENSMUSP00000043896	10090.ENSMUSP00000043806
Chtf18	Tcf19	10090.ENSMUSP00000043896	10090.ENSMUSP00000125167
Chtf18	Ube2c	10090.ENSMUSP00000043896	10090.ENSMUSP00000085581
Chtf18	Ttk	10090.ENSMUSP00000043896	10090.ENSMUSP00000064839
Chtf18	Tpx2	10090.ENSMUSP00000043896	10090.ENSMUSP00000128888
Chtf18	Kif2c	10090.ENSMUSP00000043896	10090.ENSMUSP00000064261
Chtf18	Ect2	10090.ENSMUSP00000043896	10090.ENSMUSP00000103935
Chtf18	Kif20a	10090.ENSMUSP00000043896	10090.ENSMUSP00000132659
Chtf18	Top2a	10090.ENSMUSP00000043896	10090.ENSMUSP00000068896
Chtf18	Kif4	10090.ENSMUSP00000043896	10090.ENSMUSP00000048383
Chtf18	Kif20b	10090.ENSMUSP00000043896	10090.ENSMUSP00000084599
Chtf18	Prc1	10090.ENSMUSP00000043896	10090.ENSMUSP00000129675
Chtf18	Ckap2l	10090.ENSMUSP00000043896	10090.ENSMUSP00000056145
Chtf18	Mad2l1	10090.ENSMUSP00000043896	10090.ENSMUSP00000098897
Chtf18	Mcm3	10090.ENSMUSP00000043896	10090.ENSMUSP00000059192
Chtf18	Mcm5	10090.ENSMUSP00000043896	10090.ENSMUSP00000126135
Ciart	Lrrc17	10090.ENSMUSP00000124943	10090.ENSMUSP00000038569
Ciart	Dbp	10090.ENSMUSP00000124943	10090.ENSMUSP00000079693
Cit	Rnd1	10090.ENSMUSP00000062049	10090.ENSMUSP00000003451
Cit	Mgst1	10090.ENSMUSP00000062049	10090.ENSMUSP00000008684
Cit	Irak3	10090.ENSMUSP00000062049	10090.ENSMUSP00000020448
Cit	Ndc80	10090.ENSMUSP00000062049	10090.ENSMUSP00000024851
Cit	Kntc1	10090.ENSMUSP00000062049	10090.ENSMUSP00000031366
Cit	Plk1	10090.ENSMUSP00000062049	10090.ENSMUSP00000033154
Cit	Ppp1r14a	10090.ENSMUSP00000062049	10090.ENSMUSP00000035642
Cit	Rhou	10090.ENSMUSP00000062049	10090.ENSMUSP00000038915
Cit	Kif4	10090.ENSMUSP00000062049	10090.ENSMUSP00000048383
Cit	Hsp90aa1	10090.ENSMUSP00000062049	10090.ENSMUSP00000091921
Cit	Kif2c	10090.ENSMUSP00000062049	10090.ENSMUSP00000064261
Cit	Mcm5	10090.ENSMUSP00000062049	10090.ENSMUSP00000126135
Cit	Kif20b	10090.ENSMUSP00000062049	10090.ENSMUSP00000084599
Cit	Ect2	10090.ENSMUSP00000062049	10090.ENSMUSP00000103935
Cit	Prc1	10090.ENSMUSP00000062049	10090.ENSMUSP00000129675
Cit	Kif20a	10090.ENSMUSP00000062049	10090.ENSMUSP00000132659
Cited4	Ivns1abp	10090.ENSMUSP00000092408	10090.ENSMUSP00000023918
Ckap2	Kif18b	10090.ENSMUSP00000039518	10090.ENSMUSP00000021311
Ckap2	Trip13	10090.ENSMUSP00000039518	10090.ENSMUSP00000022053
Ckap2	Esco2	10090.ENSMUSP00000039518	10090.ENSMUSP00000022613
Ckap2	Ndc80	10090.ENSMUSP00000039518	10090.ENSMUSP00000024851
Ckap2	Mcm6	10090.ENSMUSP00000039518	10090.ENSMUSP00000027601
Ckap2	Dtl	10090.ENSMUSP00000039518	10090.ENSMUSP00000027933
Ckap2	Mastl	10090.ENSMUSP00000039518	10090.ENSMUSP00000028119
Ckap2	Kif18a	10090.ENSMUSP00000039518	10090.ENSMUSP00000028527
Ckap2	Fam83d	10090.ENSMUSP00000039518	10090.ENSMUSP00000029183
Ckap2	Kntc1	10090.ENSMUSP00000039518	10090.ENSMUSP00000031366
Ckap2	Kif22	10090.ENSMUSP00000039518	10090.ENSMUSP00000032915
Ckap2	Plk1	10090.ENSMUSP00000039518	10090.ENSMUSP00000033154
Ckap2	Mki67	10090.ENSMUSP00000039518	10090.ENSMUSP00000033310
Ckap2	Troap	10090.ENSMUSP00000039518	10090.ENSMUSP00000035389
Ckap2	Parpbp	10090.ENSMUSP00000039518	10090.ENSMUSP00000038375
Ckap2	Tcf19	10090.ENSMUSP00000039518	10090.ENSMUSP00000125167
Ckap2	Ercc6l	10090.ENSMUSP00000039518	10090.ENSMUSP00000050592
Ckap2	Duox1	10090.ENSMUSP00000039518	10090.ENSMUSP00000097060
Ckap2	Dsn1	10090.ENSMUSP00000039518	10090.ENSMUSP00000099418
Ckap2	Cks2	10090.ENSMUSP00000039518	10090.ENSMUSP00000075250
Ckap2	Iqgap3	10090.ENSMUSP00000039518	10090.ENSMUSP00000071715
Ckap2	Mcm5	10090.ENSMUSP00000039518	10090.ENSMUSP00000126135
Ckap2	Mcm3	10090.ENSMUSP00000039518	10090.ENSMUSP00000059192
Ckap2	Kif20b	10090.ENSMUSP00000039518	10090.ENSMUSP00000084599
Ckap2	Spc25	10090.ENSMUSP00000039518	10090.ENSMUSP00000107939
Ckap2	Ckap2l	10090.ENSMUSP00000039518	10090.ENSMUSP00000056145
Ckap2	Melk	10090.ENSMUSP00000039518	10090.ENSMUSP00000043806
Ckap2	Mad2l1	10090.ENSMUSP00000039518	10090.ENSMUSP00000098897
Ckap2	Kif4	10090.ENSMUSP00000039518	10090.ENSMUSP00000048383
Ckap2	Kif2c	10090.ENSMUSP00000039518	10090.ENSMUSP00000064261
Ckap2	Ube2c	10090.ENSMUSP00000039518	10090.ENSMUSP00000085581
Ckap2	Hjurp	10090.ENSMUSP00000039518	10090.ENSMUSP00000054263
Ckap2	Tpx2	10090.ENSMUSP00000039518	10090.ENSMUSP00000128888
Ckap2	Prc1	10090.ENSMUSP00000039518	10090.ENSMUSP00000129675
Ckap2	Dlgap5	10090.ENSMUSP00000039518	10090.ENSMUSP00000040416
Ckap2	Kif20a	10090.ENSMUSP00000039518	10090.ENSMUSP00000132659
Ckap2	Ect2	10090.ENSMUSP00000039518	10090.ENSMUSP00000103935
Ckap2	Ttk	10090.ENSMUSP00000039518	10090.ENSMUSP00000064839
Ckap2	Top2a	10090.ENSMUSP00000039518	10090.ENSMUSP00000068896
Ckap2l	Kif18b	10090.ENSMUSP00000056145	10090.ENSMUSP00000021311
Ckap2l	Trip13	10090.ENSMUSP00000056145	10090.ENSMUSP00000022053
Ckap2l	Esco2	10090.ENSMUSP00000056145	10090.ENSMUSP00000022613
Ckap2l	Ndc80	10090.ENSMUSP00000056145	10090.ENSMUSP00000024851
Ckap2l	Mcm6	10090.ENSMUSP00000056145	10090.ENSMUSP00000027601
Ckap2l	Dtl	10090.ENSMUSP00000056145	10090.ENSMUSP00000027933
Ckap2l	Mastl	10090.ENSMUSP00000056145	10090.ENSMUSP00000028119
Ckap2l	Kif18a	10090.ENSMUSP00000056145	10090.ENSMUSP00000028527
Ckap2l	Fam83d	10090.ENSMUSP00000056145	10090.ENSMUSP00000029183
Ckap2l	Kntc1	10090.ENSMUSP00000056145	10090.ENSMUSP00000031366
Ckap2l	Kif22	10090.ENSMUSP00000056145	10090.ENSMUSP00000032915
Ckap2l	Plk1	10090.ENSMUSP00000056145	10090.ENSMUSP00000033154
Ckap2l	Mki67	10090.ENSMUSP00000056145	10090.ENSMUSP00000033310
Ckap2l	Troap	10090.ENSMUSP00000056145	10090.ENSMUSP00000035389
Ckap2l	Parpbp	10090.ENSMUSP00000056145	10090.ENSMUSP00000038375
Ckap2l	Lrrc17	10090.ENSMUSP00000056145	10090.ENSMUSP00000038569
Ckap2l	Dlgap5	10090.ENSMUSP00000056145	10090.ENSMUSP00000040416
Ckap2l	Melk	10090.ENSMUSP00000056145	10090.ENSMUSP00000043806
Ckap2l	Kif4	10090.ENSMUSP00000056145	10090.ENSMUSP00000048383
Ckap2l	Ercc6l	10090.ENSMUSP00000056145	10090.ENSMUSP00000050592
Ckap2l	Hjurp	10090.ENSMUSP00000056145	10090.ENSMUSP00000054263
Ckap2l	Trim59	10090.ENSMUSP00000056145	10090.ENSMUSP00000103432
Ckap2l	Dsn1	10090.ENSMUSP00000056145	10090.ENSMUSP00000099418
Ckap2l	Mcm3	10090.ENSMUSP00000056145	10090.ENSMUSP00000059192
Ckap2l	Tcf19	10090.ENSMUSP00000056145	10090.ENSMUSP00000125167
Ckap2l	Mcm5	10090.ENSMUSP00000056145	10090.ENSMUSP00000126135
Ckap2l	Sapcd2	10090.ENSMUSP00000056145	10090.ENSMUSP00000097898
Ckap2l	Cks2	10090.ENSMUSP00000056145	10090.ENSMUSP00000075250
Ckap2l	Spc25	10090.ENSMUSP00000056145	10090.ENSMUSP00000107939
Ckap2l	Mad2l1	10090.ENSMUSP00000056145	10090.ENSMUSP00000098897
Ckap2l	Ttk	10090.ENSMUSP00000056145	10090.ENSMUSP00000064839
Ckap2l	Top2a	10090.ENSMUSP00000056145	10090.ENSMUSP00000068896
Ckap2l	Ube2c	10090.ENSMUSP00000056145	10090.ENSMUSP00000085581
Ckap2l	Kif2c	10090.ENSMUSP00000056145	10090.ENSMUSP00000064261
Ckap2l	Tpx2	10090.ENSMUSP00000056145	10090.ENSMUSP00000128888
Ckap2l	Kif20b	10090.ENSMUSP00000056145	10090.ENSMUSP00000084599
Ckap2l	Kif20a	10090.ENSMUSP00000056145	10090.ENSMUSP00000132659
Ckap2l	Prc1	10090.ENSMUSP00000056145	10090.ENSMUSP00000129675
Ckap2l	Ect2	10090.ENSMUSP00000056145	10090.ENSMUSP00000103935
Ckap4	Ftcd	10090.ENSMUSP00000050336	10090.ENSMUSP00000001183
Ckap4	Tmcc3	10090.ENSMUSP00000050336	10090.ENSMUSP00000063264
Cks2	Kif18b	10090.ENSMUSP00000075250	10090.ENSMUSP00000021311
Cks2	Trip13	10090.ENSMUSP00000075250	10090.ENSMUSP00000022053
Cks2	Esco2	10090.ENSMUSP00000075250	10090.ENSMUSP00000022613
Cks2	Pkmyt1	10090.ENSMUSP00000075250	10090.ENSMUSP00000024701
Cks2	Ndc80	10090.ENSMUSP00000075250	10090.ENSMUSP00000024851
Cks2	Mcm6	10090.ENSMUSP00000075250	10090.ENSMUSP00000027601
Cks2	Kntc1	10090.ENSMUSP00000075250	10090.ENSMUSP00000031366
Cks2	Kif22	10090.ENSMUSP00000075250	10090.ENSMUSP00000032915
Cks2	Plk1	10090.ENSMUSP00000075250	10090.ENSMUSP00000033154
Cks2	Mki67	10090.ENSMUSP00000075250	10090.ENSMUSP00000033310
Cks2	Troap	10090.ENSMUSP00000075250	10090.ENSMUSP00000035389
Cks2	Dlgap5	10090.ENSMUSP00000075250	10090.ENSMUSP00000040416
Cks2	Melk	10090.ENSMUSP00000075250	10090.ENSMUSP00000043806
Cks2	Mcm3	10090.ENSMUSP00000075250	10090.ENSMUSP00000059192
Cks2	Kif2c	10090.ENSMUSP00000075250	10090.ENSMUSP00000064261
Cks2	Ttk	10090.ENSMUSP00000075250	10090.ENSMUSP00000064839
Cks2	Top2a	10090.ENSMUSP00000075250	10090.ENSMUSP00000068896
Cks2	Tcf19	10090.ENSMUSP00000075250	10090.ENSMUSP00000125167
Cks2	Trim59	10090.ENSMUSP00000075250	10090.ENSMUSP00000103432
Cks2	Spc25	10090.ENSMUSP00000075250	10090.ENSMUSP00000107939
Cks2	Kif20b	10090.ENSMUSP00000075250	10090.ENSMUSP00000084599
Cks2	Mcm5	10090.ENSMUSP00000075250	10090.ENSMUSP00000126135
Cks2	Tpx2	10090.ENSMUSP00000075250	10090.ENSMUSP00000128888
Cks2	Prc1	10090.ENSMUSP00000075250	10090.ENSMUSP00000129675
Cks2	Ect2	10090.ENSMUSP00000075250	10090.ENSMUSP00000103935
Cks2	Kif20a	10090.ENSMUSP00000075250	10090.ENSMUSP00000132659
Cks2	Ube2c	10090.ENSMUSP00000075250	10090.ENSMUSP00000085581
Cks2	Mad2l1	10090.ENSMUSP00000075250	10090.ENSMUSP00000098897
Clcnkb	Gabrq	10090.ENSMUSP00000006378	10090.ENSMUSP00000033711
Clec4a2	Fcgr2b	10090.ENSMUSP00000032248	10090.ENSMUSP00000027966
Clec4a2	Xcr1	10090.ENSMUSP00000032248	10090.ENSMUSP00000138255
Clec4a2	Olr1	10090.ENSMUSP00000032248	10090.ENSMUSP00000032265
Clec4a2	Lair1	10090.ENSMUSP00000032248	10090.ENSMUSP00000083589
Clec4d	Gpnmb	10090.ENSMUSP00000032240	10090.ENSMUSP00000031840
Clec4d	Clec4e	10090.ENSMUSP00000032240	10090.ENSMUSP00000032239
Clec4d	Rimklb	10090.ENSMUSP00000032240	10090.ENSMUSP00000064467
Clec4e	Cxcl10	10090.ENSMUSP00000032239	10090.ENSMUSP00000047646
Cmpk2	Uba7	10090.ENSMUSP00000020969	10090.ENSMUSP00000035216
Cmpk2	Gbp5	10090.ENSMUSP00000020969	10090.ENSMUSP00000029936
Cmpk2	Oas1a	10090.ENSMUSP00000020969	10090.ENSMUSP00000079198
Cmpk2	Cxcl10	10090.ENSMUSP00000020969	10090.ENSMUSP00000047646
Cmpk2	Gbp6	10090.ENSMUSP00000020969	10090.ENSMUSP00000062528
Cmpk2	Oas2	10090.ENSMUSP00000020969	10090.ENSMUSP00000060082
Cmpk2	Igtp	10090.ENSMUSP00000020969	10090.ENSMUSP00000047356
Cmpk2	Rtp4	10090.ENSMUSP00000020969	10090.ENSMUSP00000041091
Cmpk2	Epsti1	10090.ENSMUSP00000020969	10090.ENSMUSP00000022591
Cmpk2	Usp18	10090.ENSMUSP00000020969	10090.ENSMUSP00000032198
Cmpk2	Oasl2	10090.ENSMUSP00000020969	10090.ENSMUSP00000031542
Cmpk2	Mx1	10090.ENSMUSP00000020969	10090.ENSMUSP00000109397
Cmpk2	Uck2	10090.ENSMUSP00000020969	10090.ENSMUSP00000027839
Cmpk2	Dctd	10090.ENSMUSP00000020969	10090.ENSMUSP00000126733
Col19a1	P4ha1	10090.ENSMUSP00000110899	10090.ENSMUSP00000009789
Col19a1	P4ha2	10090.ENSMUSP00000110899	10090.ENSMUSP00000019050
Col19a1	Col3a1	10090.ENSMUSP00000110899	10090.ENSMUSP00000085192
Col19a1	Col22a1	10090.ENSMUSP00000110899	10090.ENSMUSP00000125069
Col19a1	Plod2	10090.ENSMUSP00000110899	10090.ENSMUSP00000125373
Col22a1	P4ha1	10090.ENSMUSP00000125069	10090.ENSMUSP00000009789
Col22a1	P4ha2	10090.ENSMUSP00000125069	10090.ENSMUSP00000019050
Col22a1	Fras1	10090.ENSMUSP00000125069	10090.ENSMUSP00000043250
Col22a1	Col3a1	10090.ENSMUSP00000125069	10090.ENSMUSP00000085192
Col22a1	Col6a6	10090.ENSMUSP00000125069	10090.ENSMUSP00000096040
Col22a1	Plod2	10090.ENSMUSP00000125069	10090.ENSMUSP00000125373
Col3a1	P4ha1	10090.ENSMUSP00000085192	10090.ENSMUSP00000009789
Col3a1	Mmp9	10090.ENSMUSP00000085192	10090.ENSMUSP00000017881
Col3a1	P4ha2	10090.ENSMUSP00000085192	10090.ENSMUSP00000019050
Col3a1	Fbn2	10090.ENSMUSP00000085192	10090.ENSMUSP00000025497
Col3a1	Slc2a10	10090.ENSMUSP00000085192	10090.ENSMUSP00000029196
Col3a1	Fgf2	10090.ENSMUSP00000085192	10090.ENSMUSP00000037694
Col3a1	Serpine1	10090.ENSMUSP00000085192	10090.ENSMUSP00000039586
Col3a1	Col6a6	10090.ENSMUSP00000085192	10090.ENSMUSP00000096040
Col3a1	Nppb	10090.ENSMUSP00000085192	10090.ENSMUSP00000099521
Col3a1	Plod2	10090.ENSMUSP00000085192	10090.ENSMUSP00000125373
Col6a6	P4ha1	10090.ENSMUSP00000096040	10090.ENSMUSP00000009789
Col6a6	Sdc4	10090.ENSMUSP00000096040	10090.ENSMUSP00000017153
Col6a6	P4ha2	10090.ENSMUSP00000096040	10090.ENSMUSP00000019050
Col6a6	Ncam1	10090.ENSMUSP00000096040	10090.ENSMUSP00000130668
Col6a6	Plod2	10090.ENSMUSP00000096040	10090.ENSMUSP00000125373
Cpa6	Kazald1	10090.ENSMUSP00000035435	10090.ENSMUSP00000107579
Crem	Hmox1	10090.ENSMUSP00000121233	10090.ENSMUSP00000005548
Crem	Rps6kl1	10090.ENSMUSP00000121233	10090.ENSMUSP00000019379
Crem	Prkar1b	10090.ENSMUSP00000121233	10090.ENSMUSP00000026973
Crem	Kif17	10090.ENSMUSP00000121233	10090.ENSMUSP00000030539
Crem	Fosl2	10090.ENSMUSP00000121233	10090.ENSMUSP00000031017
Crem	Slc16a9	10090.ENSMUSP00000121233	10090.ENSMUSP00000047912
Crem	Kif4	10090.ENSMUSP00000121233	10090.ENSMUSP00000048383
Crem	Pik3cg	10090.ENSMUSP00000121233	10090.ENSMUSP00000062864
Crem	Mapk11	10090.ENSMUSP00000121233	10090.ENSMUSP00000086204
Crem	Hif3a	10090.ENSMUSP00000121233	10090.ENSMUSP00000104132
Crhr2	Fkbp5	10090.ENSMUSP00000003568	10090.ENSMUSP00000078382
Csf3r	Il1r2	10090.ENSMUSP00000101768	10090.ENSMUSP00000027243
Csf3r	Socs3	10090.ENSMUSP00000101768	10090.ENSMUSP00000059129
Csf3r	S100a8	10090.ENSMUSP00000101768	10090.ENSMUSP00000064385
Csf3r	Cxcr2	10090.ENSMUSP00000101768	10090.ENSMUSP00000102512
Csf3r	S100a9	10090.ENSMUSP00000101768	10090.ENSMUSP00000112843
Csmd1	Ptprt	10090.ENSMUSP00000080751	10090.ENSMUSP00000105071
Csmd1	Sh3rf3	10090.ENSMUSP00000080751	10090.ENSMUSP00000120938
Csmd1	Wbp1l	10090.ENSMUSP00000080751	10090.ENSMUSP00000096975
Cttnbp2	Fam3b	10090.ENSMUSP00000088089	10090.ENSMUSP00000062006
Cx3cl1	Il16	10090.ENSMUSP00000034230	10090.ENSMUSP00000001792
Cx3cl1	Gdf15	10090.ENSMUSP00000034230	10090.ENSMUSP00000003808
Cx3cl1	Mmp9	10090.ENSMUSP00000034230	10090.ENSMUSP00000017881
Cx3cl1	Xcl1	10090.ENSMUSP00000034230	10090.ENSMUSP00000027860
Cx3cl1	Sell	10090.ENSMUSP00000034230	10090.ENSMUSP00000027871
Cx3cl1	Mrc1	10090.ENSMUSP00000034230	10090.ENSMUSP00000028045
Cx3cl1	Map1b	10090.ENSMUSP00000034230	10090.ENSMUSP00000068374
Cx3cl1	P2rx7	10090.ENSMUSP00000034230	10090.ENSMUSP00000098303
Cx3cl1	Selp	10090.ENSMUSP00000034230	10090.ENSMUSP00000123924
Cx3cl1	Fgf2	10090.ENSMUSP00000034230	10090.ENSMUSP00000037694
Cx3cl1	Cxcr5	10090.ENSMUSP00000034230	10090.ENSMUSP00000137518
Cx3cl1	Xcr1	10090.ENSMUSP00000034230	10090.ENSMUSP00000138255
Cx3cl1	Cxcl9	10090.ENSMUSP00000034230	10090.ENSMUSP00000108716
Cx3cl1	Cxcl10	10090.ENSMUSP00000034230	10090.ENSMUSP00000047646
Cx3cl1	Cxcr2	10090.ENSMUSP00000034230	10090.ENSMUSP00000102512
Cxcl10	Il16	10090.ENSMUSP00000047646	10090.ENSMUSP00000001792
Cxcl10	Hmox1	10090.ENSMUSP00000047646	10090.ENSMUSP00000005548
Cxcl10	Gnat1	10090.ENSMUSP00000047646	10090.ENSMUSP00000010205
Cxcl10	Sdc4	10090.ENSMUSP00000047646	10090.ENSMUSP00000017153
Cxcl10	Mmp9	10090.ENSMUSP00000047646	10090.ENSMUSP00000017881
Cxcl10	Map2k6	10090.ENSMUSP00000047646	10090.ENSMUSP00000020949
Cxcl10	Xcl1	10090.ENSMUSP00000047646	10090.ENSMUSP00000027860
Cxcl10	Sell	10090.ENSMUSP00000047646	10090.ENSMUSP00000027871
Cxcl10	Fcgr2b	10090.ENSMUSP00000047646	10090.ENSMUSP00000027966
Cxcl10	Mrc1	10090.ENSMUSP00000047646	10090.ENSMUSP00000028045
Cxcl10	Il2ra	10090.ENSMUSP00000047646	10090.ENSMUSP00000028111
Cxcl10	Gbp5	10090.ENSMUSP00000047646	10090.ENSMUSP00000029936
Cxcl10	Oasl2	10090.ENSMUSP00000047646	10090.ENSMUSP00000031542
Cxcl10	Usp18	10090.ENSMUSP00000047646	10090.ENSMUSP00000032198
Cxcl10	Mki67	10090.ENSMUSP00000047646	10090.ENSMUSP00000033310
Cxcl10	Fgf2	10090.ENSMUSP00000047646	10090.ENSMUSP00000037694
Cxcl10	Serpine1	10090.ENSMUSP00000047646	10090.ENSMUSP00000039586
Cxcl10	Rtp4	10090.ENSMUSP00000047646	10090.ENSMUSP00000041091
Cxcl10	Igtp	10090.ENSMUSP00000047646	10090.ENSMUSP00000047356
Cxcl10	Nfkbiz	10090.ENSMUSP00000047646	10090.ENSMUSP00000110102
Cxcl10	Selp	10090.ENSMUSP00000047646	10090.ENSMUSP00000123924
Cxcl10	Pdcd1lg2	10090.ENSMUSP00000047646	10090.ENSMUSP00000108195
Cxcl10	Serpinb6b	10090.ENSMUSP00000047646	10090.ENSMUSP00000105922
Cxcl10	Ncam1	10090.ENSMUSP00000047646	10090.ENSMUSP00000130668
Cxcl10	Oas1a	10090.ENSMUSP00000047646	10090.ENSMUSP00000079198
Cxcl10	Socs3	10090.ENSMUSP00000047646	10090.ENSMUSP00000059129
Cxcl10	Gbp6	10090.ENSMUSP00000047646	10090.ENSMUSP00000062528
Cxcl10	Oas2	10090.ENSMUSP00000047646	10090.ENSMUSP00000060082
Cxcl10	Xcr1	10090.ENSMUSP00000047646	10090.ENSMUSP00000138255
Cxcl10	Mx1	10090.ENSMUSP00000047646	10090.ENSMUSP00000109397
Cxcl10	Cxcr2	10090.ENSMUSP00000047646	10090.ENSMUSP00000102512
Cxcl10	Cxcr5	10090.ENSMUSP00000047646	10090.ENSMUSP00000137518
Cxcl10	Cxcl9	10090.ENSMUSP00000047646	10090.ENSMUSP00000108716
Cxcl9	Il16	10090.ENSMUSP00000108716	10090.ENSMUSP00000001792
Cxcl9	Mmp9	10090.ENSMUSP00000108716	10090.ENSMUSP00000017881
Cxcl9	Xcl1	10090.ENSMUSP00000108716	10090.ENSMUSP00000027860
Cxcl9	Sell	10090.ENSMUSP00000108716	10090.ENSMUSP00000027871
Cxcl9	Fcgr2b	10090.ENSMUSP00000108716	10090.ENSMUSP00000027966
Cxcl9	Mrc1	10090.ENSMUSP00000108716	10090.ENSMUSP00000028045
Cxcl9	Il2ra	10090.ENSMUSP00000108716	10090.ENSMUSP00000028111
Cxcl9	Gbp5	10090.ENSMUSP00000108716	10090.ENSMUSP00000029936
Cxcl9	Oasl2	10090.ENSMUSP00000108716	10090.ENSMUSP00000031542
Cxcl9	Usp18	10090.ENSMUSP00000108716	10090.ENSMUSP00000032198
Cxcl9	Fgf2	10090.ENSMUSP00000108716	10090.ENSMUSP00000037694
Cxcl9	Rtp4	10090.ENSMUSP00000108716	10090.ENSMUSP00000041091
Cxcl9	Igtp	10090.ENSMUSP00000108716	10090.ENSMUSP00000047356
Cxcl9	Oas2	10090.ENSMUSP00000108716	10090.ENSMUSP00000060082
Cxcl9	Gbp6	10090.ENSMUSP00000108716	10090.ENSMUSP00000062528
Cxcl9	Cxcr2	10090.ENSMUSP00000108716	10090.ENSMUSP00000102512
Cxcl9	Serpinb6b	10090.ENSMUSP00000108716	10090.ENSMUSP00000105922
Cxcl9	Pdcd1lg2	10090.ENSMUSP00000108716	10090.ENSMUSP00000108195
Cxcl9	Ncam1	10090.ENSMUSP00000108716	10090.ENSMUSP00000130668
Cxcl9	Mx1	10090.ENSMUSP00000108716	10090.ENSMUSP00000109397
Cxcl9	Xcr1	10090.ENSMUSP00000108716	10090.ENSMUSP00000138255
Cxcl9	Cxcr5	10090.ENSMUSP00000108716	10090.ENSMUSP00000137518
Cxcr2	Il16	10090.ENSMUSP00000102512	10090.ENSMUSP00000001792
Cxcr2	Gnat1	10090.ENSMUSP00000102512	10090.ENSMUSP00000010205
Cxcr2	Mmp9	10090.ENSMUSP00000102512	10090.ENSMUSP00000017881
Cxcr2	Il1r2	10090.ENSMUSP00000102512	10090.ENSMUSP00000027243
Cxcr2	Xcl1	10090.ENSMUSP00000102512	10090.ENSMUSP00000027860
Cxcr2	Sell	10090.ENSMUSP00000102512	10090.ENSMUSP00000027871
Cxcr2	Pik3cg	10090.ENSMUSP00000102512	10090.ENSMUSP00000062864
Cxcr2	Selp	10090.ENSMUSP00000102512	10090.ENSMUSP00000123924
Cxcr2	Cxcr5	10090.ENSMUSP00000102512	10090.ENSMUSP00000137518
Cxcr5	Il16	10090.ENSMUSP00000137518	10090.ENSMUSP00000001792
Cxcr5	Fcer2a	10090.ENSMUSP00000137518	10090.ENSMUSP00000005678
Cxcr5	Tfrc	10090.ENSMUSP00000137518	10090.ENSMUSP00000023486
Cxcr5	Xcl1	10090.ENSMUSP00000137518	10090.ENSMUSP00000027860
Cxcr5	Sell	10090.ENSMUSP00000137518	10090.ENSMUSP00000027871
Cxcr5	Fcgr2b	10090.ENSMUSP00000137518	10090.ENSMUSP00000027966
Cxcr5	Il2ra	10090.ENSMUSP00000137518	10090.ENSMUSP00000028111
Cxcr5	Mki67	10090.ENSMUSP00000137518	10090.ENSMUSP00000033310
Cxcr5	S1pr2	10090.ENSMUSP00000137518	10090.ENSMUSP00000053394
Cxcr5	Icos	10090.ENSMUSP00000137518	10090.ENSMUSP00000099891
Cxcr5	Prdm1	10090.ENSMUSP00000137518	10090.ENSMUSP00000101129
Cxcr5	Nlrp12	10090.ENSMUSP00000137518	10090.ENSMUSP00000104293
Cxcr5	Serpinb6b	10090.ENSMUSP00000137518	10090.ENSMUSP00000105922
Cxcr5	Pdcd1lg2	10090.ENSMUSP00000137518	10090.ENSMUSP00000108195
Cyp11a1	Inhbb	10090.ENSMUSP00000034874	10090.ENSMUSP00000044918
Cyp11a1	Inha	10090.ENSMUSP00000034874	10090.ENSMUSP00000040310
Cyp11a1	Dhcr7	10090.ENSMUSP00000034874	10090.ENSMUSP00000073541
Cyp11a1	Cyp7b1	10090.ENSMUSP00000034874	10090.ENSMUSP00000037487
Cyp26b1	Cyp7b1	10090.ENSMUSP00000076886	10090.ENSMUSP00000037487
Cyp26b1	Rab11fip5	10090.ENSMUSP00000076886	10090.ENSMUSP00000058305
Cyp26b1	Rbp1	10090.ENSMUSP00000076886	10090.ENSMUSP00000059749
Cyp2e1	Ftcd	10090.ENSMUSP00000026552	10090.ENSMUSP00000001183
Cyp2e1	Hmox1	10090.ENSMUSP00000026552	10090.ENSMUSP00000005548
Cyp2e1	Mgst1	10090.ENSMUSP00000026552	10090.ENSMUSP00000008684
Cyp2e1	Msx2	10090.ENSMUSP00000026552	10090.ENSMUSP00000021922
Cyp2e1	Nox4	10090.ENSMUSP00000026552	10090.ENSMUSP00000032781
Cyp2e1	Cyp7b1	10090.ENSMUSP00000026552	10090.ENSMUSP00000037487
Cyp2e1	Hsp90aa1	10090.ENSMUSP00000026552	10090.ENSMUSP00000091921
Cyp7b1	Dhcr7	10090.ENSMUSP00000037487	10090.ENSMUSP00000073541
Dact1	Lrrc17	10090.ENSMUSP00000117169	10090.ENSMUSP00000038569
Dact1	Dact2	10090.ENSMUSP00000117169	10090.ENSMUSP00000051638
Dact1	Kif20b	10090.ENSMUSP00000117169	10090.ENSMUSP00000084599
Dbp	Hlf	10090.ENSMUSP00000079693	10090.ENSMUSP00000004051
Dct	Serpinb6b	10090.ENSMUSP00000022725	10090.ENSMUSP00000105922
Dct	Gpnmb	10090.ENSMUSP00000022725	10090.ENSMUSP00000031840
Dctd	Tubb4a	10090.ENSMUSP00000126733	10090.ENSMUSP00000071135
Depdc7	Fam81a	10090.ENSMUSP00000028595	10090.ENSMUSP00000034749
Derl3	Ppp1r15a	10090.ENSMUSP00000009236	10090.ENSMUSP00000049488
Derl3	Mycn	10090.ENSMUSP00000009236	10090.ENSMUSP00000045993
Dlgap5	Tcp11l2	10090.ENSMUSP00000040416	10090.ENSMUSP00000020223
Dlgap5	Kif18b	10090.ENSMUSP00000040416	10090.ENSMUSP00000021311
Dlgap5	Trip13	10090.ENSMUSP00000040416	10090.ENSMUSP00000022053
Dlgap5	Esco2	10090.ENSMUSP00000040416	10090.ENSMUSP00000022613
Dlgap5	Ndc80	10090.ENSMUSP00000040416	10090.ENSMUSP00000024851
Dlgap5	Dtl	10090.ENSMUSP00000040416	10090.ENSMUSP00000027933
Dlgap5	Mastl	10090.ENSMUSP00000040416	10090.ENSMUSP00000028119
Dlgap5	Kif18a	10090.ENSMUSP00000040416	10090.ENSMUSP00000028527
Dlgap5	Fam83d	10090.ENSMUSP00000040416	10090.ENSMUSP00000029183
Dlgap5	Kntc1	10090.ENSMUSP00000040416	10090.ENSMUSP00000031366
Dlgap5	Kif22	10090.ENSMUSP00000040416	10090.ENSMUSP00000032915
Dlgap5	Plk1	10090.ENSMUSP00000040416	10090.ENSMUSP00000033154
Dlgap5	Mki67	10090.ENSMUSP00000040416	10090.ENSMUSP00000033310
Dlgap5	Troap	10090.ENSMUSP00000040416	10090.ENSMUSP00000035389
Dlgap5	Parpbp	10090.ENSMUSP00000040416	10090.ENSMUSP00000038375
Dlgap5	Mcm5	10090.ENSMUSP00000040416	10090.ENSMUSP00000126135
Dlgap5	Iqgap3	10090.ENSMUSP00000040416	10090.ENSMUSP00000071715
Dlgap5	Mcm3	10090.ENSMUSP00000040416	10090.ENSMUSP00000059192
Dlgap5	Ercc6l	10090.ENSMUSP00000040416	10090.ENSMUSP00000050592
Dlgap5	Tcf19	10090.ENSMUSP00000040416	10090.ENSMUSP00000125167
Dlgap5	Kif20b	10090.ENSMUSP00000040416	10090.ENSMUSP00000084599
Dlgap5	Spc25	10090.ENSMUSP00000040416	10090.ENSMUSP00000107939
Dlgap5	Ect2	10090.ENSMUSP00000040416	10090.ENSMUSP00000103935
Dlgap5	Hjurp	10090.ENSMUSP00000040416	10090.ENSMUSP00000054263
Dlgap5	Prc1	10090.ENSMUSP00000040416	10090.ENSMUSP00000129675
Dlgap5	Kif4	10090.ENSMUSP00000040416	10090.ENSMUSP00000048383
Dlgap5	Melk	10090.ENSMUSP00000040416	10090.ENSMUSP00000043806
Dlgap5	Mad2l1	10090.ENSMUSP00000040416	10090.ENSMUSP00000098897
Dlgap5	Kif2c	10090.ENSMUSP00000040416	10090.ENSMUSP00000064261
Dlgap5	Kif20a	10090.ENSMUSP00000040416	10090.ENSMUSP00000132659
Dlgap5	Ttk	10090.ENSMUSP00000040416	10090.ENSMUSP00000064839
Dlgap5	Ube2c	10090.ENSMUSP00000040416	10090.ENSMUSP00000085581
Dlgap5	Top2a	10090.ENSMUSP00000040416	10090.ENSMUSP00000068896
Dlgap5	Tpx2	10090.ENSMUSP00000040416	10090.ENSMUSP00000128888
Dnah6	Tcp11l2	10090.ENSMUSP00000068758	10090.ENSMUSP00000020223
Dnaja1	Hspa8	10090.ENSMUSP00000030118	10090.ENSMUSP00000015800
Dnaja1	Stip1	10090.ENSMUSP00000030118	10090.ENSMUSP00000025918
Dnaja1	Dnajb4	10090.ENSMUSP00000030118	10090.ENSMUSP00000114356
Dnaja1	Hspa1a	10090.ENSMUSP00000030118	10090.ENSMUSP00000084586
Dnaja1	Hsp90aa1	10090.ENSMUSP00000030118	10090.ENSMUSP00000091921
Dnaja1	Hsph1	10090.ENSMUSP00000030118	10090.ENSMUSP00000074392
Dnajb4	Hspb1	10090.ENSMUSP00000114356	10090.ENSMUSP00000005077
Dnajb4	Hspa8	10090.ENSMUSP00000114356	10090.ENSMUSP00000015800
Dnajb4	P2rx6	10090.ENSMUSP00000114356	10090.ENSMUSP00000023441
Dnajb4	Stip1	10090.ENSMUSP00000114356	10090.ENSMUSP00000025918
Dnajb4	Srxn1	10090.ENSMUSP00000114356	10090.ENSMUSP00000046196
Dnajb4	Hsph1	10090.ENSMUSP00000114356	10090.ENSMUSP00000074392
Dnajb4	Hspa1a	10090.ENSMUSP00000114356	10090.ENSMUSP00000084586
Dnajb4	Hsp90aa1	10090.ENSMUSP00000114356	10090.ENSMUSP00000091921
Dock3	Tiam1	10090.ENSMUSP00000047652	10090.ENSMUSP00000126020
Dock3	Rab3a	10090.ENSMUSP00000047652	10090.ENSMUSP00000105719
Dsg1a	Mst1r	10090.ENSMUSP00000076393	10090.ENSMUSP00000035203
Dsg1a	Tgm1	10090.ENSMUSP00000076393	10090.ENSMUSP00000128090
Dsn1	Trip13	10090.ENSMUSP00000099418	10090.ENSMUSP00000022053
Dsn1	Esco2	10090.ENSMUSP00000099418	10090.ENSMUSP00000022613
Dsn1	Ndc80	10090.ENSMUSP00000099418	10090.ENSMUSP00000024851
Dsn1	Mcm6	10090.ENSMUSP00000099418	10090.ENSMUSP00000027601
Dsn1	Kntc1	10090.ENSMUSP00000099418	10090.ENSMUSP00000031366
Dsn1	Plk1	10090.ENSMUSP00000099418	10090.ENSMUSP00000033154
Dsn1	Kif4	10090.ENSMUSP00000099418	10090.ENSMUSP00000048383
Dsn1	Mcm3	10090.ENSMUSP00000099418	10090.ENSMUSP00000059192
Dsn1	Kif2c	10090.ENSMUSP00000099418	10090.ENSMUSP00000064261
Dsn1	Ttk	10090.ENSMUSP00000099418	10090.ENSMUSP00000064839
Dsn1	Top2a	10090.ENSMUSP00000099418	10090.ENSMUSP00000068896
Dsn1	Kif20b	10090.ENSMUSP00000099418	10090.ENSMUSP00000084599
Dsn1	Mad2l1	10090.ENSMUSP00000099418	10090.ENSMUSP00000098897
Dsn1	Ect2	10090.ENSMUSP00000099418	10090.ENSMUSP00000103935
Dsn1	Tpx2	10090.ENSMUSP00000099418	10090.ENSMUSP00000128888
Dsn1	Kif20a	10090.ENSMUSP00000099418	10090.ENSMUSP00000132659
Dsn1	Spc25	10090.ENSMUSP00000099418	10090.ENSMUSP00000107939
Dtl	Kif18b	10090.ENSMUSP00000027933	10090.ENSMUSP00000021311
Dtl	Trip13	10090.ENSMUSP00000027933	10090.ENSMUSP00000022053
Dtl	Esco2	10090.ENSMUSP00000027933	10090.ENSMUSP00000022613
Dtl	Pkmyt1	10090.ENSMUSP00000027933	10090.ENSMUSP00000024701
Dtl	Ndc80	10090.ENSMUSP00000027933	10090.ENSMUSP00000024851
Dtl	Mcm6	10090.ENSMUSP00000027933	10090.ENSMUSP00000027601
Dtl	Tcf19	10090.ENSMUSP00000027933	10090.ENSMUSP00000125167
Dtl	Parpbp	10090.ENSMUSP00000027933	10090.ENSMUSP00000038375
Dtl	Mms22l	10090.ENSMUSP00000027933	10090.ENSMUSP00000103857
Dtl	Kif20b	10090.ENSMUSP00000027933	10090.ENSMUSP00000084599
Dtl	Kif4	10090.ENSMUSP00000027933	10090.ENSMUSP00000048383
Dtl	Mastl	10090.ENSMUSP00000027933	10090.ENSMUSP00000028119
Dtl	Ect2	10090.ENSMUSP00000027933	10090.ENSMUSP00000103935
Dtl	Kntc1	10090.ENSMUSP00000027933	10090.ENSMUSP00000031366
Dtl	Mki67	10090.ENSMUSP00000027933	10090.ENSMUSP00000033310
Dtl	Plk1	10090.ENSMUSP00000027933	10090.ENSMUSP00000033154
Dtl	Ube2c	10090.ENSMUSP00000027933	10090.ENSMUSP00000085581
Dtl	Hjurp	10090.ENSMUSP00000027933	10090.ENSMUSP00000054263
Dtl	Kif2c	10090.ENSMUSP00000027933	10090.ENSMUSP00000064261
Dtl	Kif20a	10090.ENSMUSP00000027933	10090.ENSMUSP00000132659
Dtl	Ercc6l	10090.ENSMUSP00000027933	10090.ENSMUSP00000050592
Dtl	Tpx2	10090.ENSMUSP00000027933	10090.ENSMUSP00000128888
Dtl	Mad2l1	10090.ENSMUSP00000027933	10090.ENSMUSP00000098897
Dtl	Top2a	10090.ENSMUSP00000027933	10090.ENSMUSP00000068896
Dtl	Prc1	10090.ENSMUSP00000027933	10090.ENSMUSP00000129675
Dtl	Melk	10090.ENSMUSP00000027933	10090.ENSMUSP00000043806
Dtl	Mcm5	10090.ENSMUSP00000027933	10090.ENSMUSP00000126135
Dtl	Ttk	10090.ENSMUSP00000027933	10090.ENSMUSP00000064839
Dtl	Mcm3	10090.ENSMUSP00000027933	10090.ENSMUSP00000059192
Dusp26	Mapk11	10090.ENSMUSP00000046794	10090.ENSMUSP00000086204
Duxbl1	Sdc4	10090.ENSMUSP00000056056	10090.ENSMUSP00000017153
Ect2	Rnd1	10090.ENSMUSP00000103935	10090.ENSMUSP00000003451
Ect2	Kif18b	10090.ENSMUSP00000103935	10090.ENSMUSP00000021311
Ect2	Trip13	10090.ENSMUSP00000103935	10090.ENSMUSP00000022053
Ect2	Esco2	10090.ENSMUSP00000103935	10090.ENSMUSP00000022613
Ect2	Ndc80	10090.ENSMUSP00000103935	10090.ENSMUSP00000024851
Ect2	Mcm6	10090.ENSMUSP00000103935	10090.ENSMUSP00000027601
Ect2	Mastl	10090.ENSMUSP00000103935	10090.ENSMUSP00000028119
Ect2	Kif18a	10090.ENSMUSP00000103935	10090.ENSMUSP00000028527
Ect2	Kntc1	10090.ENSMUSP00000103935	10090.ENSMUSP00000031366
Ect2	Kif22	10090.ENSMUSP00000103935	10090.ENSMUSP00000032915
Ect2	Plk1	10090.ENSMUSP00000103935	10090.ENSMUSP00000033154
Ect2	Mki67	10090.ENSMUSP00000103935	10090.ENSMUSP00000033310
Ect2	Troap	10090.ENSMUSP00000103935	10090.ENSMUSP00000035389
Ect2	Parpbp	10090.ENSMUSP00000103935	10090.ENSMUSP00000038375
Ect2	Rhou	10090.ENSMUSP00000103935	10090.ENSMUSP00000038915
Ect2	Melk	10090.ENSMUSP00000103935	10090.ENSMUSP00000043806
Ect2	Kif4	10090.ENSMUSP00000103935	10090.ENSMUSP00000048383
Ect2	Ercc6l	10090.ENSMUSP00000103935	10090.ENSMUSP00000050592
Ect2	Hjurp	10090.ENSMUSP00000103935	10090.ENSMUSP00000054263
Ect2	Mcm3	10090.ENSMUSP00000103935	10090.ENSMUSP00000059192
Ect2	Kif2c	10090.ENSMUSP00000103935	10090.ENSMUSP00000064261
Ect2	Ttk	10090.ENSMUSP00000103935	10090.ENSMUSP00000064839
Ect2	Top2a	10090.ENSMUSP00000103935	10090.ENSMUSP00000068896
Ect2	Kif20b	10090.ENSMUSP00000103935	10090.ENSMUSP00000084599
Ect2	Ube2c	10090.ENSMUSP00000103935	10090.ENSMUSP00000085581
Ect2	Mad2l1	10090.ENSMUSP00000103935	10090.ENSMUSP00000098897
Ect2	Trim59	10090.ENSMUSP00000103935	10090.ENSMUSP00000103432
Ect2	Mms22l	10090.ENSMUSP00000103935	10090.ENSMUSP00000103857
Ect2	Tiam1	10090.ENSMUSP00000103935	10090.ENSMUSP00000126020
Ect2	Tcf19	10090.ENSMUSP00000103935	10090.ENSMUSP00000125167
Ect2	Spc25	10090.ENSMUSP00000103935	10090.ENSMUSP00000107939
Ect2	Mcm5	10090.ENSMUSP00000103935	10090.ENSMUSP00000126135
Ect2	Tpx2	10090.ENSMUSP00000103935	10090.ENSMUSP00000128888
Ect2	Kif20a	10090.ENSMUSP00000103935	10090.ENSMUSP00000132659
Ect2	Prc1	10090.ENSMUSP00000103935	10090.ENSMUSP00000129675
Egr2	Gadd45b	10090.ENSMUSP00000041053	10090.ENSMUSP00000015456
Egr2	Myc	10090.ENSMUSP00000041053	10090.ENSMUSP00000022971
Egr2	Nr4a3	10090.ENSMUSP00000041053	10090.ENSMUSP00000030025
Egr2	Fosl2	10090.ENSMUSP00000041053	10090.ENSMUSP00000031017
Egr2	Rgs1	10090.ENSMUSP00000041053	10090.ENSMUSP00000140624
Egr2	Myrf	10090.ENSMUSP00000041053	10090.ENSMUSP00000139601
Egr2	Hoxb3	10090.ENSMUSP00000041053	10090.ENSMUSP00000091476
Egr2	Nfkbiz	10090.ENSMUSP00000041053	10090.ENSMUSP00000110102
Elfn2	Mastl	10090.ENSMUSP00000085960	10090.ENSMUSP00000028119
Ephb3	Tiam1	10090.ENSMUSP00000006112	10090.ENSMUSP00000126020
Ephb3	Mst1r	10090.ENSMUSP00000006112	10090.ENSMUSP00000035203
Ephb3	Mmp9	10090.ENSMUSP00000006112	10090.ENSMUSP00000017881
Epsti1	Uba7	10090.ENSMUSP00000022591	10090.ENSMUSP00000035216
Epsti1	Rtp4	10090.ENSMUSP00000022591	10090.ENSMUSP00000041091
Epsti1	Oas2	10090.ENSMUSP00000022591	10090.ENSMUSP00000060082
Epsti1	Oasl2	10090.ENSMUSP00000022591	10090.ENSMUSP00000031542
Epsti1	Usp18	10090.ENSMUSP00000022591	10090.ENSMUSP00000032198
Epsti1	Mx1	10090.ENSMUSP00000022591	10090.ENSMUSP00000109397
Ercc6l	Kif18b	10090.ENSMUSP00000050592	10090.ENSMUSP00000021311
Ercc6l	Trip13	10090.ENSMUSP00000050592	10090.ENSMUSP00000022053
Ercc6l	Esco2	10090.ENSMUSP00000050592	10090.ENSMUSP00000022613
Ercc6l	Ndc80	10090.ENSMUSP00000050592	10090.ENSMUSP00000024851
Ercc6l	Mcm6	10090.ENSMUSP00000050592	10090.ENSMUSP00000027601
Ercc6l	Mastl	10090.ENSMUSP00000050592	10090.ENSMUSP00000028119
Ercc6l	Kntc1	10090.ENSMUSP00000050592	10090.ENSMUSP00000031366
Ercc6l	Kif22	10090.ENSMUSP00000050592	10090.ENSMUSP00000032915
Ercc6l	Plk1	10090.ENSMUSP00000050592	10090.ENSMUSP00000033154
Ercc6l	Mki67	10090.ENSMUSP00000050592	10090.ENSMUSP00000033310
Ercc6l	Parpbp	10090.ENSMUSP00000050592	10090.ENSMUSP00000038375
Ercc6l	Melk	10090.ENSMUSP00000050592	10090.ENSMUSP00000043806
Ercc6l	Kif4	10090.ENSMUSP00000050592	10090.ENSMUSP00000048383
Ercc6l	Myo16	10090.ENSMUSP00000050592	10090.ENSMUSP00000049345
Ercc6l	Mms22l	10090.ENSMUSP00000050592	10090.ENSMUSP00000103857
Ercc6l	Kif20b	10090.ENSMUSP00000050592	10090.ENSMUSP00000084599
Ercc6l	Kif20a	10090.ENSMUSP00000050592	10090.ENSMUSP00000132659
Ercc6l	Tpx2	10090.ENSMUSP00000050592	10090.ENSMUSP00000128888
Ercc6l	Trim59	10090.ENSMUSP00000050592	10090.ENSMUSP00000103432
Ercc6l	Mcm5	10090.ENSMUSP00000050592	10090.ENSMUSP00000126135
Ercc6l	Kif2c	10090.ENSMUSP00000050592	10090.ENSMUSP00000064261
Ercc6l	Ube2c	10090.ENSMUSP00000050592	10090.ENSMUSP00000085581
Ercc6l	Ttk	10090.ENSMUSP00000050592	10090.ENSMUSP00000064839
Ercc6l	Mcm3	10090.ENSMUSP00000050592	10090.ENSMUSP00000059192
Ercc6l	Mad2l1	10090.ENSMUSP00000050592	10090.ENSMUSP00000098897
Ercc6l	Top2a	10090.ENSMUSP00000050592	10090.ENSMUSP00000068896
Errfi1	Ptk6	10090.ENSMUSP00000030811	10090.ENSMUSP00000016511
Errfi1	Fras1	10090.ENSMUSP00000030811	10090.ENSMUSP00000043250
Esco2	Kif18b	10090.ENSMUSP00000022613	10090.ENSMUSP00000021311
Esco2	Trip13	10090.ENSMUSP00000022613	10090.ENSMUSP00000022053
Esco2	Troap	10090.ENSMUSP00000022613	10090.ENSMUSP00000035389
Esco2	Trim59	10090.ENSMUSP00000022613	10090.ENSMUSP00000103432
Esco2	Fam83d	10090.ENSMUSP00000022613	10090.ENSMUSP00000029183
Esco2	Mastl	10090.ENSMUSP00000022613	10090.ENSMUSP00000028119
Esco2	Mms22l	10090.ENSMUSP00000022613	10090.ENSMUSP00000103857
Esco2	Mcm6	10090.ENSMUSP00000022613	10090.ENSMUSP00000027601
Esco2	Parpbp	10090.ENSMUSP00000022613	10090.ENSMUSP00000038375
Esco2	Spc25	10090.ENSMUSP00000022613	10090.ENSMUSP00000107939
Esco2	Tpx2	10090.ENSMUSP00000022613	10090.ENSMUSP00000128888
Esco2	Ube2c	10090.ENSMUSP00000022613	10090.ENSMUSP00000085581
Esco2	Kif22	10090.ENSMUSP00000022613	10090.ENSMUSP00000032915
Esco2	Kif20b	10090.ENSMUSP00000022613	10090.ENSMUSP00000084599
Esco2	Mki67	10090.ENSMUSP00000022613	10090.ENSMUSP00000033310
Esco2	Melk	10090.ENSMUSP00000022613	10090.ENSMUSP00000043806
Esco2	Kif18a	10090.ENSMUSP00000022613	10090.ENSMUSP00000028527
Esco2	Kif4	10090.ENSMUSP00000022613	10090.ENSMUSP00000048383
Esco2	Mcm3	10090.ENSMUSP00000022613	10090.ENSMUSP00000059192
Esco2	Kif2c	10090.ENSMUSP00000022613	10090.ENSMUSP00000064261
Esco2	Kif20a	10090.ENSMUSP00000022613	10090.ENSMUSP00000132659
Esco2	Plk1	10090.ENSMUSP00000022613	10090.ENSMUSP00000033154
Esco2	Mcm5	10090.ENSMUSP00000022613	10090.ENSMUSP00000126135
Esco2	Prc1	10090.ENSMUSP00000022613	10090.ENSMUSP00000129675
Esco2	Top2a	10090.ENSMUSP00000022613	10090.ENSMUSP00000068896
Esco2	Kntc1	10090.ENSMUSP00000022613	10090.ENSMUSP00000031366
Esco2	Ttk	10090.ENSMUSP00000022613	10090.ENSMUSP00000064839
Esco2	Ndc80	10090.ENSMUSP00000022613	10090.ENSMUSP00000024851
Esco2	Mad2l1	10090.ENSMUSP00000022613	10090.ENSMUSP00000098897
Evi2a	Lair1	10090.ENSMUSP00000125936	10090.ENSMUSP00000083589
Evi2a	Rgs1	10090.ENSMUSP00000125936	10090.ENSMUSP00000140624
Fam107a	Hopx	10090.ENSMUSP00000045513	10090.ENSMUSP00000080630
Fam117b	Troap	10090.ENSMUSP00000041671	10090.ENSMUSP00000035389
Fam117b	Mcm3	10090.ENSMUSP00000041671	10090.ENSMUSP00000059192
Fam117b	Wbp1l	10090.ENSMUSP00000041671	10090.ENSMUSP00000096975
Fam117b	Mad2l1	10090.ENSMUSP00000041671	10090.ENSMUSP00000098897
Fam117b	Fam46b	10090.ENSMUSP00000041671	10090.ENSMUSP00000056015
Fam222a	Ifi27l2b	10090.ENSMUSP00000045724	10090.ENSMUSP00000041712
Fam46c	Plk1	10090.ENSMUSP00000056872	10090.ENSMUSP00000033154
Fam46c	Fam81a	10090.ENSMUSP00000056872	10090.ENSMUSP00000034749
Fam46c	Rtp4	10090.ENSMUSP00000056872	10090.ENSMUSP00000041091
Fam49a	Mycn	10090.ENSMUSP00000065613	10090.ENSMUSP00000045993
Fam83d	Kif18b	10090.ENSMUSP00000029183	10090.ENSMUSP00000021311
Fam83d	Ndc80	10090.ENSMUSP00000029183	10090.ENSMUSP00000024851
Fam83d	Parpbp	10090.ENSMUSP00000029183	10090.ENSMUSP00000038375
Fam83d	Ube2c	10090.ENSMUSP00000029183	10090.ENSMUSP00000085581
Fam83d	Ttk	10090.ENSMUSP00000029183	10090.ENSMUSP00000064839
Fam83d	Kntc1	10090.ENSMUSP00000029183	10090.ENSMUSP00000031366
Fam83d	Sapcd2	10090.ENSMUSP00000029183	10090.ENSMUSP00000097898
Fam83d	Kif20b	10090.ENSMUSP00000029183	10090.ENSMUSP00000084599
Fam83d	Melk	10090.ENSMUSP00000029183	10090.ENSMUSP00000043806
Fam83d	Prc1	10090.ENSMUSP00000029183	10090.ENSMUSP00000129675
Fam83d	Kif2c	10090.ENSMUSP00000029183	10090.ENSMUSP00000064261
Fam83d	Plk1	10090.ENSMUSP00000029183	10090.ENSMUSP00000033154
Fam83d	Troap	10090.ENSMUSP00000029183	10090.ENSMUSP00000035389
Fam83d	Kif20a	10090.ENSMUSP00000029183	10090.ENSMUSP00000132659
Fam83d	Kif22	10090.ENSMUSP00000029183	10090.ENSMUSP00000032915
Fam83d	Top2a	10090.ENSMUSP00000029183	10090.ENSMUSP00000068896
Fam83d	Tpx2	10090.ENSMUSP00000029183	10090.ENSMUSP00000128888
Fam83d	Kif4	10090.ENSMUSP00000029183	10090.ENSMUSP00000048383
Fbn2	Slc2a10	10090.ENSMUSP00000025497	10090.ENSMUSP00000029196
Fbn2	Mki67	10090.ENSMUSP00000025497	10090.ENSMUSP00000033310
Fbn2	Snip1	10090.ENSMUSP00000025497	10090.ENSMUSP00000060721
Fbn2	Fras1	10090.ENSMUSP00000025497	10090.ENSMUSP00000043250
Fbp2	Uck2	10090.ENSMUSP00000021907	10090.ENSMUSP00000027839
Fbp2	Gck	10090.ENSMUSP00000021907	10090.ENSMUSP00000099984
Fbxl22	Rab30	10090.ENSMUSP00000060137	10090.ENSMUSP00000032879
Fcer2a	Mcemp1	10090.ENSMUSP00000005678	10090.ENSMUSP00000014118
Fcer2a	Fcgr2b	10090.ENSMUSP00000005678	10090.ENSMUSP00000027966
Fcgr2b	Tfrc	10090.ENSMUSP00000027966	10090.ENSMUSP00000023486
Fcgr2b	Sell	10090.ENSMUSP00000027966	10090.ENSMUSP00000027871
Fcgr2b	Ncam1	10090.ENSMUSP00000027966	10090.ENSMUSP00000130668
Fcgr2b	Pdcd1lg2	10090.ENSMUSP00000027966	10090.ENSMUSP00000108195
Fcgr2b	Mki67	10090.ENSMUSP00000027966	10090.ENSMUSP00000033310
Fcgr2b	Serpinb6b	10090.ENSMUSP00000027966	10090.ENSMUSP00000105922
Fcgr2b	Il2ra	10090.ENSMUSP00000027966	10090.ENSMUSP00000028111
Fcgr2b	Mrc1	10090.ENSMUSP00000027966	10090.ENSMUSP00000028045
Fcho1	Ky	10090.ENSMUSP00000117606	10090.ENSMUSP00000036032
Fcho1	Ston1	10090.ENSMUSP00000117606	10090.ENSMUSP00000067027
Fcho1	Iqgap3	10090.ENSMUSP00000117606	10090.ENSMUSP00000071715
Fgf16	Fgf23	10090.ENSMUSP00000033581	10090.ENSMUSP00000000186
Fgf16	Tnfrsf12a	10090.ENSMUSP00000033581	10090.ENSMUSP00000024698
Fgf16	Irs2	10090.ENSMUSP00000033581	10090.ENSMUSP00000038514
Fgf16	Fgf7	10090.ENSMUSP00000033581	10090.ENSMUSP00000069681
Fgf2	Fgf23	10090.ENSMUSP00000037694	10090.ENSMUSP00000000186
Fgf2	Hmox1	10090.ENSMUSP00000037694	10090.ENSMUSP00000005548
Fgf2	Hyal2	10090.ENSMUSP00000037694	10090.ENSMUSP00000010191
Fgf2	Sdc4	10090.ENSMUSP00000037694	10090.ENSMUSP00000017153
Fgf2	Mmp9	10090.ENSMUSP00000037694	10090.ENSMUSP00000017881
Fgf2	Myc	10090.ENSMUSP00000037694	10090.ENSMUSP00000022971
Fgf2	Lyve1	10090.ENSMUSP00000037694	10090.ENSMUSP00000033050
Fgf2	Mki67	10090.ENSMUSP00000037694	10090.ENSMUSP00000033310
Fgf2	Mmp15	10090.ENSMUSP00000037694	10090.ENSMUSP00000034243
Fgf2	Mycn	10090.ENSMUSP00000037694	10090.ENSMUSP00000045993
Fgf2	Mapk11	10090.ENSMUSP00000037694	10090.ENSMUSP00000086204
Fgf2	Selp	10090.ENSMUSP00000037694	10090.ENSMUSP00000123924
Fgf2	Irs2	10090.ENSMUSP00000037694	10090.ENSMUSP00000038514
Fgf2	Fgf7	10090.ENSMUSP00000037694	10090.ENSMUSP00000069681
Fgf2	Serpine1	10090.ENSMUSP00000037694	10090.ENSMUSP00000039586
Fgf2	Ncam1	10090.ENSMUSP00000037694	10090.ENSMUSP00000130668
Fgf23	Irs2	10090.ENSMUSP00000000186	10090.ENSMUSP00000038514
Fgf23	Fgf7	10090.ENSMUSP00000000186	10090.ENSMUSP00000069681
Fgf7	Sdc4	10090.ENSMUSP00000069681	10090.ENSMUSP00000017153
Fgf7	Mmp9	10090.ENSMUSP00000069681	10090.ENSMUSP00000017881
Fgf7	Tnfrsf12a	10090.ENSMUSP00000069681	10090.ENSMUSP00000024698
Fgf7	Mki67	10090.ENSMUSP00000069681	10090.ENSMUSP00000033310
Fgf7	Irs2	10090.ENSMUSP00000069681	10090.ENSMUSP00000038514
Fkbp5	Hspa8	10090.ENSMUSP00000078382	10090.ENSMUSP00000015800
Fkbp5	Stip1	10090.ENSMUSP00000078382	10090.ENSMUSP00000025918
Fkbp5	Map3k6	10090.ENSMUSP00000078382	10090.ENSMUSP00000030677
Fkbp5	Hsph1	10090.ENSMUSP00000078382	10090.ENSMUSP00000074392
Fkbp5	Zbtb16	10090.ENSMUSP00000078382	10090.ENSMUSP00000091374
Fkbp5	Ube2c	10090.ENSMUSP00000078382	10090.ENSMUSP00000085581
Fkbp5	Tsc22d3	10090.ENSMUSP00000078382	10090.ENSMUSP00000108620
Fkbp5	Hspa1a	10090.ENSMUSP00000078382	10090.ENSMUSP00000084586
Fkbp5	Hsp90aa1	10090.ENSMUSP00000078382	10090.ENSMUSP00000091921
Flnc	Hspb1	10090.ENSMUSP00000064163	10090.ENSMUSP00000005077
Flnc	Hspa8	10090.ENSMUSP00000064163	10090.ENSMUSP00000015800
Flnc	Ky	10090.ENSMUSP00000064163	10090.ENSMUSP00000036032
Flnc	Myoz3	10090.ENSMUSP00000064163	10090.ENSMUSP00000063108
Fosl2	Hmox1	10090.ENSMUSP00000031017	10090.ENSMUSP00000005548
Fosl2	Nr4a3	10090.ENSMUSP00000031017	10090.ENSMUSP00000030025
Fosl2	Maff	10090.ENSMUSP00000031017	10090.ENSMUSP00000094076
Fosl2	Mapk11	10090.ENSMUSP00000031017	10090.ENSMUSP00000086204
Fras1	Ppp2r2b	10090.ENSMUSP00000043250	10090.ENSMUSP00000025377
Fras1	Vwa2	10090.ENSMUSP00000043250	10090.ENSMUSP00000026068
Fras1	Uck2	10090.ENSMUSP00000043250	10090.ENSMUSP00000027839
Fras1	Plxna2	10090.ENSMUSP00000043250	10090.ENSMUSP00000027952
Fras1	Lrg1	10090.ENSMUSP00000043250	10090.ENSMUSP00000038048
Fras1	Lrrc17	10090.ENSMUSP00000043250	10090.ENSMUSP00000038569
Fras1	Lrrd1	10090.ENSMUSP00000043250	10090.ENSMUSP00000038675
Fras1	Mapk11	10090.ENSMUSP00000043250	10090.ENSMUSP00000086204
Fras1	Pik3cg	10090.ENSMUSP00000043250	10090.ENSMUSP00000062864
Fras1	Ptprt	10090.ENSMUSP00000043250	10090.ENSMUSP00000105071
Fras1	Lrch1	10090.ENSMUSP00000043250	10090.ENSMUSP00000086363
Fras1	Hsp90aa1	10090.ENSMUSP00000043250	10090.ENSMUSP00000091921
Fras1	Lrrc4c	10090.ENSMUSP00000043250	10090.ENSMUSP00000131795
Fras1	Lrrc55	10090.ENSMUSP00000043250	10090.ENSMUSP00000107228
Fras1	Ston1	10090.ENSMUSP00000043250	10090.ENSMUSP00000067027
Fras1	Rxfp1	10090.ENSMUSP00000043250	10090.ENSMUSP00000077611
Ftcd	Orm1	10090.ENSMUSP00000001183	10090.ENSMUSP00000030044
Ftcd	Gcgr	10090.ENSMUSP00000001183	10090.ENSMUSP00000026119
Ftcd	Gadl1	10090.ENSMUSP00000001183	10090.ENSMUSP00000077694
Ftl1	Hmox1	10090.ENSMUSP00000092002	10090.ENSMUSP00000005548
Ftl1	Hspa8	10090.ENSMUSP00000092002	10090.ENSMUSP00000015800
Ftl1	Tfrc	10090.ENSMUSP00000092002	10090.ENSMUSP00000023486
Ftl1	Hfe	10090.ENSMUSP00000092002	10090.ENSMUSP00000089298
Gabarapl1	Trip13	10090.ENSMUSP00000032264	10090.ENSMUSP00000022053
Gabarapl1	Gabrq	10090.ENSMUSP00000032264	10090.ENSMUSP00000033711
Gadd45b	Zbtb16	10090.ENSMUSP00000015456	10090.ENSMUSP00000091374
Gadd45b	Rgs1	10090.ENSMUSP00000015456	10090.ENSMUSP00000140624
Gadd45b	Ppp1r15a	10090.ENSMUSP00000015456	10090.ENSMUSP00000049488
Gadd45b	Tet1	10090.ENSMUSP00000015456	10090.ENSMUSP00000133279
Gadd45b	Map2k6	10090.ENSMUSP00000015456	10090.ENSMUSP00000020949
Gadl1	Pcdh17	10090.ENSMUSP00000077694	10090.ENSMUSP00000071325
Gbp5	Pim1	10090.ENSMUSP00000029936	10090.ENSMUSP00000024811
Gbp5	Oas1a	10090.ENSMUSP00000029936	10090.ENSMUSP00000079198
Gbp5	Rtp4	10090.ENSMUSP00000029936	10090.ENSMUSP00000041091
Gbp5	Usp18	10090.ENSMUSP00000029936	10090.ENSMUSP00000032198
Gbp5	Oas2	10090.ENSMUSP00000029936	10090.ENSMUSP00000060082
Gbp5	Oasl2	10090.ENSMUSP00000029936	10090.ENSMUSP00000031542
Gbp5	Igtp	10090.ENSMUSP00000029936	10090.ENSMUSP00000047356
Gbp5	Mx1	10090.ENSMUSP00000029936	10090.ENSMUSP00000109397
Gbp6	Oasl2	10090.ENSMUSP00000062528	10090.ENSMUSP00000031542
Gbp6	Usp18	10090.ENSMUSP00000062528	10090.ENSMUSP00000032198
Gbp6	Rtp4	10090.ENSMUSP00000062528	10090.ENSMUSP00000041091
Gbp6	Igtp	10090.ENSMUSP00000062528	10090.ENSMUSP00000047356
Gbp6	Oas2	10090.ENSMUSP00000062528	10090.ENSMUSP00000060082
Gbp6	Oas1a	10090.ENSMUSP00000062528	10090.ENSMUSP00000079198
Gbp6	Mx1	10090.ENSMUSP00000062528	10090.ENSMUSP00000109397
Gcgr	Zfp13	10090.ENSMUSP00000026119	10090.ENSMUSP00000111178
Gcgr	Gck	10090.ENSMUSP00000026119	10090.ENSMUSP00000099984
Gck	Irs2	10090.ENSMUSP00000099984	10090.ENSMUSP00000038514
Gdf15	Nppb	10090.ENSMUSP00000003808	10090.ENSMUSP00000099521
Gdf15	Ppp1r15a	10090.ENSMUSP00000003808	10090.ENSMUSP00000049488
Gdf15	Hfe	10090.ENSMUSP00000003808	10090.ENSMUSP00000089298
Gdf15	Kcnq5	10090.ENSMUSP00000003808	10090.ENSMUSP00000110955
Gfpt2	P4ha1	10090.ENSMUSP00000020629	10090.ENSMUSP00000009789
Gfpt2	P4ha2	10090.ENSMUSP00000020629	10090.ENSMUSP00000019050
Gfra3	Irs2	10090.ENSMUSP00000025224	10090.ENSMUSP00000038514
Gimap4	Tarm1	10090.ENSMUSP00000087524	10090.ENSMUSP00000069745
Gnat1	Mapk11	10090.ENSMUSP00000010205	10090.ENSMUSP00000086204
Gnat1	Pik3cg	10090.ENSMUSP00000010205	10090.ENSMUSP00000062864
Gnat1	Kif17	10090.ENSMUSP00000010205	10090.ENSMUSP00000030539
Gnat1	Rgs1	10090.ENSMUSP00000010205	10090.ENSMUSP00000140624
Gnat1	Opn3	10090.ENSMUSP00000010205	10090.ENSMUSP00000027809
Gpnmb	Ptk6	10090.ENSMUSP00000031840	10090.ENSMUSP00000016511
Gpnmb	Sdc4	10090.ENSMUSP00000031840	10090.ENSMUSP00000017153
Gpr152	Ptprcap	10090.ENSMUSP00000094062	10090.ENSMUSP00000053412
Gpr97	Mid1ip1	10090.ENSMUSP00000051079	10090.ENSMUSP00000111186
Gpr98	Ttc8	10090.ENSMUSP00000093245	10090.ENSMUSP00000078148
Gpr98	Lrrc4c	10090.ENSMUSP00000093245	10090.ENSMUSP00000131795
Grin2d	Shank1	10090.ENSMUSP00000002848	10090.ENSMUSP00000103571
Grin2d	P2rx7	10090.ENSMUSP00000002848	10090.ENSMUSP00000098303
Grin2d	P2rx6	10090.ENSMUSP00000002848	10090.ENSMUSP00000023441
Hcn4	Kcnk2	10090.ENSMUSP00000034889	10090.ENSMUSP00000078416
Hcn4	Kcnk3	10090.ENSMUSP00000034889	10090.ENSMUSP00000098987
Hcn4	Kcna5	10090.ENSMUSP00000034889	10090.ENSMUSP00000055673
Hfe	Hmox1	10090.ENSMUSP00000089298	10090.ENSMUSP00000005548
Hfe	Tfrc	10090.ENSMUSP00000089298	10090.ENSMUSP00000023486
Hfe	Myo16	10090.ENSMUSP00000089298	10090.ENSMUSP00000049345
Hfe	Tcf19	10090.ENSMUSP00000089298	10090.ENSMUSP00000125167
Hif3a	Hsp90aa1	10090.ENSMUSP00000104132	10090.ENSMUSP00000091921
Hjurp	Kif18b	10090.ENSMUSP00000054263	10090.ENSMUSP00000021311
Hjurp	Trip13	10090.ENSMUSP00000054263	10090.ENSMUSP00000022053
Hjurp	Ndc80	10090.ENSMUSP00000054263	10090.ENSMUSP00000024851
Hjurp	Kntc1	10090.ENSMUSP00000054263	10090.ENSMUSP00000031366
Hjurp	Plk1	10090.ENSMUSP00000054263	10090.ENSMUSP00000033154
Hjurp	Mki67	10090.ENSMUSP00000054263	10090.ENSMUSP00000033310
Hjurp	Troap	10090.ENSMUSP00000054263	10090.ENSMUSP00000035389
Hjurp	Melk	10090.ENSMUSP00000054263	10090.ENSMUSP00000043806
Hjurp	Kif4	10090.ENSMUSP00000054263	10090.ENSMUSP00000048383
Hjurp	Mad2l1	10090.ENSMUSP00000054263	10090.ENSMUSP00000098897
Hjurp	Kif20b	10090.ENSMUSP00000054263	10090.ENSMUSP00000084599
Hjurp	Tcf19	10090.ENSMUSP00000054263	10090.ENSMUSP00000125167
Hjurp	Prc1	10090.ENSMUSP00000054263	10090.ENSMUSP00000129675
Hjurp	Iqgap3	10090.ENSMUSP00000054263	10090.ENSMUSP00000071715
Hjurp	Tpx2	10090.ENSMUSP00000054263	10090.ENSMUSP00000128888
Hjurp	Ttk	10090.ENSMUSP00000054263	10090.ENSMUSP00000064839
Hjurp	Kif20a	10090.ENSMUSP00000054263	10090.ENSMUSP00000132659
Hjurp	Ube2c	10090.ENSMUSP00000054263	10090.ENSMUSP00000085581
Hjurp	Top2a	10090.ENSMUSP00000054263	10090.ENSMUSP00000068896
Hjurp	Kif2c	10090.ENSMUSP00000054263	10090.ENSMUSP00000064261
Hlf	Srpx2	10090.ENSMUSP00000004051	10090.ENSMUSP00000108929
Hmox1	Hspb1	10090.ENSMUSP00000005548	10090.ENSMUSP00000005077
Hmox1	Serpinb6b	10090.ENSMUSP00000005548	10090.ENSMUSP00000105922
Hmox1	Mapk11	10090.ENSMUSP00000005548	10090.ENSMUSP00000086204
Hmox1	Trpv4	10090.ENSMUSP00000005548	10090.ENSMUSP00000071859
Hmox1	Myc	10090.ENSMUSP00000005548	10090.ENSMUSP00000022971
Hmox1	Mrc1	10090.ENSMUSP00000005548	10090.ENSMUSP00000028045
Hmox1	Maff	10090.ENSMUSP00000005548	10090.ENSMUSP00000094076
Hmox1	Selp	10090.ENSMUSP00000005548	10090.ENSMUSP00000123924
Hmox1	Hspa1a	10090.ENSMUSP00000005548	10090.ENSMUSP00000084586
Hmox1	Hsp90aa1	10090.ENSMUSP00000005548	10090.ENSMUSP00000091921
Hmox1	Mt1	10090.ENSMUSP00000005548	10090.ENSMUSP00000034215
Hmox1	Tfrc	10090.ENSMUSP00000005548	10090.ENSMUSP00000023486
Hmox1	Serpine1	10090.ENSMUSP00000005548	10090.ENSMUSP00000039586
Hmox1	Mmp9	10090.ENSMUSP00000005548	10090.ENSMUSP00000017881
Hmox1	Nox4	10090.ENSMUSP00000005548	10090.ENSMUSP00000032781
Hmox1	Srxn1	10090.ENSMUSP00000005548	10090.ENSMUSP00000046196
Hnrnpab	Hspa8	10090.ENSMUSP00000104731	10090.ENSMUSP00000015800
Hnrnpab	Igf2bp3	10090.ENSMUSP00000104731	10090.ENSMUSP00000031838
Hnrnpab	Ube2c	10090.ENSMUSP00000104731	10090.ENSMUSP00000085581
Hnrnpab	Hsp90aa1	10090.ENSMUSP00000104731	10090.ENSMUSP00000091921
Hsp90aa1	Hspb1	10090.ENSMUSP00000091921	10090.ENSMUSP00000005077
Hsp90aa1	Ndrg1	10090.ENSMUSP00000091921	10090.ENSMUSP00000005256
Hsp90aa1	Mgst1	10090.ENSMUSP00000091921	10090.ENSMUSP00000008684
Hsp90aa1	Hspa8	10090.ENSMUSP00000091921	10090.ENSMUSP00000015800
Hsp90aa1	Ptk6	10090.ENSMUSP00000091921	10090.ENSMUSP00000016511
Hsp90aa1	Mmp9	10090.ENSMUSP00000091921	10090.ENSMUSP00000017881
Hsp90aa1	Myc	10090.ENSMUSP00000091921	10090.ENSMUSP00000022971
Hsp90aa1	Pkmyt1	10090.ENSMUSP00000091921	10090.ENSMUSP00000024701
Hsp90aa1	Pim1	10090.ENSMUSP00000091921	10090.ENSMUSP00000024811
Hsp90aa1	Stip1	10090.ENSMUSP00000091921	10090.ENSMUSP00000025918
Hsp90aa1	Plxna2	10090.ENSMUSP00000091921	10090.ENSMUSP00000027952
Hsp90aa1	Map3k6	10090.ENSMUSP00000091921	10090.ENSMUSP00000030677
Hsp90aa1	Olr1	10090.ENSMUSP00000091921	10090.ENSMUSP00000032265
Hsp90aa1	Plk1	10090.ENSMUSP00000091921	10090.ENSMUSP00000033154
Hsp90aa1	Mki67	10090.ENSMUSP00000091921	10090.ENSMUSP00000033310
Hsp90aa1	Mst1r	10090.ENSMUSP00000091921	10090.ENSMUSP00000035203
Hsp90aa1	Irs2	10090.ENSMUSP00000091921	10090.ENSMUSP00000038514
Hsp90aa1	Melk	10090.ENSMUSP00000091921	10090.ENSMUSP00000043806
Hsp90aa1	Pabpc6	10090.ENSMUSP00000091921	10090.ENSMUSP00000050792
Hsp90aa1	Tubb4a	10090.ENSMUSP00000091921	10090.ENSMUSP00000071135
Hsp90aa1	Hsph1	10090.ENSMUSP00000091921	10090.ENSMUSP00000074392
Hsp90aa1	Hspa1a	10090.ENSMUSP00000091921	10090.ENSMUSP00000084586
Hsp90aa1	Mapk11	10090.ENSMUSP00000091921	10090.ENSMUSP00000086204
Hsp90aa1	Prdm1	10090.ENSMUSP00000091921	10090.ENSMUSP00000101129
Hspa1a	Hspb1	10090.ENSMUSP00000084586	10090.ENSMUSP00000005077
Hspa1a	Hspa8	10090.ENSMUSP00000084586	10090.ENSMUSP00000015800
Hspa1a	Stip1	10090.ENSMUSP00000084586	10090.ENSMUSP00000025918
Hspa1a	Top2a	10090.ENSMUSP00000084586	10090.ENSMUSP00000068896
Hspa1a	Tubb4a	10090.ENSMUSP00000084586	10090.ENSMUSP00000071135
Hspa1a	Hsph1	10090.ENSMUSP00000084586	10090.ENSMUSP00000074392
Hspa1a	Mapk11	10090.ENSMUSP00000084586	10090.ENSMUSP00000086204
Hspa8	Hspb1	10090.ENSMUSP00000015800	10090.ENSMUSP00000005077
Hspa8	Ndrg1	10090.ENSMUSP00000015800	10090.ENSMUSP00000005256
Hspa8	Mapk11	10090.ENSMUSP00000015800	10090.ENSMUSP00000086204
Hspa8	Tubb4a	10090.ENSMUSP00000015800	10090.ENSMUSP00000071135
Hspa8	Kcna5	10090.ENSMUSP00000015800	10090.ENSMUSP00000055673
Hspa8	Orm1	10090.ENSMUSP00000015800	10090.ENSMUSP00000030044
Hspa8	Top2a	10090.ENSMUSP00000015800	10090.ENSMUSP00000068896
Hspa8	Rims1	10090.ENSMUSP00000015800	10090.ENSMUSP00000095420
Hspa8	Rab3a	10090.ENSMUSP00000015800	10090.ENSMUSP00000105719
Hspa8	Tfrc	10090.ENSMUSP00000015800	10090.ENSMUSP00000023486
Hspa8	Hsph1	10090.ENSMUSP00000015800	10090.ENSMUSP00000074392
Hspa8	Stip1	10090.ENSMUSP00000015800	10090.ENSMUSP00000025918
Hspb1	Myc	10090.ENSMUSP00000005077	10090.ENSMUSP00000022971
Hspb1	Stip1	10090.ENSMUSP00000005077	10090.ENSMUSP00000025918
Hspb1	Map2k6	10090.ENSMUSP00000005077	10090.ENSMUSP00000020949
Hspb1	Tgm1	10090.ENSMUSP00000005077	10090.ENSMUSP00000128090
Hspb1	Hsph1	10090.ENSMUSP00000005077	10090.ENSMUSP00000074392
Hspb1	Mapk11	10090.ENSMUSP00000005077	10090.ENSMUSP00000086204
Hsph1	Stip1	10090.ENSMUSP00000074392	10090.ENSMUSP00000025918
Hsph1	Olr1	10090.ENSMUSP00000074392	10090.ENSMUSP00000032265
Hyal2	Lyve1	10090.ENSMUSP00000010191	10090.ENSMUSP00000033050
Hyal2	Mst1r	10090.ENSMUSP00000010191	10090.ENSMUSP00000035203
Icos	Sell	10090.ENSMUSP00000099891	10090.ENSMUSP00000027871
Icos	Il2ra	10090.ENSMUSP00000099891	10090.ENSMUSP00000028111
Icos	Mki67	10090.ENSMUSP00000099891	10090.ENSMUSP00000033310
Icos	Prdm1	10090.ENSMUSP00000099891	10090.ENSMUSP00000101129
Icos	Serpinb6b	10090.ENSMUSP00000099891	10090.ENSMUSP00000105922
Icos	Pdcd1lg2	10090.ENSMUSP00000099891	10090.ENSMUSP00000108195
Ifi27l2b	Usp18	10090.ENSMUSP00000041712	10090.ENSMUSP00000032198
Ifi27l2b	Uba7	10090.ENSMUSP00000041712	10090.ENSMUSP00000035216
Ifi27l2b	Rtp4	10090.ENSMUSP00000041712	10090.ENSMUSP00000041091
Ifi27l2b	Mx1	10090.ENSMUSP00000041712	10090.ENSMUSP00000109397
Igf2bp3	Rbm3	10090.ENSMUSP00000031838	10090.ENSMUSP00000038964
Igfbp5	Serpine1	10090.ENSMUSP00000027377	10090.ENSMUSP00000039586
Igtp	Oasl2	10090.ENSMUSP00000047356	10090.ENSMUSP00000031542
Igtp	Usp18	10090.ENSMUSP00000047356	10090.ENSMUSP00000032198
Igtp	Uba7	10090.ENSMUSP00000047356	10090.ENSMUSP00000035216
Igtp	Rtp4	10090.ENSMUSP00000047356	10090.ENSMUSP00000041091
Igtp	Oas2	10090.ENSMUSP00000047356	10090.ENSMUSP00000060082
Il16	Xcl1	10090.ENSMUSP00000001792	10090.ENSMUSP00000027860
Il16	Kcnj15	10090.ENSMUSP00000001792	10090.ENSMUSP00000109493
Il1r2	Lonrf3	10090.ENSMUSP00000027243	10090.ENSMUSP00000016383
Il1r2	Irak3	10090.ENSMUSP00000027243	10090.ENSMUSP00000020448
Il1r2	Socs3	10090.ENSMUSP00000027243	10090.ENSMUSP00000059129
Il2ra	Tfrc	10090.ENSMUSP00000028111	10090.ENSMUSP00000023486
Il2ra	Sell	10090.ENSMUSP00000028111	10090.ENSMUSP00000027871
Il2ra	Mrc1	10090.ENSMUSP00000028111	10090.ENSMUSP00000028045
Il2ra	Zbtb16	10090.ENSMUSP00000028111	10090.ENSMUSP00000091374
Il2ra	Pdcd1lg2	10090.ENSMUSP00000028111	10090.ENSMUSP00000108195
Il2ra	Shank1	10090.ENSMUSP00000028111	10090.ENSMUSP00000103571
Il2ra	Pik3cg	10090.ENSMUSP00000028111	10090.ENSMUSP00000062864
Il2ra	Ncam1	10090.ENSMUSP00000028111	10090.ENSMUSP00000130668
Il2ra	Mki67	10090.ENSMUSP00000028111	10090.ENSMUSP00000033310
Il2ra	Prdm1	10090.ENSMUSP00000028111	10090.ENSMUSP00000101129
Il2ra	Irs2	10090.ENSMUSP00000028111	10090.ENSMUSP00000038514
Il2ra	Mapk11	10090.ENSMUSP00000028111	10090.ENSMUSP00000086204
Il2ra	Serpinb6b	10090.ENSMUSP00000028111	10090.ENSMUSP00000105922
Il2ra	Socs3	10090.ENSMUSP00000028111	10090.ENSMUSP00000059129
Inha	Inhbb	10090.ENSMUSP00000040310	10090.ENSMUSP00000044918
Iqgap3	Rnd1	10090.ENSMUSP00000071715	10090.ENSMUSP00000003451
Iqgap3	Kif18b	10090.ENSMUSP00000071715	10090.ENSMUSP00000021311
Iqgap3	Uck2	10090.ENSMUSP00000071715	10090.ENSMUSP00000027839
Iqgap3	Plk1	10090.ENSMUSP00000071715	10090.ENSMUSP00000033154
Iqgap3	Mki67	10090.ENSMUSP00000071715	10090.ENSMUSP00000033310
Iqgap3	Troap	10090.ENSMUSP00000071715	10090.ENSMUSP00000035389
Iqgap3	Ky	10090.ENSMUSP00000071715	10090.ENSMUSP00000036032
Iqgap3	Rhou	10090.ENSMUSP00000071715	10090.ENSMUSP00000038915
Iqgap3	Kif4	10090.ENSMUSP00000071715	10090.ENSMUSP00000048383
Iqgap3	Kif2c	10090.ENSMUSP00000071715	10090.ENSMUSP00000064261
Iqgap3	Ttk	10090.ENSMUSP00000071715	10090.ENSMUSP00000064839
Iqgap3	Top2a	10090.ENSMUSP00000071715	10090.ENSMUSP00000068896
Iqgap3	Tcf19	10090.ENSMUSP00000071715	10090.ENSMUSP00000125167
Iqgap3	Tpx2	10090.ENSMUSP00000071715	10090.ENSMUSP00000128888
Iqgap3	Ube2c	10090.ENSMUSP00000071715	10090.ENSMUSP00000085581
Iqgap3	Prc1	10090.ENSMUSP00000071715	10090.ENSMUSP00000129675
Iqgap3	Kif20a	10090.ENSMUSP00000071715	10090.ENSMUSP00000132659
Irak3	Socs3	10090.ENSMUSP00000020448	10090.ENSMUSP00000059129
Irs2	Pik3cg	10090.ENSMUSP00000038514	10090.ENSMUSP00000062864
Irs2	Socs3	10090.ENSMUSP00000038514	10090.ENSMUSP00000059129
Irx3	Irx5	10090.ENSMUSP00000091002	10090.ENSMUSP00000034184
Ivns1abp	Opn3	10090.ENSMUSP00000023918	10090.ENSMUSP00000027809
Ivns1abp	Pim1	10090.ENSMUSP00000023918	10090.ENSMUSP00000024811
Kcna5	Kcnk2	10090.ENSMUSP00000055673	10090.ENSMUSP00000078416
Kcna5	Kcnq5	10090.ENSMUSP00000055673	10090.ENSMUSP00000110955
Kcna5	Kcnk3	10090.ENSMUSP00000055673	10090.ENSMUSP00000098987
Kcnj15	Rps6kl1	10090.ENSMUSP00000109493	10090.ENSMUSP00000019379
Kcnk2	Trpv4	10090.ENSMUSP00000078416	10090.ENSMUSP00000071859
Kcnk2	Kcnk3	10090.ENSMUSP00000078416	10090.ENSMUSP00000098987
Kcnk3	Nox4	10090.ENSMUSP00000098987	10090.ENSMUSP00000032781
Kcnmb4	Lrrc55	10090.ENSMUSP00000065384	10090.ENSMUSP00000107228
Kcnq5	Rims1	10090.ENSMUSP00000110955	10090.ENSMUSP00000095420
Kcnq5	Prss56	10090.ENSMUSP00000110955	10090.ENSMUSP00000138773
Kif17	Ndc80	10090.ENSMUSP00000030539	10090.ENSMUSP00000024851
Kif17	Uck2	10090.ENSMUSP00000030539	10090.ENSMUSP00000027839
Kif17	Ttk	10090.ENSMUSP00000030539	10090.ENSMUSP00000064839
Kif17	Mcm5	10090.ENSMUSP00000030539	10090.ENSMUSP00000126135
Kif17	Mad2l1	10090.ENSMUSP00000030539	10090.ENSMUSP00000098897
Kif17	Prc1	10090.ENSMUSP00000030539	10090.ENSMUSP00000129675
Kif18a	Kif18b	10090.ENSMUSP00000028527	10090.ENSMUSP00000021311
Kif18a	Ndc80	10090.ENSMUSP00000028527	10090.ENSMUSP00000024851
Kif18a	Mastl	10090.ENSMUSP00000028527	10090.ENSMUSP00000028119
Kif18a	Myo16	10090.ENSMUSP00000028527	10090.ENSMUSP00000049345
Kif18a	Tubb4a	10090.ENSMUSP00000028527	10090.ENSMUSP00000071135
Kif18a	Ube2c	10090.ENSMUSP00000028527	10090.ENSMUSP00000085581
Kif18a	Parpbp	10090.ENSMUSP00000028527	10090.ENSMUSP00000038375
Kif18a	Spc25	10090.ENSMUSP00000028527	10090.ENSMUSP00000107939
Kif18a	Mki67	10090.ENSMUSP00000028527	10090.ENSMUSP00000033310
Kif18a	Kntc1	10090.ENSMUSP00000028527	10090.ENSMUSP00000031366
Kif18a	Melk	10090.ENSMUSP00000028527	10090.ENSMUSP00000043806
Kif18a	Kif22	10090.ENSMUSP00000028527	10090.ENSMUSP00000032915
Kif18a	Top2a	10090.ENSMUSP00000028527	10090.ENSMUSP00000068896
Kif18a	Plk1	10090.ENSMUSP00000028527	10090.ENSMUSP00000033154
Kif18a	Kif20a	10090.ENSMUSP00000028527	10090.ENSMUSP00000132659
Kif18a	Kif20b	10090.ENSMUSP00000028527	10090.ENSMUSP00000084599
Kif18a	Kif4	10090.ENSMUSP00000028527	10090.ENSMUSP00000048383
Kif18a	Mad2l1	10090.ENSMUSP00000028527	10090.ENSMUSP00000098897
Kif18a	Prc1	10090.ENSMUSP00000028527	10090.ENSMUSP00000129675
Kif18a	Tpx2	10090.ENSMUSP00000028527	10090.ENSMUSP00000128888
Kif18a	Ttk	10090.ENSMUSP00000028527	10090.ENSMUSP00000064839
Kif18a	Kif2c	10090.ENSMUSP00000028527	10090.ENSMUSP00000064261
Kif18b	Pkmyt1	10090.ENSMUSP00000021311	10090.ENSMUSP00000024701
Kif18b	Tubb4a	10090.ENSMUSP00000021311	10090.ENSMUSP00000071135
Kif18b	Sapcd2	10090.ENSMUSP00000021311	10090.ENSMUSP00000097898
Kif18b	Mastl	10090.ENSMUSP00000021311	10090.ENSMUSP00000028119
Kif18b	Mcm3	10090.ENSMUSP00000021311	10090.ENSMUSP00000059192
Kif18b	Tcf19	10090.ENSMUSP00000021311	10090.ENSMUSP00000125167
Kif18b	Mcm6	10090.ENSMUSP00000021311	10090.ENSMUSP00000027601
Kif18b	Trip13	10090.ENSMUSP00000021311	10090.ENSMUSP00000022053
Kif18b	Mms22l	10090.ENSMUSP00000021311	10090.ENSMUSP00000103857
Kif18b	Trim59	10090.ENSMUSP00000021311	10090.ENSMUSP00000103432
Kif18b	Spc25	10090.ENSMUSP00000021311	10090.ENSMUSP00000107939
Kif18b	Kif20b	10090.ENSMUSP00000021311	10090.ENSMUSP00000084599
Kif18b	Mcm5	10090.ENSMUSP00000021311	10090.ENSMUSP00000126135
Kif18b	Parpbp	10090.ENSMUSP00000021311	10090.ENSMUSP00000038375
Kif18b	Kntc1	10090.ENSMUSP00000021311	10090.ENSMUSP00000031366
Kif18b	Melk	10090.ENSMUSP00000021311	10090.ENSMUSP00000043806
Kif18b	Ttk	10090.ENSMUSP00000021311	10090.ENSMUSP00000064839
Kif18b	Ndc80	10090.ENSMUSP00000021311	10090.ENSMUSP00000024851
Kif18b	Troap	10090.ENSMUSP00000021311	10090.ENSMUSP00000035389
Kif18b	Mad2l1	10090.ENSMUSP00000021311	10090.ENSMUSP00000098897
Kif18b	Tpx2	10090.ENSMUSP00000021311	10090.ENSMUSP00000128888
Kif18b	Ube2c	10090.ENSMUSP00000021311	10090.ENSMUSP00000085581
Kif18b	Top2a	10090.ENSMUSP00000021311	10090.ENSMUSP00000068896
Kif18b	Plk1	10090.ENSMUSP00000021311	10090.ENSMUSP00000033154
Kif18b	Kif22	10090.ENSMUSP00000021311	10090.ENSMUSP00000032915
Kif18b	Mki67	10090.ENSMUSP00000021311	10090.ENSMUSP00000033310
Kif18b	Kif20a	10090.ENSMUSP00000021311	10090.ENSMUSP00000132659
Kif18b	Prc1	10090.ENSMUSP00000021311	10090.ENSMUSP00000129675
Kif18b	Kif4	10090.ENSMUSP00000021311	10090.ENSMUSP00000048383
Kif18b	Kif2c	10090.ENSMUSP00000021311	10090.ENSMUSP00000064261
Kif20a	Trip13	10090.ENSMUSP00000132659	10090.ENSMUSP00000022053
Kif20a	Pkmyt1	10090.ENSMUSP00000132659	10090.ENSMUSP00000024701
Kif20a	Ndc80	10090.ENSMUSP00000132659	10090.ENSMUSP00000024851
Kif20a	Mcm6	10090.ENSMUSP00000132659	10090.ENSMUSP00000027601
Kif20a	Mastl	10090.ENSMUSP00000132659	10090.ENSMUSP00000028119
Kif20a	Kntc1	10090.ENSMUSP00000132659	10090.ENSMUSP00000031366
Kif20a	Kif22	10090.ENSMUSP00000132659	10090.ENSMUSP00000032915
Kif20a	Plk1	10090.ENSMUSP00000132659	10090.ENSMUSP00000033154
Kif20a	Mki67	10090.ENSMUSP00000132659	10090.ENSMUSP00000033310
Kif20a	Troap	10090.ENSMUSP00000132659	10090.ENSMUSP00000035389
Kif20a	Parpbp	10090.ENSMUSP00000132659	10090.ENSMUSP00000038375
Kif20a	Melk	10090.ENSMUSP00000132659	10090.ENSMUSP00000043806
Kif20a	Kif4	10090.ENSMUSP00000132659	10090.ENSMUSP00000048383
Kif20a	Mcm3	10090.ENSMUSP00000132659	10090.ENSMUSP00000059192
Kif20a	Kif2c	10090.ENSMUSP00000132659	10090.ENSMUSP00000064261
Kif20a	Ttk	10090.ENSMUSP00000132659	10090.ENSMUSP00000064839
Kif20a	Top2a	10090.ENSMUSP00000132659	10090.ENSMUSP00000068896
Kif20a	Kif20b	10090.ENSMUSP00000132659	10090.ENSMUSP00000084599
[truncated: 539 more rows]
