# Supplementary material for: Comprehensive analysis of transcriptomics and metabolomics to understand tail-suspension-induced myocardial injury in rat
Source: Front Cardiovasc Med. 2023 Jan 17;9:1074257. doi: 10.3389/fcvm.2022.1074257 (PMC9886666; doi:10.3389/fcvm.2022.1074257)
Supplement: Supplementary Table 2 — Gene Ontology (GO) and Kyoto Encyclopedia of Genes and Genomes (KEGG) enrichment analysis of these differentially expressed genes (DEGs). [file Table_2.XLSX]

## Sheet: Sheet1
id	Term	pValue	qValue	Gene	type
GO:0000060	protein import into nucleus, translocation	0.0108661	0.182876	Abra;Arntl;Bcl3;Bcl6	biological_process
GO:0000070	mitotic sister chromatid segregation	0.000107011	0.0396209	Cit;Dsn1;Kif18a;Kif18b;Mad2l1;Plk1	biological_process
GO:0000082	G1/S transition of mitotic cell cycle	0.0109109	0.182876	Cdkn1a;Cdkn3;Hspa8;Iqgap3;Rhou;Tcf19	biological_process
GO:0000086	G2/M transition of mitotic cell cycle	0.000759851	0.0682942	Ccna2;Cdc25c;Cdkn1a;Cit;Mastl;Plk1	biological_process
GO:0000164	protein phosphatase type 1 complex	0.03946	0.298165	Ppp1r15a;Ppp1r3b	cellular_component
GO:0000266	mitochondrial fission	0.00348646	0.12442	LOC102556337;Mx1;Mx2;Ppp2r2b	biological_process
GO:0000278	mitotic cell cycle	0.00562502	0.161791	Cdc6;Cdk1;Cenpf;Cit;Kif18b;Mastl;Plk1;Ppp2r2b;Tubb4a	biological_process
GO:0000281	mitotic cytokinesis	0.000384313	0.0499598	Anln;Cep55;Cit;Ckap2;Ect2;Kif20a;Kif4a;Plk1	biological_process
GO:0000307	cyclin-dependent protein kinase holoenzyme complex	0.00562608	0.161791	Ccna2;Cdk1;Cdkn1a;Cks2	cellular_component
GO:0000775	chromosome, centromeric region	0.000195932	0.0415408	Bub1;Cenpf;Hjurp;Kif2c;LOC679342;Mad2l1;Mki67	cellular_component
GO:0000776	kinetochore	0.000771936	0.0682942	Bub1;Cenpf;Kif18a;Kif2c;Mad2l1;Mtbp;Ndc80;Plk1;Ttk	cellular_component
GO:0000777	condensed chromosome kinetochore	0.00167567	0.0908507	Bub1;Dsn1;Hjurp;Kif2c;Ndc80;Spc25	cellular_component
GO:0000778	condensed nuclear chromosome kinetochore	0.0268428	0.251609	Bub1;Ndc80	cellular_component
GO:0000922	spindle pole	0.00264559	0.110369	Aspm;Cdc20;Cdc6;Cenpf;Dsn1;Kntc1;Mad2l1;Plk1;Tpx2	cellular_component
GO:0000978	RNA polymerase II proximal promoter sequence-specific DNA binding	0.0435705	0.320726	Arnt2;Atf3;Bhlhe41;Cebpb;Cebpd;Ddn;Duxbl1;Egr2;Fosl2;Hoxb3;Hoxb7;Msx2;Myc;Mycn;Ndn;Nr4a3;Prdm1;Satb2;Tgif1	molecular_function
GO:0000982	transcription factor activity, RNA polymerase II proximal promoter sequence-specific DNA binding	0.00253725	0.108483	Arntl;Atf3;Ddn;Fosl2;Msx2	molecular_function
GO:0001046	core promoter sequence-specific DNA binding	0.00892846	0.177491	Arntl;Ciart;Crem;Nr4a3;Sox4	molecular_function
GO:0001077	transcriptional activator activity, RNA polymerase II proximal promoter sequence-specific DNA binding	0.0491401	0.33615	Arnt2;Cebpb;Cebpd;Dbp;Duxbl1;Egr2;Hlf;Hoxb7;Myc;Mycn;Ndn;Nr4a3;Satb2;Sox4	molecular_function
GO:0001105	RNA polymerase II transcription coactivator activity	0.0450034	0.320726	Cited1;Cited4;Hyal2;Sox4	molecular_function
GO:0001541	ovarian follicle development	0.00161545	0.0908507	Bcl2l1;Capn5;Cebpb;Dmrta1;Fgf7;Inha;Myc	biological_process
GO:0001578	microtubule bundle formation	0.00963555	0.182876	Kif20a;Map1b;Plk1;Prc1	biological_process
GO:0001614	purinergic nucleotide receptor activity	0.0212854	0.229937	P2rx6;P2rx7	molecular_function
GO:0001618	virus receptor activity	0.022388	0.234995	Cd300ld;Cd55;Hyal2	molecular_function
GO:0001664	G-protein coupled receptor binding	0.00543946	0.159522	Apln;Dnaja1;Gnat1;Hspa1a;Hspa8;Pacrg;S1pr2	molecular_function
GO:0001666	response to hypoxia	0.00573903	0.161895	Arnt2;Bcl2l1;Bnip3;Fosl2;Hif3a;Hmox1;Kcna5;Mmp9;Nox4;Nppb;Penk;Plod2;Pnmt;Socs3;Sox4;Tfrc	biological_process
GO:0001671	ATPase activator activity	0.00483607	0.143244	Ahsa2;Dnaja1;Dnajb4;Rab3a	molecular_function
GO:0001730	2'-5'-oligoadenylate synthetase activity	0.00256375	0.108483	Oas1a;Oas2;Oasl	molecular_function
GO:0001916	positive regulation of T cell mediated cytotoxicity	0.00159998	0.0908507	Hspa1a;Hspa8;P2rx7;Xcl1	biological_process
GO:0001964	startle response	0.00348646	0.12442	Csmd1;Grin2d;Penk;Slitrk6	biological_process
GO:0002076	osteoblast development	0.0253724	0.251609	Ache;Msx2;Satb2	biological_process
GO:0002116	semaphorin receptor complex	0.0268428	0.251609	Plxna2;Plxnb3	cellular_component
GO:0002138	retinoic acid biosynthetic process	0.0162765	0.208142	Aldh1a3;Rbp1	biological_process
GO:0002244	hematopoietic progenitor cell differentiation	0.00393956	0.134126	Anln;Cebpd;Dact2;Esco2;Hoxb3;Hyal2;Kcp;Top2a	biological_process
GO:0002438	acute inflammatory response to antigenic stimulus	0.0464521	0.320726	Cxcr2;Orm1	biological_process
GO:0002467	germinal center formation	0.0162765	0.208142	Bcl3;Bcl6	biological_process
GO:0002523	leukocyte migration involved in inflammatory response	0.00712756	0.169282	Adam8;S100a8;S100a9	biological_process
GO:0002544	chronic inflammatory response	0.0464521	0.320726	S100a8;S100a9	biological_process
GO:0002675	positive regulation of acute inflammatory response	0.0329126	0.282571	Adam8;Pik3cg	biological_process
GO:0002690	positive regulation of leukocyte chemotaxis	0.00159998	0.0908507	Cxcl10;Cxcl9;Cxcr2;Xcl1	biological_process
GO:0002725	negative regulation of T cell cytokine production	0.0118542	0.182876	Hfe;Xcl1	biological_process
GO:0002793	positive regulation of peptide secretion	0.00805831	0.169282	S100a8;S100a9	biological_process
GO:0003016	respiratory system process	0.0464521	0.320726	Ndn;Rab3a	biological_process
GO:0003300	cardiac muscle hypertrophy	0.03946	0.298165	Htr2b;Tiam1	biological_process
GO:0003374	dynamin family protein polymerization involved in mitochondrial fission	0.0162765	0.208142	Mx1;Mx2	biological_process
GO:0003777	microtubule motor activity	0.00230359	0.104973	Kif17;Kif18a;Kif18b;Kif20a;Kif20b;Kif22;Kif2c;Kif4a;Myo16	molecular_function
GO:0003924	GTPase activity	0.0349128	0.295462	Gbp5;Gnat1;Igtp;MGC108823;Mpa2l;Mx1;Mx2;Nlrp10;Rab27b;Rab30;Rab3a;Rhou;Rnd1;Tubb4a	molecular_function
GO:0004931	extracellularly ATP-gated cation channel activity	0.0162765	0.208142	P2rx6;P2rx7	molecular_function
GO:0004950	chemokine receptor activity	0.0212854	0.229937	Cxcr2;Xcr1	molecular_function
GO:0005080	protein kinase C binding	0.00681706	0.169282	Dact1;Dact2;Hspb1;Sdc4;Top2a;Trpv4	molecular_function
GO:0005104	fibroblast growth factor receptor binding	0.000996943	0.0757165	Fgf16;Fgf2;Fgf23;Fgf7;Ncam1	molecular_function
GO:0005160	transforming growth factor beta receptor binding	0.0364125	0.298165	Gdf15;Inha;Inhbb;Lrg1	molecular_function
GO:0005272	sodium channel activity	0.0464521	0.320726	Asic5;Nalcn	molecular_function
GO:0005506	iron ion binding	0.0197982	0.229937	Cyp11a1;Cyp26b1;Cyp2d5;Cyp2e1;Cyp7b1;Ftl1;LOC681458;P4ha1;P4ha2;Plod2;Tet1	molecular_function
GO:0005515	protein binding	0.00819364	0.170912	Amigo2;B3gat1;Bcl2l1;Bnip3;Bsn;Cacna1d;Ccna2;Cdc20;Cdc25c;Cdc6;Cdk1;Cdkn1a;Cebpb;Cit;Dnaja1;Errfi1;Fgf2;Fntb;Frmpd1;Gabarapl1;Gck;Gnat1;Grin2d;Hcn4;Hif3a;Hmox1;Hnrnpab;Hsp90aa1;Hspa1a;Hspa8;Hspb1;Htr2b;Hyal2;Irs2;Kcna5;Kcnk2;Kcnk3;LOC100911615;LOC102556337;LOC108348108;Lzts1;Map1b;Mmp9;Myc;Myo16;Ncam1;Ndn;Nox4;Nr4a3;P2rx6;P2rx7;Pnpla2;Ppp1r15a;Ppp2r2b;Rab27b;Rab3a;Rassf9;Rbm3;Rims1;Rph3a;Sdc4;Sha…	molecular_function
GO:0005524	ATP binding	0.000213138	0.0415408	Abcg5;Acta1;Atad5;Atp12a;Bub1;Cdk1;Chka;Chtf18;Cit;Dnah6;Dnaja1;Ephb3;Ercc6l;Gck;Hsp90aa1;Hspa1a;Hspa8;Hsph1;Irak3;Kif17;Kif18a;Kif18b;Kif20a;Kif20b;Kif22;Kif2c;Kif4a;Map2k6;Map3k6;Mapk11;Mcm3;Mcm5;Mcm6;Melk;Mst1r;Myo16;Nek10;Nlrp12;Nuak1;Oas1a;Oas1k;Oas2;Oasl;P2rx6;P2rx7;Pdk4;Pim1;Pkmyt1;Plk1;Ptk6;Rimklb;Rps6kl1;Sbk3;Srms;Stk36;Top2a;Tor4a;Trip13;Trpv4;Ttk;Uba7;Ube2c;Uck2	molecular_function
GO:0005540	hyaluronic acid binding	0.0319488	0.282571	Hyal2;Layn;Lyve1	molecular_function
GO:0005634	nucleus	0.01965	0.229937	Aif1;Aldh1a3;Amigo2;Ankle1;Arl4a;Arnt2;Arntl;Aspm;Atad5;Atf3;Banp;Bcl3;Bcl6;Bhlhe41;Bnip3;Cacna1d;Cbx2;Ccna2;Cdc20;Cdc25c;Cdc6;Cdca7;Cdk1;Cdkn1a;Cdkn3;Cebpb;Cebpd;Cenpf;Chaf1b;Chtf18;Ciart;Cited1;Cited4;Crem;Dact1;Dbp;Ddn;Dlgap5;Dmrta1;Dnaja1;Dsn1;Dtl;Dusp26;Duxbl1;Ect2;Egr2;Errfi1;Esco2;Fam107a;Fam212a;Fgf2;Fosl2;Fsbp;Gadd45b;Gck;Gdf15;Hif3a;Hist2h2aa3;Hjurp;Hlf;Hmox1;Hnrnpab;Homez;Hopx;Hoxb3;Hs…	cellular_component
GO:0005639	integral component of nuclear inner membrane	0.012477	0.187641	Ankle1;P2rx6;P2rx7	cellular_component
GO:0005737	cytoplasm	0.00401492	0.135138	Aass;Ache;Acot1;Acta1;Adam8;Adgrv1;Aif1;Akr1c14;Aldh1a3;Ankle1;Arnt2;Arntl;Aspm;Bcl2l1;Bcl3;Bfsp1;Bnip3;Capn5;Ccna2;Cdc25c;Cdc42ep4;Cdc6;Cdk1;Cdkn1a;Cdkn3;Cebpb;Cenpf;Chka;Chtf18;Cit;Cited1;Cited4;Cmpk2;Crem;Cyp26b1;Cyp2d5;Cyp2e1;Dact1;Dact2;Dct;Dctd;Ddn;Dock3;Dusp26;Ect2;Egr2;Ephb3;Errfi1;Fam117b;Fam212a;Fam83d;Fbp2;Fgf2;Fkbp5;Flnc;Ftl1;Gadd45b;Gck;Gdf15;Gnat1;Gprasp2;Hif3a;Hnrnpab;Hpgd;Hsp90aa1…	cellular_component
GO:0005813	centrosome	0.00388024	0.133643	Aspm;Bcl2l1;Ccnb2;Cdc20;Cdk1;Cenpf;Cep55;Cep72;Ckap2;Ckap2l;Dtl;Hspa1a;Kif20b;Kif2c;LOC100911256;LOC108348108;Mastl;Mcm3;Ndc80;Ndn;Ndrg1;Nek10;Plk1;Trim59;Ttc8	cellular_component
GO:0005819	spindle	0.000544645	0.0620477	Cdc6;Cenpf;Hspb1;Kif20a;Kif22;Kif2c;Myc;Plk1;Prc1;Tpx2	cellular_component
GO:0005828	kinetochore microtubule	0.0118542	0.182876	Kif18a;Kntc1	cellular_component
GO:0005829	cytosol	0.00742895	0.169282	Acmsd;Acot1;Adra1d;Aif1;Akap12;Akr1c14;Aldh1a3;Arl4a;Bcl2l1;Bcl3;Bub1;Cables1;Ccna2;Ccnb2;Cdc20;Cdca3;Cdca7;Cdk1;Cdkn1a;Cdkn3;Chrnd;Chtf18;Cited1;Ckap2;Ckap2l;Ckap4;Dct;Dhcr7;Dlgap5;Dnaja1;Dnajb4;Dock3;Dsn1;Dtl;Duxbl1;Ect2;Errfi1;Fbp2;Fbxl22;Fcho1;Flnc;Ftcd;Gabarapl1;Gck;Gfra3;Gimap4;Hif3a;Hjurp;Hmox1;Homez;Hoxb7;Hpgd;Hsp90aa1;Hspa1a;Hspa8;Hsph1;Hyal2;Igf2bp3;Il16;Il22ra2;Irs2;Ivns1abp;Kif18b;Kif…	cellular_component
GO:0005871	kinesin complex	0.00012363	0.0406882	Kif17;Kif18a;Kif18b;Kif20a;Kif20b;Kif22;Kif2c;Kif4a	cellular_component
GO:0005874	microtubule	0.000651688	0.0682942	Aspm;Gabarapl1;Hspa8;Hsph1;Kif17;Kif18a;Kif18b;Kif20a;Kif20b;Kif22;Kif2c;Kif4a;Map1b;Mid1ip1;Ndrg1;Tiam1;Tpx2;Tubb4a	cellular_component
GO:0005887	integral component of plasma membrane	0.000743305	0.0682942	Abcg5;Adam8;Adra1d;Amigo2;C3ar1;Cadm4;Cd180;Chrnd;Chrng;Clcnkb;Ephb3;Fcgr2b;Gabrq;Gcgr;Gpnmb;Gpr152;Grin2d;Hcn4;Htr2b;Icos;Kcna5;Kcnj15;Kcnk2;Kcnk3;Kcnmb4;Kcnq5;Lpar4;Mmp15;Mrc1;Mst1r;Opn3;P2rx6;P2rx7;Pcdh17;Pcdhb14;Plxna2;Plxnb3;Sell;Selp;Sema6b;Slc14a1;Slc16a12;Slc16a5;Slc2a10;Slc38a4;Slc7a15;Slitrk6;Tfrc;Tmprss9;Trpv4	cellular_component
GO:0006002	fructose 6-phosphate metabolic process	0.0212854	0.229937	Fbp2;Gfpt2	biological_process
GO:0006006	glucose metabolic process	0.0125956	0.187641	Crem;Gck;Igfbp5;Myc;Oas1a;Pdk4	biological_process
GO:0006027	glycosaminoglycan catabolic process	0.00805831	0.169282	Hyal2;Lyve1	biological_process
GO:0006270	DNA replication initiation	0.0041241	0.135729	Cdc6;Mcm3;Mcm5;Mcm6	biological_process
GO:0006457	protein folding	0.0301413	0.274703	Calr4;Dnaja1;Dnajb4;Hsp90aa1;Hspa8;Nppb;Stip1	biological_process
GO:0006812	cation transport	0.00167567	0.0908507	Chrnd;Chrng;Hcn4;P2rx6;P2rx7;Tmem63c	biological_process
GO:0006813	potassium ion transport	0.0135029	0.198799	Atp12a;Kcna5;Kcnj15;Kcnk2;Kcnmb4;Kcnq5	biological_process
GO:0006879	cellular iron ion homeostasis	0.00892846	0.177491	Ftl1;Hfe;Hmox1;Myc;Tfrc	biological_process
GO:0006915	apoptotic process	0.0489071	0.33533	Bcl2a1;Bcl2l1;Bnip3;Cdca7;Cdk1;Duxbl1;Hif3a;Map2k6;Melk;Pim1;Ppp1r15a;S100a8;S100a9;Tiam1;Tp53inp1;Unc5d	biological_process
GO:0006935	chemotaxis	0.0144549	0.206669	C3ar1;Cxcl10;Cxcl9;Cxcr2;Xcl1;Xcr1	biological_process
GO:0006952	defense response	0.00325501	0.123607	Fcgr2b;Hspa1a;Igtp;MGC108823;Ptprcap;Reg3g	biological_process
GO:0006953	acute-phase response	0.0203665	0.229937	Hfe;Orm1;Reg3g;Tfrc	biological_process
GO:0006954	inflammatory response	0.00141301	0.0908507	Adam8;Aif1;C3ar1;Cd180;Cd8a;Cnr2;Cxcl10;Cxcl9;Cyp26b1;Il2ra;Nfkbiz;Nlrp10;Nppb;Olr1;P2rx7;S100a8;Selp;Serpina3n;Xcl1	biological_process
GO:0006955	immune response	0.0365733	0.298165	Clec4e;Cxcl10;Cxcl9;Cxcr5;Fcgr2b;Oas1a;Oas1k;Oas2;Pdcd1lg2;Pglyrp1;Tinagl1;Xcl1	biological_process
GO:0006977	DNA damage response, signal transduction by p53 class mediator resulting in cell cycle arrest	0.0464521	0.320726	Cdkn1a;Sox4	biological_process
GO:0006986	response to unfolded protein	0.024388	0.250823	Hspa1a;Hspa8;Hsph1;LOC108348108	biological_process
GO:0007018	microtubule-based movement	0.00144986	0.0908507	Dnah6;Kif17;Kif18a;Kif18b;Kif20a;Kif20b;Kif22;Kif2c;Kif4a;Myo16	biological_process
GO:0007019	microtubule depolymerization	0.00712756	0.169282	Kif18a;Kif18b;Kif2c	biological_process
GO:0007059	chromosome segregation	0.000806988	0.0682942	Bub1;Cenpf;Esco2;Hjurp;Ndc80;Nek10;Spc25;Top2a	biological_process
GO:0007080	mitotic metaphase plate congression	0.022322	0.234995	Cep55;Kif18a;Kif22;Kif2c	biological_process
GO:0007093	mitotic cell cycle checkpoint	0.0393261	0.298165	Bcl2l1;Kntc1;Mad2l1	biological_process
GO:0007094	mitotic spindle assembly checkpoint	0.000290471	0.0463958	Bub1;Mad2l1;Plk1;Trip13;Ttk	biological_process
GO:0007156	homophilic cell adhesion via plasma membrane adhesion molecules	0.00873387	0.175985	Amigo2;Cadm4;Chl1;Dsg1;Pcdh17;Pcdh20;Pcdhb14;Plxnb3;Ptprt	biological_process
GO:0007162	negative regulation of cell adhesion	0.0139242	0.201188	Dact2;Plxna2;Plxnb3;Rnd1;St8sia4	biological_process
GO:0007166	cell surface receptor signaling pathway	0.00177666	0.0936767	Adgrg3;Adgrv1;Cd8a;Crhr2;Cxcr2;Fcgr2b;Gcgr;Glp2r;Ncam1;P2rx7;Pdcd1lg2;Plxna2;Sctr	biological_process
GO:0007188	adenylate cyclase-modulating G-protein coupled receptor signaling pathway	0.0125956	0.187641	Adra1d;Cacna1d;Gcgr;Glp2r;Gnat1;Rxfp1	biological_process
GO:0007200	phospholipase C-activating G-protein coupled receptor signaling pathway	0.0327514	0.282571	Adra1d;C3ar1;Cxcr2;Htr2b;Ntsr2	biological_process
GO:0007274	neuromuscular synaptic transmission	0.0167818	0.210626	Chrnd;Chrng;Rab3a;Rimbp3	biological_process
GO:0007346	regulation of mitotic cell cycle	0.0163731	0.208142	Cdk1;Cdkn1a;Cks2;Map2k6;Myc;Pim1;Plk1	biological_process
GO:0007413	axonal fasciculation	0.0196067	0.229937	Ephb3;Ncam1;Ndn	biological_process
GO:0007416	synapse assembly	0.00431238	0.136826	Ache;Bsn;Map1b;Pcdh17;Pcdhb14;Shank1;Slitrk6	biological_process
GO:0007567	parturition	0.003449	0.12442	Hpgd;Mmp9;Rxfp1	biological_process
GO:0007568	aging	0.00324004	0.123607	Adra1d;Bcl2a1;Bcl2l1;Cacna1d;Col3a1;Fgf2;Fosl2;Hspa8;Hspb1;Ifi27l2b;Igfbp5;Mmp9;Ncam1;Nox4;Penk;Ppp1r15a;Socs3;Tfrc;Top2a	biological_process
GO:0008017	microtubule binding	2.16248e-06	0.00320264	Fam83d;Ftcd;Kif17;Kif18a;Kif18b;Kif20a;Kif20b;Kif22;Kif2c;Kif4a;LOC680875;Lzts1;Map1b;Mx1;Mx2;Myo16;Ndrg1;Plk1;Prc1;S100a8;S100a9;Tiam1;Trpv4	molecular_function
GO:0008046	axon guidance receptor activity	0.0212854	0.229937	Ephb3;Gfra3	molecular_function
GO:0008088	axo-dendritic transport	0.0329126	0.282571	Bsn;Hspa8	biological_process
GO:0008144	drug binding	0.0463342	0.320726	Chka;Fntb;Htr2b;Il2ra;Mt2A;Orm1;Top2a	molecular_function
GO:0008277	regulation of G-protein coupled receptor protein signaling pathway	0.00290424	0.116248	Frmpd1;Kctd8;LOC681355;Rgs1;Rgs18	biological_process
GO:0008285	negative regulation of cell proliferation	0.0101437	0.182876	Bcl6;Cdkn1a;Duxbl1;Fgf2;Fntb;Hmox1;Hspa1a;LOC108348108;Msx2;Mtbp;Myo16;Ndn;Ndrg1;Nox4;Pdcd5;Ppp1r15a;Sox4;Tgif1;Tp53inp1;Zbtb16	biological_process
GO:0008324	cation transmembrane transporter activity	0.0162765	0.208142	Slc30a2;Slc41a3	molecular_function
GO:0008406	gonad development	0.0329126	0.282571	Irx5;Osr1	biological_process
GO:0008543	fibroblast growth factor receptor signaling pathway	0.0364125	0.298165	Fgf16;Fgf2;Fgf23;Fgf7	biological_process
GO:0008574	ATP-dependent microtubule motor activity, plus-end-directed	0.00190575	0.0956753	Kif17;Kif18a;Kif18b;Kif20b;Kif4a	molecular_function
GO:0009314	response to radiation	0.0163607	0.208142	Bcl2l1;Col3a1;Mmp9;Myc;Penk	biological_process
GO:0009408	response to heat	0.00677398	0.169282	Dnaja1;Hsp90aa1;Hspa1a;Hspa8;Mmp9;Socs3;Tp53inp1	biological_process
GO:0009409	response to cold	0.022048	0.234995	Cxcl10;Fosl2;Hsp90aa1;Pnmt;Rbm3	biological_process
GO:0009612	response to mechanical stimulus	0.0126065	0.187641	Acta1;Col3a1;Fosl2;Kcna5;Kcnk2;Map1b;Mmp9;P2rx7	biological_process
GO:0009615	response to virus	5.24728e-07	0.00155425	Bcl2l1;Bcl3;Cxcl10;Hspb1;Hyal2;Ifi27l2b;Mst1r;Mx1;Mx2;Oas1a;Oas2;Oasl;Xcl1	biological_process
GO:0009617	response to bacterium	0.039161	0.298165	Fcgr2b;Nlrp10;P2rx7;Socs3	biological_process
GO:0009897	external side of plasma membrane	0.000875723	0.0693634	Ache;Cd55;Cd8a;Cxcl10;Cxcl9;Cxcr5;Fcer2;Fcgr2b;Gfra3;Hfe;Icos;Il2ra;Ly6g6c;Ncam1;P2rx7;Pdcd1lg2;Sell;Selp;Tfrc	cellular_component
GO:0009968	negative regulation of signal transduction	0.0383507	0.298165	Ephb3;Mst1r;Nlrp12;Rgs1;Rgs18;Socs3	biological_process
GO:0009986	cell surface	0.00366029	0.12755	Ache;Adam8;Adgrv1;Bsn;Capn5;Cd55;Cd8a;Crhr2;Cxcr2;Fcgr2b;Hsp90aa1;Hspa8;Hyal2;Il2ra;Kcnk2;Mrc1;Ncam1;Ntsr2;Otoa;Pdcd1lg2;Plxnb3;Ptprt;Rtp4;Sdc4;Sell;Slitrk6;Srpx2;Tfrc;Tnfrsf12a;Trpv4;Unc5d	cellular_component
GO:0010035	response to inorganic substance	0.00290424	0.116248	Bcl2l1;Fntb;Map1b;Ncam1;Tfrc	biological_process
GO:0010043	response to zinc ion	0.0176788	0.218186	Mt1;P2rx7;S100a8;S100a9;Slc30a2	biological_process
GO:0010243	response to organonitrogen compound	0.0462189	0.320726	Bcl2l1;Cdk1;Cdkn1a;Cyp2e1;Mgst1	biological_process
GO:0010273	detoxification of copper ion	0.0162765	0.208142	Mt1;Mt2A	biological_process
GO:0010332	response to gamma radiation	0.0450034	0.320726	Cxcl10;Cyp11a1;Myc;Socs3	biological_process
GO:0010467	gene expression	0.0464521	0.320726	Nox4;P2rx7	biological_process
GO:0010469	regulation of signaling receptor activity	0.0382218	0.298165	Apln;Crhr2;Cxcl10;Cxcl9;Fgf16;Fgf2;Fgf23;Fgf7;Gdf15;Gpnmb;Il16;Inha;Inhbb;Kcnk3;Nppb;Penk;Serpine1;Xcl1	biological_process
GO:0010628	positive regulation of gene expression	0.00221598	0.102558	Acta1;Agr2;Atf3;Cdk1;Cited1;Crhr2;Cyp26b1;Fgf2;Hfe;Hspa1a;Hspa8;Iqgap3;Mapk11;Myc;Mycn;Osr1;P2rx7;Pdcd5;Ppp1r15a;Prdm1;Rims1;Serpine1;Tp53inp1;Trpv4	biological_process
GO:0010629	negative regulation of gene expression	0.021348	0.229937	Aif1;Apln;Cdkn1a;Crhr2;Iqgap3;Myc;Mycn;Noct;Olr1;Prdm1;Serpine1;Tgif1;Tp53inp1	biological_process
GO:0010659	cardiac muscle cell apoptotic process	0.0162765	0.208142	Bnip3;Hsp90aa1	biological_process
GO:0010764	negative regulation of fibroblast migration	0.0212854	0.229937	Fgf2;Hyal2	biological_process
GO:0010818	T cell chemotaxis	0.0212854	0.229937	Cxcl10;Cxcl9	biological_process
GO:0010838	positive regulation of keratinocyte proliferation	0.00256375	0.108483	Fgf7;Reg3g;Tgm1	biological_process
GO:0010891	negative regulation of sequestering of triglyceride	0.0118542	0.182876	LOC100911615;Pnpla2	biological_process
GO:0010898	positive regulation of triglyceride catabolic process	0.03946	0.298165	LOC100911615;Pnpla2	biological_process
GO:0010942	positive regulation of cell death	0.0369271	0.298165	Acer2;Cdkn1a;Kcnk2;Msx2;Mycn	biological_process
GO:0010955	negative regulation of protein processing	0.0464521	0.320726	Il1r2;Ppp1r15a	biological_process
GO:0010997	anaphase-promoting complex binding	0.00805831	0.169282	Cdc20;Plk1	molecular_function
GO:0014009	glial cell proliferation	0.0268428	0.251609	Penk;Sox4	biological_process
GO:0014012	peripheral nervous system axon regeneration	0.0464521	0.320726	Map1b;Ncam1	biological_process
GO:0014037	Schwann cell differentiation	0.03946	0.298165	Cyp11a1;Egr2	biological_process
GO:0014070	response to organic cyclic compound	0.00573903	0.161895	Atp12a;Bcl2l1;Cdk1;Cdkn1a;Cyp11a1;Fntb;Fosl2;Inhbb;Mki67;Mmp9;Nppb;Orm1;P2rx7;Ppp1r15a;Selp;Socs3	biological_process
GO:0015276	ligand-gated ion channel activity	0.0212854	0.229937	Chrnd;Chrng	molecular_function
GO:0015630	microtubule cytoskeleton	0.00168696	0.0908507	Ccnb2;Cdc42ep4;Ckap2;Dnaja1;Kif17;Kif18a;Kif20b;Kif2c;Mid1ip1;Ndrg1;Nuak1;Plk1;Tpx2	cellular_component
GO:0016024	CDP-diacylglycerol biosynthetic process	0.0118542	0.182876	Cds2;Gpat3	biological_process
GO:0016174	NAD(P)H oxidase activity	0.0212854	0.229937	Duox1;Nox4	molecular_function
GO:0016209	antioxidant activity	0.00159998	0.0908507	RGD1309676;S100a8;S100a9;Tp53inp1	molecular_function
GO:0016242	negative regulation of macroautophagy	0.0464521	0.320726	Hmox1;Lzts1	biological_process
GO:0016321	female meiosis chromosome segregation	0.00805831	0.169282	Plk1;Ttk	biological_process
GO:0016324	apical plasma membrane	0.0177886	0.21863	Abcg5;Aspm;Atp12a;Cacna1d;Cd55;Dsg1;Duox1;Gnat1;Hsp90aa1;Hspa1a;Hyal2;Kcnk2;Lzts1;Nox4;Otoa;Rab27b;Trpv4	cellular_component
GO:0016494	C-X-C chemokine receptor activity	0.0162765	0.208142	Cxcr2;Cxcr5	molecular_function
GO:0016572	histone phosphorylation	0.03946	0.298165	Ccna2;Cdk1	biological_process
GO:0016601	Rac protein signal transduction	0.022388	0.234995	Aif1;Rhou;Tiam1	biological_process
GO:0016702	oxidoreductase activity, acting on single donors with incorporation of molecular oxygen, incorporation of two atoms of oxygen	0.03946	0.298165	P4ha1;P4ha2	molecular_function
GO:0016779	nucleotidyltransferase activity	0.000366918	0.0499598	Fam46b;Fam46c;Oas1a;Oas1k;Oas2	molecular_function
GO:0016887	ATPase activity	0.00145077	0.0908507	Abcg5;Hsp90aa1;Hspa1a;Hspa8;Hsph1;Kif17;Kif18a;Kif18b;Kif20a;Kif20b;Kif22;Kif2c;Kif4a;Nlrp10	molecular_function
GO:0017048	Rho GTPase binding	0.0265658	0.251609	Arhgef16;Cit;Ect2;Iqgap3	molecular_function
GO:0017049	GTP-Rho binding	0.022388	0.234995	Anln;Cdc42ep4;Stxbp6	molecular_function
GO:0017085	response to insecticide	0.0105	0.182876	Cyp11a1;Inhbb;Map1b	biological_process
GO:0017146	NMDA selective glutamate receptor complex	0.0464521	0.320726	Grin2d;Shank1	cellular_component
GO:0017154	semaphorin receptor activity	0.03946	0.298165	Plxna2;Plxnb3	molecular_function
GO:0017162	aryl hydrocarbon receptor binding	0.0212854	0.229937	Arnt2;Arntl	molecular_function
GO:0018119	peptidyl-cysteine S-nitrosylation	0.00805831	0.169282	S100a8;S100a9	biological_process
GO:0018401	peptidyl-proline hydroxylation to 4-hydroxy-L-proline	0.0118542	0.182876	P4ha1;P4ha2	biological_process
GO:0019087	transformation of host cell by virus	0.000238418	0.0415408	Hyal2;Mmp9;Myc	biological_process
GO:0019233	sensory perception of pain	0.0297072	0.271582	Cnr2;Crhr2;LOC103689968;Ndn;P2rx7;Penk	biological_process
GO:0019695	choline metabolic process	0.00805831	0.169282	Ache;Chka	biological_process
GO:0019870	potassium channel inhibitor activity	0.0162765	0.208142	Kcna5;Kcnk2	molecular_function
GO:0019901	protein kinase binding	0.0069615	0.169282	Aspm;Bcl2l1;Ccna2;Cd8a;Cdc25c;Cdkn1a;Cks2;Errfi1;Fam212a;Fam83d;Hsp90aa1;Hspb1;Irs2;Kcna5;Kif20a;Map2k6;Nr4a3;Osr1;Plk1;Ppp1r15a;Prc1;Rims1;Rnd1;Tpx2;Trpv4	molecular_function
GO:0021707	cerebellar granule cell differentiation	0.0464521	0.320726	Cbln1;Top2a	biological_process
GO:0030018	Z disc	0.0359334	0.298165	Cacna1d;Fbp2;Fbxl22;Flnc;Hspb1;Kcna5;Ky;Myoz3	cellular_component
GO:0030071	regulation of mitotic metaphase/anaphase transition	0.00256375	0.108483	Cdc6;Plk1;Ube2c	biological_process
GO:0030212	hyaluronan metabolic process	0.0464521	0.320726	Mki67;Pim1	biological_process
GO:0030214	hyaluronan catabolic process	0.0212854	0.229937	Fgf2;Hyal2	biological_process
GO:0030261	chromosome condensation	0.0329126	0.282571	Cdk1;Top2a	biological_process
GO:0030326	embryonic limb morphogenesis	0.0348004	0.295355	Cyp26b1;Fbn2;Fras1;Msx2;Zbtb16	biological_process
GO:0030496	midbody	0.000181518	0.0415408	Anln;Aspm;Bcl3;Cdk1;Cenpf;Cep55;Cit;Ect2;Kif20a;Kif20b;Kif4a;Plk1;Prc1	cellular_component
GO:0030544	Hsp70 protein binding	0.00980871	0.182876	Cdk1;Dnaja1;Pacrg;Stip1;Tfrc	molecular_function
GO:0030593	neutrophil chemotaxis	0.00740593	0.169282	Csf3r;Cxcr2;Pik3cg;S100a8;S100a9;Xcl1	biological_process
GO:0030595	leukocyte chemotaxis	0.000765251	0.0682942	Cnr2;Cxcr5;Il16;S100a9	biological_process
GO:0030816	positive regulation of cAMP metabolic process	0.0105	0.182876	Crhr2;Cxcl10;Cxcl9	biological_process
GO:0030889	negative regulation of B cell proliferation	0.0170285	0.211926	Cd300a;Fcgr2b;Prdm1	biological_process
GO:0030890	positive regulation of B cell proliferation	0.00980871	0.182876	Atad5;Bcl6;Cdkn1a;Irs2;Tfrc	biological_process
GO:0030957	Tat protein binding	0.0268428	0.251609	Dnaja1;Gabarapl1	molecular_function
GO:0031100	animal organ regeneration	0.00452699	0.136826	Ccna2;Cdk1;Cdkn1a;Mki67;Ncam1;Nr4a3;Orm1;Socs3	biological_process
GO:0031145	anaphase-promoting complex-dependent catabolic process	0.00449946	0.136826	Cdc20;RGD1305645;Ube2c	biological_process
GO:0031234	extrinsic component of cytoplasmic side of plasma membrane	0.0266431	0.251609	Cnr2;Errfi1;Ptk6;Rgs1;Srms;Tiam1	cellular_component
GO:0031397	negative regulation of protein ubiquitination	0.0450034	0.320726	Dnaja1;Hspa1a;Klhl40;Sox4	biological_process
GO:0031418	L-ascorbic acid binding	0.0170285	0.211926	P4ha1;P4ha2;Plod2	molecular_function
GO:0031668	cellular response to extracellular stimulus	0.0196067	0.229937	Aif1;Cdkn1a;P2rx7	biological_process
GO:0031915	positive regulation of synaptic plasticity	0.0464521	0.320726	Cdc20;Mmp9	biological_process
GO:0031953	negative regulation of protein autophosphorylation	0.0464521	0.320726	Errfi1;Nlrp12	biological_process
GO:0031966	mitochondrial membrane	0.0427278	0.319595	Bcl2l1;Bnip3;Cyp11a1;LOC102556337;Mx1;Mx2;Rnf144b	cellular_component
GO:0032059	bleb	0.0118542	0.182876	Anln;P2rx7	cellular_component
GO:0032154	cleavage furrow	0.0139242	0.201188	Cep55;Cit;Ect2;Kif20a;Mastl	cellular_component
GO:0032308	positive regulation of prostaglandin secretion	0.0268428	0.251609	Map2k6;P2rx7	biological_process
GO:0032355	response to estradiol	0.0172343	0.213591	Arnt2;Ccna2;Fcgr2b;Fosl2;Hpgd;Hspa8;Map1b;Mmp15;Mmp9;Myc;Penk;Socs3	biological_process
GO:0032391	photoreceptor connecting cilium	0.039161	0.298165	Adgrv1;Gnat1;Kif17;Ttc8	cellular_component
GO:0032465	regulation of cytokinesis	0.024388	0.250823	Bcl2l1;Kif20a;Plk1;Prc1	biological_process
GO:0032467	positive regulation of cytokinesis	0.00220509	0.102558	Cdc6;Cit;Cxcr5;Ect2;Kif20b	biological_process
GO:0032496	response to lipopolysaccharide	3.30341e-05	0.0195694	Bcl2l1;Cebpb;Cited1;Cnr2;Cxcl10;Cxcl9;Hpgd;Irak3;Mgst1;Mmp9;Noct;Nppb;Orm1;P2rx7;Penk;S100a8;S100a9;Selp;Serpina3n;Serpine1;Socs3;Trpv4	biological_process
GO:0032570	response to progesterone	0.0391319	0.298165	Abhd2;Dsg1;Fosl2;Hspa8;Socs3	biological_process
GO:0032731	positive regulation of interleukin-1 beta production	0.0329126	0.282571	Hspb1;P2rx7	biological_process
GO:0032781	positive regulation of ATPase activity	0.0203665	0.229937	Ahsa2;Dnaja1;Dnajb4;Rab3a	biological_process
GO:0032792	negative regulation of CREB transcription factor activity	0.0118542	0.182876	Adgrg3;Msx2	biological_process
GO:0032811	negative regulation of epinephrine secretion	0.0118542	0.182876	Crhr2;Gck	biological_process
GO:0032922	circadian regulation of gene expression	0.0327514	0.282571	Arntl;Bhlhe41;Ciart;Crem;Noct	biological_process
GO:0033004	negative regulation of mast cell activation	0.0118542	0.182876	Cd84;Cnr2	biological_process
GO:0033189	response to vitamin A	0.0364125	0.298165	Cyp26b1;Map1b;Mmp9;Rbp1	biological_process
GO:0033198	response to ATP	0.0285597	0.264355	P2rx6;P2rx7;Sell	biological_process
GO:0033265	choline binding	0.0118542	0.182876	Ache;Chka	molecular_function
GO:0033629	negative regulation of cell adhesion mediated by integrin	0.0162765	0.208142	Acer2;Serpine1	biological_process
GO:0034080	CENP-A containing nucleosome assembly	0.00805831	0.169282	Hjurp;LOC679342	biological_process
GO:0034097	response to cytokine	0.000590987	0.0648335	Aif1;Bcl2l1;Cited1;Col3a1;Fntb;Fosl2;Serpina3n;Serpine1;Socs3;Xcr1	biological_process
GO:0034220	ion transmembrane transport	0.00277121	0.114005	Ano4;Chrnd;Chrng;Gabrq;Htr2b;Kcnk3;Nalcn;P2rx6;P2rx7;Tmem63c	biological_process
GO:0034501	protein localization to kinetochore	0.00449946	0.136826	Cdk1;Mtbp;Ttk	biological_process
GO:0034605	cellular response to heat	0.000430127	0.0530848	Cdkn1a;Cxcl10;Hmox1;Hspa1a;Hspa8;Hsph1;Mki67;Trpv4	biological_process
GO:0034620	cellular response to unfolded protein	0.012477	0.187641	Hspa1a;Hspa8;Hsph1	biological_process
GO:0034711	inhibin binding	0.000798559	0.0682942	Igsf1;Inha;Inhbb	molecular_function
GO:0034987	immunoglobulin receptor binding	0.0118542	0.182876	Clec4d;Tarm1	molecular_function
GO:0035025	positive regulation of Rho protein signal transduction	0.0433101	0.320726	Abra;Col3a1;Lpar4	biological_process
GO:0035094	response to nicotine	0.0414152	0.310561	Chrnd;Chrng;Hmox1;Mmp9;Penk	biological_process
GO:0035381	ATP-gated ion channel activity	0.0162765	0.208142	P2rx6;P2rx7	molecular_function
GO:0035590	purinergic nucleotide receptor signaling pathway	0.0268428	0.251609	P2rx6;P2rx7	biological_process
GO:0035690	cellular response to drug	0.00712482	0.169282	Acer2;Bcl2l1;Mt2A;Myc;Ppp1r14a;Ppp1r15a;Serpine1;Tfrc	biological_process
GO:0035914	skeletal muscle cell differentiation	0.0205212	0.229937	Atf3;Egr2;Hlf;Maff;Myc	biological_process
GO:0036018	cellular response to erythropoietin	0.00805831	0.169282	Bcl2l1;Mt2A	biological_process
GO:0036120	cellular response to platelet-derived growth factor stimulus	0.0136204	0.198799	Ccna2;Errfi1;Myc;Serpine1	biological_process
GO:0036449	microtubule minus-end	0.0212854	0.229937	Aspm;LOC100911256	cellular_component
GO:0038023	signaling receptor activity	0.0107077	0.182876	Cadm4;Cd180;Cd300a;Clec4e;Gfra3;Igsf1;Mrc1;Olr1;P2rx7	molecular_function
GO:0038094	Fc-gamma receptor signaling pathway	0.0329126	0.282571	Clec4d;Clec4e	biological_process
GO:0040007	growth	0.03946	0.298165	Bcl2l1;Ccnb2	biological_process
GO:0042026	protein refolding	0.00127366	0.0857402	Hspa1a;Hspa8;Hsph1;LOC108348108	biological_process
GO:0042060	wound healing	0.0359334	0.298165	Col3a1;Fgf2;Fgf7;Fntb;Msx2;S100a8;Sdc4;Serpine1	biological_process
GO:0042127	regulation of cell proliferation	0.0304034	0.276242	Bcl6;Cdca7;Cxcl10;Cxcl9;Dhcr7;Inha;Mzb1;Ndrg1;Prdm1;Ptk6;Serpine1;Srms;Tfrc	biological_process
GO:0042130	negative regulation of T cell proliferation	0.0107468	0.182876	Cebpb;Gpnmb;Il2ra;Pdcd1lg2;Sdc4	biological_process
GO:0042166	acetylcholine binding	0.012477	0.187641	Ache;Chrnd;Chrng	molecular_function
GO:0042391	regulation of membrane potential	0.0373538	0.298165	Chrnd;Chrng;Gabrq;Hcn4;Kcna5;Kcnk2;Ntsr2;Rims1	biological_process
GO:0042438	melanin biosynthetic process	0.0329126	0.282571	Cited1;Dct	biological_process
GO:0042446	hormone biosynthetic process	0.03946	0.298165	Duox1;Hfe	biological_process
GO:0042470	melanosome	0.0442319	0.320726	Dct;Gpnmb;Hsp90aa1;Hspa8;Rab27b;Tfrc	cellular_component
GO:0042493	response to drug	0.0108282	0.182876	Abcg5;Adra1d;Aldh1a3;Bcl2l1;Cdk1;Cdkn1a;Cyp11a1;Cyp2e1;Cyp7b1;Hsp90aa1;Hspa8;Htr2b;Kcnk3;Map1b;Map2k6;Mgst1;Mmp9;Myc;Ncam1;Nppb;Orm1;P2rx7;Socs3;Tgif1;Top2a	biological_process
GO:0042536	negative regulation of tumor necrosis factor biosynthetic process	0.00805831	0.169282	Bcl3;Errfi1	biological_process
GO:0042542	response to hydrogen peroxide	0.00726864	0.169282	Bcl2l1;Cdk1;Cyp11a1;Hmox1;Kcna5;Nr4a3;Olr1	biological_process
GO:0042555	MCM complex	8.12597e-05	0.0343845	Mcm3;Mcm5;Mcm6;Mms22l	cellular_component
GO:0042593	glucose homeostasis	0.0136247	0.198799	Csmd1;Gcgr;Gck;Igfbp5;Oas1a;Pdk4;Serpine1;Sox4;Trpv4	biological_process
GO:0042623	ATPase activity, coupled	0.0146525	0.206669	Hspa1a;Hspa8;Hsph1	molecular_function
GO:0042629	mast cell granule	0.0355382	0.298165	Cd300a;Cxcr2;Nr4a3	cellular_component
GO:0042769	DNA damage response, detection of DNA damage	0.0212854	0.229937	Dnaja1;Sox4	biological_process
GO:0042802	identical protein binding	0.00298851	0.118026	Atf3;Banp;Bcl2l1;Bcl6;Bnip3;C1qtnf6;Cd84;Cep72;Dctd;Fbp2;Flnc;Fsbp;Ftl1;Gbp5;Hcn4;Hjurp;Hsp90aa1;Hspb1;Ly6g6c;Mad2l1;Map2k6;Mcm6;Mgst1;Mid1ip1;Mkrn3;Mmp9;Mns1;Mx2;Myrf;Ncam1;Ndc80;Olr1;P2rx6;P4ha1;Pbld1;Pik3cg;Plk1;Plxna2;Prc1;Ptk6;Sdc4;Shank1;Srm;Srpx2;Tfrc;Trim50;Trip13;Trpv4;Vwa2;Zbtb16;Zkscan4	molecular_function
GO:0042803	protein homodimerization activity	0.0291169	0.267839	Ache;Agr2;Aldh1a3;Atf3;Bcl2a1;Bcl2l1;Bhlhe41;Bnip3;Cadm4;Cbln1;Cd8a;Cebpb;Cebpd;Cenpf;Chka;Cited1;Dmrta1;Ect2;Hmox1;Hpgd;Hsp90aa1;Hspb1;Inhbb;Irak3;Kcnk3;Kif20b;LOC102556337;Mad2l1;Mgst1;Nr4a3;Ntsr2;Srm;Tfrc;Top2a;Ttk;Xcl1;Zbtb16	molecular_function
GO:0042826	histone deacetylase binding	0.0206853	0.229937	Bhlhe41;Cdc20;Cebpb;Dact1;Hsp90aa1;Hspa1a;Prdm1;Top2a	molecular_function
GO:0042834	peptidoglycan binding	0.0464521	0.320726	Pglyrp1;Reg3g	molecular_function
GO:0043065	positive regulation of apoptotic process	0.000225909	0.0415408	Aldh1a3;Bcl2a1;Bcl2l1;Bcl6;Bnip3;Dnaja1;Ect2;Gadd45b;Hmox1;Hpgd;Map2k6;Melk;Mmp9;Msx2;Nox4;P2rx7;Pdcd5;Ppp1r15a;Sox4;Tnfrsf12a;Top2a;Tp53inp1;Zbtb16	biological_process
GO:0043066	negative regulation of apoptotic process	0.0106365	0.182876	Aif1;Amigo2;Arnt2;Bcl2a1;Bcl2l1;Bcl3;Bcl6;Bnip3;Cdk1;Cdkn1a;Cxcr2;Dnaja1;Ephb3;Hspa1a;Hspb1;Htr2b;Mad2l1;Mmp9;Mst1r;Msx2;Myc;Nr4a3;Osr1;Pim1;Plk1;Rnf144b;Socs3	biological_process
GO:0043068	positive regulation of programmed cell death	0.0268428	0.251609	Bnip3;Cdkn1a	biological_process
GO:0043087	regulation of GTPase activity	0.0224523	0.234995	Bcl6;Ephb3;Iqgap3;Plxna2;Plxnb3;Tiam1	biological_process
GO:0043196	varicosity	0.0105	0.182876	Crhr2;Map1b;Pnmt	cellular_component
GO:0043204	perikaryon	0.0089907	0.177536	Aif1;Cnr2;Crhr2;Cyp11a1;Ddn;Hspa8;Hspb1;Map1b;Ntsr2;Penk;Pnmt	cellular_component
GO:0043266	regulation of potassium ion transport	0.00871814	0.175985	Adra1d;Gck;Kcna5	biological_process
GO:0043305	negative regulation of mast cell degranulation	0.000798559	0.0682942	Cd300a;Cd84;Hmox1	biological_process
GO:0043406	positive regulation of MAP kinase activity	0.00161545	0.0908507	Adam8;Fgf2;Htr2b;Mst1r;Nek10;Nox4;Pik3cg	biological_process
GO:0043426	MRF binding	0.0118542	0.182876	Bhlhe41;Tsc22d3	molecular_function
GO:0043434	response to peptide hormone	0.00465621	0.13931	Bcl2l1;Cd55;Cyp11a1;Fosl2;Nppb;Nr4a3;Pnmt;Reg3g;Serpina3n;Socs3	biological_process
GO:0043569	negative regulation of insulin-like growth factor receptor signaling pathway	0.0268428	0.251609	Cilp;Igfbp5	biological_process
GO:0043576	regulation of respiratory gaseous exchange	0.0212854	0.229937	Apln;Slc5a3	biological_process
GO:0043653	mitochondrial fragmentation involved in apoptotic process	0.0464521	0.320726	Bnip3;Ppp2r2b	biological_process
GO:0043950	positive regulation of cAMP-mediated signaling	0.00963555	0.182876	Crhr2;Cxcl10;Cxcl9;Sctr	biological_process
GO:0044183	protein binding involved in protein folding	0.0203665	0.229937	Hspa1a;Hspa8;Hspb1;Hsph1	molecular_function
GO:0044297	cell body	0.0330183	0.282659	Acta1;Fcgr2b;Gabarapl1;Hspa1a;Lzts1;Pacrg;Rbp1	cellular_component
GO:0044309	neuron spine	0.0329126	0.282571	Hspa8;Shank1	cellular_component
GO:0044320	cellular response to leptin stimulus	1.40666e-05	0.0104163	Ccna2;Fgf23;Gck;Inhbb;Nr4a3	biological_process
GO:0044342	type B pancreatic cell proliferation	0.03946	0.298165	Igfbp5;Tcf19	biological_process
GO:0044344	cellular response to fibroblast growth factor stimulus	0.0337792	0.28834	Cyp11a1;Hyal2;Myc;Serpine1	biological_process
GO:0044772	mitotic cell cycle phase transition	0.000238418	0.0415408	Cdk1;Cks2;Lzts1	biological_process
GO:0045071	negative regulation of viral genome replication	0.0288564	0.26627	Mx2;Oas1a;Oas2;Oasl	biological_process
GO:0045087	innate immune response	0.0246155	0.251609	Clec4a;Clec4d;Clec4e;Mx1;Mx2;Nlrp10;Oas1a;Oasl;Pglyrp1;Ptk6;S100a8;S100a9;Srms;Trim59	biological_process
GO:0045202	synapse	0.0253669	0.251609	Ache;Adgrv1;Bsn;Cbln1;Chrnd;Chrng;Gabrq;Grin2d;Hspb1;Htr2b;Lzts1;Map1b;P2rx7;Rims1;Rph3a;Shank1;Tiam1	cellular_component
GO:0045236	CXCR chemokine receptor binding	0.0464521	0.320726	Cxcl10;Cxcl9	molecular_function
GO:0045444	fat cell differentiation	0.0297072	0.271582	Cebpb;Cebpd;Egr2;Inhbb;Nr4a3;Ttc8	biological_process
GO:0045576	mast cell activation	0.00449946	0.136826	Fcgr2b;Ndrg1;Serpine1	biological_process
GO:0045616	regulation of keratinocyte differentiation	0.0268428	0.251609	Cd109;Errfi1	biological_process
GO:0045617	negative regulation of keratinocyte differentiation	0.0212854	0.229937	Msx2;Reg3g	biological_process
GO:0045668	negative regulation of osteoblast differentiation	0.0117443	0.182876	Cited1;Fgf23;Igfbp5;Noct;Ucma	biological_process
GO:0045669	positive regulation of osteoblast differentiation	0.0414152	0.310561	Cebpb;Cebpd;Fbn2;Fgf2;Msx2	biological_process
GO:0045766	positive regulation of angiogenesis	0.0220557	0.234995	Aplnr;C3ar1;Cxcr2;Fgf2;Hmox1;Hspb1;Lrg1;Mmp9;Serpine1	biological_process
GO:0045787	positive regulation of cell cycle	0.0312607	0.282571	Fntb;Myc;Nr4a3;Tgm1	biological_process
GO:0045821	positive regulation of glycolytic process	0.00712756	0.169282	Gck;Myc;P2rx7	biological_process
GO:0045906	negative regulation of vasoconstriction	0.03946	0.298165	Apln;Hspa1a	biological_process
GO:0045926	negative regulation of growth	0.00029761	0.0463958	Igfbp5;Mt1;Mt2A;Ptk6	biological_process
GO:0046677	response to antibiotic	0.0480973	0.331312	Cyp11a1;Hsp90aa1;Hyal2;Plk1	biological_process
GO:0046882	negative regulation of follicle-stimulating hormone secretion	0.000238418	0.0415408	Crhr2;Inha;Inhbb	biological_process
GO:0048048	embryonic eye morphogenesis	0.0329126	0.282571	Aldh1a3;Fbn2	biological_process
GO:0048102	autophagic cell death	0.0162765	0.208142	Bnip3;Tp53inp1	biological_process
GO:0048146	positive regulation of fibroblast proliferation	0.000889875	0.0693634	Ccna2;Cdc6;Cdkn1a;Fntb;Fosl2;Myc;Serpine1;Tgif1	biological_process
GO:0048147	negative regulation of fibroblast proliferation	0.0185203	0.224825	Cd300a;Mmp9;Myc;Tp53inp1	biological_process
GO:0048248	CXCR3 chemokine receptor binding	0.00805831	0.169282	Cxcl10;Cxcl9	molecular_function
GO:0048285	organelle fission	0.0162765	0.208142	Mx1;Mx2	biological_process
GO:0048387	negative regulation of retinoic acid receptor signaling pathway	0.0212854	0.229937	Cyp26b1;Tgif1	biological_process
GO:0048468	cell development	0.0462189	0.320726	Dct;Gdf15;Inha;Inhbb;Irx5	biological_process
GO:0048471	perinuclear region of cytoplasm	0.000387939	0.0499598	Ache;Adgrv1;Aif1;Apln;Cdc20;Cdc25c;Cdkn1a;Cdkn3;Dnaja1;Hcn4;Hfe;Hmox1;Hsp90aa1;Hspa1a;Hspa8;Hyal2;Inhbb;Kcna5;Kif20b;LOC108348108;Mad2l1;Map1b;Mcm3;Mt1;Mt2A;Mx1;Mx2;Myc;Myo16;Ndrg1;Noct;Nox4;Nppb;Oas2;Tfrc;Ucma	cellular_component
GO:0048630	skeletal muscle tissue growth	0.00805831	0.169282	Chrnd;Crhr2	biological_process
GO:0048661	positive regulation of smooth muscle cell proliferation	0.0347219	0.295355	Aif1;C3ar1;Fgf2;Hmox1;Myc;Nr4a3	biological_process
GO:0048662	negative regulation of smooth muscle cell proliferation	0.0265658	0.251609	Aif1;Hmox1;Igfbp5;Nppb	biological_process
GO:0048678	response to axon injury	0.00325501	0.123607	Aif1;Cdk1;Fgf2;Kcnk2;Map1b;Uck2	biological_process
GO:0048788	cytoskeleton of presynaptic active zone	0.0118542	0.182876	Bsn;Rims1	cellular_component
GO:0050544	arachidonic acid binding	0.0268428	0.251609	S100a8;S100a9	molecular_function
GO:0050679	positive regulation of epithelial cell proliferation	0.0251928	0.251609	Cyp7b1;Fgf2;Fgf7;Myc;Nr4a3;Osr1	biological_process
GO:0050728	negative regulation of inflammatory response	0.0274381	0.256378	Cnr2;Il22ra2;Il2ra;Nlrp10;Nlrp12;Pglyrp1;Socs3	biological_process
GO:0050729	positive regulation of inflammatory response	0.00196495	0.097003	Adam8;Hyal2;Nlrp10;S100a8;S100a9;Serpine1;Trpv4	biological_process
GO:0050772	positive regulation of axonogenesis	0.024388	0.250823	Ache;Plxna2;Plxnb3;Tiam1	biological_process
GO:0050777	negative regulation of immune response	0.0041241	0.135729	Col3a1;Fcgr2b;Il2ra;Nlrp10	biological_process
GO:0050786	RAGE receptor binding	0.0268428	0.251609	S100a8;S100a9	molecular_function
GO:0050873	brown fat cell differentiation	0.0185203	0.224825	Arl4a;Bnip3;Cebpb;Lrg1	biological_process
GO:0050878	regulation of body fluid levels	0.0268428	0.251609	Apln;Aplnr	biological_process
GO:0051018	protein kinase A binding	0.0433101	0.320726	Akap12;Dact1;Dact2	molecular_function
GO:0051020	GTPase binding	0.039161	0.298165	Bcl2l1;Bnip3;Hsp90aa1;LOC102556337	molecular_function
GO:0051022	Rho GDP-dissociation inhibitor binding	0.00805831	0.169282	Hsp90aa1;Plxnb3	molecular_function
GO:0051082	unfolded protein binding	0.0122371	0.187641	Calr4;Dnaja1;Dnajb4;Hsp90aa1;Hspa1a;Hspa8;Hsph1	molecular_function
GO:0051085	chaperone cofactor-dependent protein refolding	0.0393261	0.298165	Hspa1a;Hspa8;Hsph1	biological_process
GO:0051101	regulation of DNA binding	0.0118542	0.182876	Bcl3;Hjurp	biological_process
GO:0051131	chaperone-mediated protein complex assembly	0.00712756	0.169282	Hopx;Hsp90aa1;Hspa1a	biological_process
GO:0051209	release of sequestered calcium ion into cytosol	0.00661698	0.169282	Fgf2;Htr2b;P2rx7;Xcl1;Xcr1	biological_process
GO:0051233	spindle midzone	0.0253724	0.251609	Cdc6;Kif20b;Plk1	cellular_component
GO:0051259	protein complex oligomerization	0.0251928	0.251609	Acmsd;C1qtnf6;Kcna5;Mmp9;Oas1a;P2rx7	biological_process
GO:0051281	positive regulation of release of sequestered calcium ion into cytosol	0.0185203	0.224825	Aplnr;Cxcl10;Cxcl9;Xcl1	biological_process
GO:0051301	cell division	0.0406219	0.306163	Cdc20;Cdc6;Cdca3;Cdk1;Cks2;Dsn1;Kif18b;Kif2c;Mcm5;Spc25	biological_process
GO:0051310	metaphase plate congression	1.40666e-05	0.0104163	Cenpf;Fam83d;Kif22;Kif2c;Ndc80	biological_process
GO:0051315	attachment of mitotic spindle microtubules to kinetochore	0.0329126	0.282571	Kif2c;Ndc80	biological_process
GO:0051393	alpha-actinin binding	0.0285597	0.264355	Cacna1d;Kcna5;Ptprt	molecular_function
GO:0051400	BH domain binding	0.0268428	0.251609	Bcl2a1;Bcl2l1	molecular_function
GO:0051481	negative regulation of cytosolic calcium ion concentration	0.0393261	0.298165	Adra1d;Kcna5;Kcnk3	biological_process
GO:0051549	positive regulation of keratinocyte migration	0.00183432	0.0936767	Fgf7;Mmp9;Serpine1	biological_process
GO:0051591	response to cAMP	0.0251928	0.251609	Cited1;Crem;Cyp11a1;Cyp7b1;Duox1;Fosl2	biological_process
GO:0051607	defense response to virus	0.00116012	0.0838119	Bnip3;Cd8a;Cxcl10;Cxcl9;Hyal2;Mx1;Mx2;Oas1a;Oas1k;Oas2;Oasl;Rtp4	biological_process
GO:0051726	regulation of cell cycle	0.00104586	0.0774463	Arntl;Cables1;Ccna2;Cdkn1a;Cit;Dtl;Fgf2;Gadd45b;Hspa8;Inha;Mastl	biological_process
GO:0051770	positive regulation of nitric-oxide synthase biosynthetic process	0.0196067	0.229937	Fcer2;Fntb;Map2k6	biological_process
GO:0051787	misfolded protein binding	0.0285597	0.264355	Hspa1a;Hspa8;Hsph1	molecular_function
GO:0051983	regulation of chromosome segregation	0.00183432	0.0936767	Bub1;Kif2c;Mki67	biological_process
GO:0055088	lipid homeostasis	0.024388	0.250823	Gck;LOC100911615;Pnpla2;Rbp1	biological_process
GO:0055093	response to hyperoxia	0.000876096	0.0693634	Bnip3;Cdkn1a;Kcna5;Mmp9;Sell;Serpine1	biological_process
GO:0055131	C3HC4-type RING finger domain binding	0.000238418	0.0415408	Dnaja1;Hspa1a;Hspa8	molecular_function
GO:0060013	righting reflex	0.03946	0.298165	Aldh1a3;Shank1	biological_process
GO:0060045	positive regulation of cardiac muscle cell proliferation	0.0064977	0.169282	Cdk1;Fgf2;Ncam1;Pim1	biological_process
GO:0060122	inner ear receptor cell stereocilium organization	0.0319488	0.282571	Adgrv1;Sdc4;Ttc8	biological_process
GO:0060137	maternal process involved in parturition	0.03946	0.298165	Arntl;Cd55	biological_process
GO:0060174	limb bud formation	0.03946	0.298165	Plxna2;Sox4	biological_process
GO:0060346	bone trabecula formation	0.0268428	0.251609	Fbn2;Msx2	biological_process
GO:0060372	regulation of atrial cardiac muscle cell membrane repolarization	0.0118542	0.182876	Cacna1d;Kcna5	biological_process
GO:0060548	negative regulation of cell death	0.000501353	0.0594003	Agr2;Bnip3;Fgf2;Hspa1a;Htr2b;Myc;Ncam1;Pacrg;Ppp1r15a;Sox4	biological_process
GO:0060586	multicellular organismal iron ion homeostasis	0.0329126	0.282571	Hfe;Hyal2	biological_process
GO:0060644	mammary gland epithelial cell differentiation	0.0464521	0.320726	Cebpb;Fgf2	biological_process
GO:0060700	regulation of ribonuclease activity	0.00256375	0.108483	Oas1a;Oas2;Oasl	biological_process
GO:0061469	regulation of type B pancreatic cell proliferation	0.0162765	0.208142	Errfi1;Nr4a3	biological_process
GO:0061635	regulation of protein complex stability	0.0329126	0.282571	Hsp90aa1;Hspa8	biological_process
GO:0061673	mitotic spindle astral microtubule	0.00805831	0.169282	Kif18a;Kif18b	cellular_component
GO:0061684	chaperone-mediated autophagy	0.00805831	0.169282	Hsp90aa1;Hspa8	biological_process
GO:0070097	delta-catenin binding	0.00124997	0.0857402	Dact1;Dact2;Ptprt	molecular_function
GO:0070098	chemokine-mediated signaling pathway	0.00626288	0.169282	Cxcl10;Cxcl9;Cxcr2;Cxcr5;Xcl1;Xcr1	biological_process
GO:0070201	regulation of establishment of protein localization	0.0212854	0.229937	Kif20b;Trim50	biological_process
GO:0070262	peptidyl-serine dephosphorylation	0.0212854	0.229937	Ppp1r15a;Ppp2r2b	biological_process
GO:0070372	regulation of ERK1 and ERK2 cascade	0.0167818	0.210626	Crhr2;Fam83d;Nek10;Tiam1	biological_process
GO:0070373	negative regulation of ERK1 and ERK2 cascade	0.0487399	0.33496	Atf3;Dusp26;Errfi1;Nlrp12;Tbc1d10c	biological_process
GO:0070410	co-SMAD binding	0.03946	0.298165	Cited1;Tgif1	molecular_function
GO:0070492	oligosaccharide binding	0.00449946	0.136826	Reg3g;Sell;Selp	molecular_function
GO:0070509	calcium ion import	0.00849928	0.174825	Cacna1d;Gck;Nalcn;Trpv4	biological_process
GO:0070852	cell body fiber	0.03946	0.298165	Crhr2;Penk	cellular_component
GO:0070888	E-box binding	0.0203665	0.229937	Arntl;Bhlhe41;Ciart;Myc	molecular_function
GO:0070938	contractile ring	0.0118542	0.182876	Kif20b;Prc1	cellular_component
GO:0071107	response to parathyroid hormone	0.0162765	0.208142	Cited1;Top2a	biological_process
GO:0071168	protein localization to chromatin	0.003449	0.12442	Esco2;Plk1;RGD1564036	biological_process
GO:0071219	cellular response to molecule of bacterial origin	0.0162765	0.208142	Fcgr2b;Ncam1	biological_process
GO:0071276	cellular response to cadmium ion	0.00220509	0.102558	Cyp11a1;Hmox1;Hspa8;Mmp9;Mt1	biological_process
GO:0071294	cellular response to zinc ion	0.00871814	0.175985	Kcnk3;Mt1;Mt2A	biological_process
GO:0071320	cellular response to cAMP	7.14341e-05	0.0343845	Bcl2l1;Cyp11a1;Hcn4;Igfbp5;Inhbb;Nox4;Penk;Pik3cg;Serpina3n;Serpine1	biological_process
GO:0071321	cellular response to cGMP	0.0162765	0.208142	Hcn4;Serpine1	biological_process
GO:0071322	cellular response to carbohydrate stimulus	0.0118542	0.182876	Myc;Ppp1r15a	biological_process
GO:0071346	cellular response to interferon-gamma	0.00214631	0.102558	Aif1;Cdc42ep4;Gbp5;Mrc1;Myc;Rab11fip5;Serpina3n;Stx11;Xcl1	biological_process
GO:0071347	cellular response to interleukin-1	0.000324147	0.0480062	Bcl2l1;Cebpb;Cyp11a1;Hyal2;Inhbb;Mapk11;Mmp9;Myc;Serpina3n;Serpine1;Xcl1	biological_process
GO:0071376	cellular response to corticotropin-releasing hormone stimulus	0.00805831	0.169282	Crhr2;Nr4a3	biological_process
GO:0071377	cellular response to glucagon stimulus	0.003449	0.12442	Gcgr;Glp2r;Serpine1	biological_process
GO:0071378	cellular response to growth hormone stimulus	0.0118542	0.182876	Myc;Orm1	biological_process
GO:0071407	cellular response to organic cyclic compound	0.0216571	0.232422	Ccna2;Cebpb;Igfbp5;Inhbb;Myc;P2rx7;Ppp1r15a;Serpine1	biological_process
GO:0071409	cellular response to cycloheximide	0.0118542	0.182876	Myc;Serpine1	biological_process
GO:0071447	cellular response to hydroperoxide	0.0212854	0.229937	Aif1;Tp53inp1	biological_process
GO:0071456	cellular response to hypoxia	0.00362286	0.12755	Adam8;Bcl2l1;Bnip3;Ccna2;Hif3a;Hmox1;Kcnk2;Kcnk3;Myc;Ndrg1;Serpine1	biological_process
GO:0071493	cellular response to UV-B	0.0329126	0.282571	Cdkn1a;Hyal2	biological_process
GO:0071560	cellular response to transforming growth factor beta stimulus	0.0115104	0.182876	Cyp11a1;Hyal2;Nox4;Pdcd5;Penk;Serpine1;Xcl1	biological_process
GO:0071639	positive regulation of monocyte chemotactic protein-1 production	0.0464521	0.320726	Cd84;Trpv4	biological_process
GO:0072425	signal transduction involved in G2 DNA damage checkpoint	0.03946	0.298165	Dtl;Plk1	biological_process
GO:0072574	hepatocyte proliferation	0.0118542	0.182876	Cebpb;Mki67	biological_process
GO:0072593	reactive oxygen species metabolic process	0.00423438	0.136826	Bnip3;Duox1;Nox4;P2rx7;Pdk4	biological_process
GO:0072686	mitotic spindle	0.0135029	0.198799	Cdk1;Ckap2l;Ect2;Kif22;Mad2l1;Tpx2	cellular_component
GO:0090023	positive regulation of neutrophil chemotaxis	0.0108661	0.182876	C3ar1;Cxcr2;Sell;Xcl1	biological_process
GO:0090026	positive regulation of monocyte chemotaxis	0.00127366	0.0857402	Aif1;Cxcl10;Pla2g7;Serpine1	biological_process
GO:0090050	positive regulation of cell migration involved in sprouting angiogenesis	0.0196067	0.229937	Fgf2;Hmox1;Srpx2	biological_process
GO:0090063	positive regulation of microtubule nucleation	0.00805831	0.169282	Hspa1a;LOC108348108	biological_process
GO:0090102	cochlea development	0.0167818	0.210626	Ccna2;Kcnk2;Kcnk3;Slitrk6	biological_process
GO:0090267	positive regulation of mitotic cell cycle spindle assembly checkpoint	0.0162765	0.208142	Mad2l1;Ndc80	biological_process
GO:0090394	negative regulation of excitatory postsynaptic potential	0.0329126	0.282571	Cbln1;S1pr2	biological_process
GO:0090399	replicative senescence	0.03946	0.298165	Cdkn1a;Serpine1	biological_process
GO:0097201	negative regulation of transcription from RNA polymerase II promoter in response to stress	0.00805831	0.169282	Hspa1a;LOC108348108	biological_process
GO:0097431	mitotic spindle pole	0.00745435	0.169282	Aspm;Fam83d;Kif20b;LOC100911256	cellular_component
GO:0097524	sperm plasma membrane	0.00805831	0.169282	Abhd2;Hsp90aa1	cellular_component
GO:0097539	ciliary transition fiber	0.03946	0.298165	Cenpf;LOC100911256	cellular_component
GO:0098655	cation transmembrane transport	0.00733439	0.169282	Nalcn;P2rx6;P2rx7;Slc30a2;Slc41a3	biological_process
GO:0098831	presynaptic active zone cytoplasmic component	0.0268428	0.251609	Bsn;Rims1	cellular_component
GO:0098869	cellular oxidant detoxification	0.0237961	0.248183	Duox1;Mgst1;RGD1309676;S100a8;S100a9;Tp53inp1	biological_process
GO:0098993	anchored component of synaptic vesicle membrane	0.03946	0.298165	Rab27b;Rab3a	cellular_component
GO:1900122	positive regulation of receptor binding	0.0118542	0.182876	Hfe;Mmp9	biological_process
GO:1900244	positive regulation of synaptic vesicle endocytosis	0.0464521	0.320726	Bcl2l1;LOC102556337	biological_process
GO:1901673	regulation of mitotic spindle assembly	0.0253724	0.251609	Hspa1a;LOC108348108;Plk1	biological_process
GO:1902042	negative regulation of extrinsic apoptotic signaling pathway via death domain receptors	0.0393261	0.298165	Bcl2l1;Hmox1;Serpine1	biological_process
GO:1902287	semaphorin-plexin signaling pathway involved in axon guidance	0.0464521	0.320726	Plxna2;Plxnb3	biological_process
GO:1903589	positive regulation of blood vessel endothelial cell proliferation involved in sprouting angiogenesis	0.0118542	0.182876	Aplnr;Hmox1	biological_process
GO:1904045	cellular response to aldosterone	0.0118542	0.182876	Hcn4;Serpine1	biological_process
GO:1904385	cellular response to angiotensin	0.0146525	0.206669	Cdc6;Myc;Serpine1	biological_process
GO:1904668	positive regulation of ubiquitin protein ligase activity	0.0162765	0.208142	Cdc20;Plk1	biological_process
GO:1904707	positive regulation of vascular smooth muscle cell proliferation	0.0393261	0.298165	Fgf2;Hpgd;Mmp9	biological_process
GO:1990023	mitotic spindle midzone	0.00449946	0.136826	Kif18a;Kif18b;Kif20b	cellular_component
GO:1990075	periciliary membrane compartment	0.0118542	0.182876	Adgrv1;Kif17	cellular_component
GO:1990440	positive regulation of transcription from RNA polymerase II promoter in response to endoplasmic reticulum stress	0.03946	0.298165	Atf3;Cebpb	biological_process
GO:1990646	cellular response to prolactin	0.00805831	0.169282	Bcl2l1;Myc	biological_process
GO:1990712	HFE-transferrin receptor complex	0.0118542	0.182876	Hfe;Tfrc	cellular_component
GO:2000008	regulation of protein localization to cell surface	0.0268428	0.251609	Hfe;Rab11fip5	biological_process
GO:2000134	negative regulation of G1/S transition of mitotic cell cycle	0.0151491	0.208142	Cdkn1a;Dact1;Gpnmb;Myo16	biological_process
GO:2000273	positive regulation of signaling receptor activity	0.0268428	0.251609	Hfe;Ly6g6e	biological_process
GO:2000406	positive regulation of T cell migration	0.0146525	0.206669	Adam8;Aif1;Cxcl10	biological_process
GO:2000562	negative regulation of CD4-positive, alpha-beta T cell proliferation	0.0162765	0.208142	Tarm1;Xcl1	biological_process
GO:2000563	positive regulation of CD4-positive, alpha-beta T cell proliferation	0.00805831	0.169282	Cd55;Xcl1	biological_process
GO:2000573	positive regulation of DNA biosynthetic process	0.0146525	0.206669	C3ar1;Myc;Nox4	biological_process
GO:2000772	regulation of cellular senescence	0.03946	0.298165	Arntl;Nuak1	biological_process
GO:2000778	positive regulation of interleukin-6 secretion	0.0433101	0.320726	Hyal2;Nlrp10;Trpv4	biological_process
GO:2001171	positive regulation of ATP biosynthetic process	0.0464521	0.320726	Bcl2l1;Myc	biological_process
GO:2001243	negative regulation of intrinsic apoptotic signaling pathway	0.00849928	0.174825	Bcl2a1;Bcl2l1;Ivns1abp;Mmp9	biological_process
rno00330	Arginine and proline metabolism	0.0444405	0.237016	P4ha1; P4ha2; Srm
rno00340	Histidine metabolism	0.0239573	0.164279	Aldh1a3; Ftcd
rno00350	Tyrosine metabolism	0.0195006	0.150973	Aldh1a3; Dct; Pnmt
rno00410	beta-Alanine metabolism	0.00857678	0.113142	Aldh1a3; Gadl1; Srm
rno00430	Taurine and hypotaurine metabolism	0.034896	0.209376	Gadl1
rno00524	Neomycin, kanamycin and gentamicin biosynthesis	0.00431969	0.0922289	Gck
rno03030	DNA replication	0.0133327	0.127994	Mcm3; Mcm5; Mcm6
rno04010	MAPK signaling pathway	0.00612018	0.107216	Cacna1d; Cacna2d2; Fgf16; Fgf2; Fgf23; Fgf7; Flnc; Gadd45b; Hspa1a; Hspa8; Hspb1; Map2k6; Map3k6; Mapk11; Myc
rno04060	Cytokine-cytokine receptor interaction	0.0159482	0.141762	Csf3r; Cxcl10; Cxcl9; Cxcr2; Cxcr5; Il1r2; Il22ra2; Il2ra; Inhbb; Tnfrsf12a; Xcl1; Xcr1
rno04068	FoxO signaling pathway	0.00327646	0.0842749	Bcl6; Bnip3; Ccnb2; Cdkn1a; Gabarapl1; Gadd45b; Irs2; Mapk11; Plk1
rno04080	Neuroactive ligand-receptor interaction	0.000138525	0.00831148	Adra1d; Apln; Aplnr; C3ar1; Chrnd; Chrng; Cnr2; Crhr2; Gabrq; Gcgr; Glp2r; Grin2d; Htr2b; Lpar4; Ntsr2; P2rx6; P2rx7; Rxfp1; S1pr2; Sctr
rno04110	Cell cycle	5.87e-09	1.41e-06	Bub1; Ccna2; Ccnb2; Cdc20; Cdc25c; Cdc6; Cdk1; Cdkn1a; Gadd45b; Mad2l1; Mcm3; Mcm5; Mcm6; Myc; Pkmyt1; Plk1; Ttk
rno04114	Oocyte meiosis	0.00351145	0.0842749	Bub1; Ccnb2; Cdc20; Cdc25c; Cdk1; Mad2l1; Pkmyt1; Plk1
rno04115	p53 signaling pathway	0.00911505	0.113142	Ccnb2; Cdk1; Cdkn1a; Gadd45b; Serpine1
rno04141	Protein processing in endoplasmic reticulum	0.0336807	0.209376	Ckap4; Derl3; Dnaja1; Hsp90aa1; Hspa1a; Hspa8; Hsph1; Ppp1r15a
rno04151	PI3K-Akt signaling pathway	0.0442693	0.237016	Bcl2l1; Cdkn1a; Col6a6; Csf3r; Fgf16; Fgf2; Fgf23; Fgf7; Hsp90aa1; Il2ra; Lpar4; Myc; Pik3cg; Ppp2r2b
rno04216	Ferroptosis	0.0231471	0.164279	Ftl1; Hmox1; Tfrc
rno04218	Cellular senescence	0.00166027	0.0796931	Cacna1d; Ccna2; Ccnb2; Cdk1; Cdkn1a; Gadd45b; Map2k6; Mapk11; Myc; RT1-N2; Serpine1; Trpv4
rno04261	Adrenergic signaling in cardiomyocytes	0.0424119	0.236718	Adra1d; Cacna1d; Cacna2d2; Crem; Mapk11; Pik3cg; Ppp2r2b
rno04380	Osteoclast differentiation	0.0498431	0.248743	Fcgr2b; Fosl2; Lilrb3; Map2k6; Mapk11; Socs3
rno04514	Cell adhesion molecules (CAMs)	0.0175461	0.142561	Cd8a; Icos; Lrrc4c; Ncam1; Pdcd1lg2; RT1-N2; Sdc4; Sell; Selp
rno04612	Antigen processing and presentation	0.041876	0.236718	Cd8a; Hsp90aa1; Hspa1a; Hspa8; RT1-N2
rno04621	NOD-like receptor signaling pathway	0.00958747	0.113142	Bcl2l1; Gabarapl1; Gbp5; Hsp90aa1; Mapk11; Nlrp12; Oas1a; Oas2; P2rx7
rno04630	Jak-STAT signaling pathway	0.0235642	0.164279	Bcl2l1; Cdkn1a; Csf3r; Il22ra2; Il2ra; Myc; Pim1; Socs3
rno04640	Hematopoietic cell lineage	0.00336196	0.0842749	Cd55; Cd8a; Csf3r; Fcer2; Il1r2; Il2ra; Tfrc
rno04657	IL-17 signaling pathway	0.00336196	0.0842749	Cebpb; Cxcl10; Hsp90aa1; Mapk11; Mmp9; S100a8; S100a9
rno04668	TNF signaling pathway	0.00842344	0.113142	Bcl3; Cebpb; Cxcl10; Map2k6; Mapk11; Mmp9; Socs3
rno04710	Circadian rhythm	0.0478042	0.244107	Arntl; Bhlhe41
rno04914	Progesterone-mediated oocyte maturation	4.31e-06	0.000517629	Bub1; Ccna2; Ccnb2; Cdc25c; Cdk1; Hsp90aa1; Kif22; Mad2l1; Mapk11; Pkmyt1; Plk1
rno04927	Cortisol synthesis and secretion	0.0322041	0.208891	Cacna1d; Cyp11a1; Kcnk2; Kcnk3
rno04930	Type II diabetes mellitus	0.00967549	0.113142	Cacna1d; Gck; Irs2; Socs3
rno04978	Mineral absorption	0.00670102	0.107216	Ftl1; Hmox1; Mt1; Mt2A
rno05014	Amyotrophic lateral sclerosis (ALS)	0.0145316	0.134138	Bcl2l1; Grin2d; Map2k6; Mapk11
rno05020	Prion diseases	0.0133327	0.127994	Hspa1a; Ncam1; Stip1
rno05145	Toxoplasmosis	0.00989992	0.113142	Bcl2l1; Hspa1a; Hspa8; Igtp; Map2k6; Mapk11; Pik3cg
rno05150	Staphylococcus aureus infection	0.011458	0.119561	C3ar1; Dsg1; Fcgr2b; Selp
rno05162	Measles	0.0260977	0.173985	Fcgr2b; Hspa1a; Hspa8; Il2ra; Mx2; Oas1a; Oas2
rno05164	Influenza A	0.00461144	0.0922289	Cxcl10; Hspa1a; Hspa8; Ivns1abp; Map2k6; Mapk11; Mx2; Oas1a; Oas2; Socs3
rno05166	HTLV-I infection	0.0108081	0.117907	Atf3; Bcl2l1; Ccnb2; Cdc20; Cdkn1a; Crem; Egr2; Il1r2; Il2ra; Mad2l1; Msx2; Myc; RT1-N2; Tp53inp1
rno05169	Epstein-Barr virus infection	0.0170481	0.142561	Ccna2; Cdk1; Cdkn1a; Fcer2; Hspa1a; Hspa8; Hspb1; Map2k6; Mapk11; Myc; RT1-N2
rno05202	Transcriptional misregulation in cancers	1.79e-05	0.00143578	Arnt2; Bcl2a1; Bcl2l1; Bcl6; Cdkn1a; Cebpb; Gadd45b; Hpgd; Il1r2; Mmp9; Myc; Mycn; Nfkbiz; Nr4a3; Zbtb16
rno05216	Thyroid cancer	0.0178201	0.142561	Cdkn1a; Gadd45b; Myc
rno05218	Melanoma	0.00341527	0.0842749	Cdkn1a; Fgf16; Fgf2; Fgf23; Fgf7; Gadd45b
rno05219	Bladder cancer	0.0231471	0.164279	Cdkn1a; Mmp9; Myc
rno05221	Acute myeloid leukemia	0.0340966	0.209376	Bcl2a1; Myc; Pim1; Zbtb16
rno05222	Small cell lung cancer	0.0382767	0.224059	Bcl2l1; Cdkn1a; Cks2; Gadd45b; Myc
rno05224	Breast cancer	0.0469622	0.244107	Cdkn1a; Fgf16; Fgf2; Fgf23; Fgf7; Gadd45b; Myc
rno05418	Fluid shear stress and atherosclerosis	0.00636765	0.107216	Hmox1; Hsp90aa1; Il1r2; Map2k6; Mapk11; Mgst1; Mmp9; Sdc4; Trpv4
