# Supplementary material for: Comprehensive analysis of transcriptomics and metabolomics to understand tail-suspension-induced myocardial injury in rat
Source: Front Cardiovasc Med. 2023 Jan 17;9:1074257. doi: 10.3389/fcvm.2022.1074257 (PMC9886666; doi:10.3389/fcvm.2022.1074257)
Supplement: Supplementary Table 4 — The combined analysis of transcriptome and metabolome by MetaboAnalyst. [file Table_4.XLSX]

## Sheet: Sheet3
	Total	Expected	Hits	Raw p	Holm adjust	FDR	Impact
Cell cycle	123	2.5992	17	7.9186e-10	2.5894e-07	2.5894e-07	0.87273
Neuroactive ligand-receptor interaction	402	8.4951	25	1.3451e-06	0.00043851	0.00021993	0.17614
Progesterone-mediated oocyte maturation	94	1.9864	11	4.4391e-06	0.0014427	0.00048386	0.375
Transcriptional misregulation in cancer	183	3.8672	15	7.6849e-06	0.0024899	0.00062824	0.0049505
FoxO signaling pathway	136	2.874	11	0.00014348	0.046344	0.0093837	0.17857
Oocyte meiosis	123	2.5992	9	0.0011823	0.38069	0.064433	0.56471
MAPK signaling pathway	299	6.3185	15	0.0017386	0.55808	0.081215	0.26613
Cellular senescence	190	4.0151	11	0.0023617	0.75574	0.096534	0.28947
IL-17 signaling pathway	91	1.923	7	0.0031038	0.99013	0.11025	0
Histidine metabolism	71	1.5004	6	0.0038183	1	0.11025	0.19355
p53 signaling pathway	71	1.5004	6	0.0038183	1	0.11025	0.25
Cytokine-cytokine receptor interaction	296	6.2551	14	0.0041662	1	0.11025	0.065
Melanoma	73	1.5426	6	0.0043829	1	0.11025	0.18182
Fluid shear stress and atherosclerosis	152	3.2121	9	0.0049754	1	0.11621	0.18095
Viral protein interaction with cytokine and cytokine receptor	103	2.1766	7	0.0061427	1	0.13391	0.041096
Toxoplasmosis	111	2.3457	7	0.0091424	1	0.18232	0.12698
Amyotrophic lateral sclerosis (ALS)	62	1.3102	5	0.0098472	1	0.18232	0.18519
TNF signaling pathway	113	2.3879	7	0.010036	1	0.18232	0.072165
Measles	145	3.0641	8	0.011856	1	0.20404	0.067416
Alanine, aspartate and glutamate metabolism	66	1.3947	5	0.01271	1	0.2078	0.57377
Glycerophospholipid metabolism	149	3.1487	8	0.013799	1	0.21488	0.55238
Hematopoietic cell lineage	94	1.9864	6	0.014561	1	0.21643	0
Human T-cell leukemia virus 1 infection	251	5.3041	11	0.017777	1	0.24684	0.13846
Pathways in cancer	570	12.045	20	0.01821	1	0.24684	0.16199
Arginine and proline metabolism	128	2.7049	7	0.018872	1	0.24684	0.23932
PI3K-Akt signaling pathway	359	7.5864	14	0.020426	1	0.25689	0.16832
Hepatitis C	162	3.4234	8	0.021725	1	0.26312	0.14433
JAK-STAT signaling pathway	165	3.4868	8	0.023935	1	0.27953	0.41667
Retrograde endocannabinoid signaling	167	3.529	8	0.025494	1	0.28746	0.083333
Type II diabetes mellitus	54	1.1411	4	0.027001	1	0.28821	0.51613
Protein processing in endoplasmic reticulum	170	3.5924	8	0.027962	1	0.28821	0.018868
Cell adhesion molecules (CAMs)	171	3.6136	8	0.028821	1	0.28821	0.065134
AGE-RAGE signaling pathway in diabetic complications	110	2.3245	6	0.029085	1	0.28821	0.29851
Protein digestion and absorption	141	2.9796	7	0.03006	1	0.2891	0
DNA replication	35	0.73962	3	0.037138	1	0.34697	0
NOD-like receptor signaling pathway	215	4.5434	9	0.039092	1	0.35353	0.066667
Breast cancer	150	3.1698	7	0.040002	1	0.35353	0.083333
Prion diseases	37	0.78188	3	0.042765	1	0.35857	0.046875
Thyroid cancer	37	0.78188	3	0.042765	1	0.35857	0.12
Gastric cancer	154	3.2543	7	0.045036	1	0.36817	0.07767
