# Supplementary material for: Comprehensive analysis of transcriptomics and metabolomics to understand tail-suspension-induced myocardial injury in rat
Source: Front Cardiovasc Med. 2023 Jan 17;9:1074257. doi: 10.3389/fcvm.2022.1074257 (PMC9886666; doi:10.3389/fcvm.2022.1074257)
Supplement: Supplementary Table 5 — RNA sequencing was employed to obtain transcriptome expression profile of heart from tail-suspension-induced microgravity and control rats. [file Table_5.XLS]

## Sheet: FPKM_anno
gene_id	C_5	C_6	C_7	M1	M4	M6	Dbxref	product	Tf_Family	GO_id	GO_term	pathway	pathway_description
A1bg	0	0	0	0	0	0	GeneID:140656,Genbank:NM_022258.2,RGD:69417	alpha-1-B glycoprotein		GO:0008150,GO:0031012,GO:0003674,GO:0005576	biological_process|extracellular matrix|molecular_function|extracellular region
A1cf	0	0.0174998	0	0	0	0	GeneID:170912,Genbank:XM_006231272.3,RGD:619834	APOBEC1 complementation factor		GO:0016556,GO:0007566,GO:0003727,GO:0030895,GO:0010609,GO:0003729,GO:0005515,GO:0005634,GO:0005654,GO:0005720,GO:0045293,GO:0016554,GO:0005737,GO:0050821,GO:0003725,GO:0005783,GO:0006397	mRNA modification|embryo implantation|single-stranded RNA binding|apolipoprotein B mRNA editing enzyme complex|mRNA localization resulting in posttranscriptional regulation of gene expression|mRNA binding|protein binding|nucleus|nucleoplasm|nuclear heterochromatin|mRNA editing complex|cytidine to uridine editing|cytoplasm|protein stabilization|double-stranded RNA binding|endoplasmic reticulum|mRN…
A2m	0	0	0	0	0	0	GeneID:24153,Genbank:NM_012488.2,RGD:2004	alpha-2-macroglobulin		GO:0051384,GO:0019966,GO:0002438,GO:1990402,GO:0034695,GO:0004866,GO:0042803,GO:0004867,GO:0005102,GO:0005615,GO:0006953,GO:0007584,GO:0043120,GO:0009611,GO:0048306,GO:0010037,GO:0048403,GO:0010951,GO:0048406,GO:0019838,GO:0001553,GO:0048863,GO:0019899,GO:0001869,GO:0051289,GO:0019959,GO:0002020	response to glucocorticoid|interleukin-1 binding|acute inflammatory response to antigenic stimulus|embryonic liver development|response to prostaglandin E|endopeptidase inhibitor activity|protein homodimerization activity|serine-type endopeptidase inhibitor activity|signaling receptor binding|extracellular space|acute-phase response|response to nutrient|tumor necrosis factor binding|response to w…	rno04610	Complement and coagulation cascades
A2ml1	0.012508	0.01399	0.0129962	0	0	0	GeneID:362442,Genbank:XM_008763339.2,RGD:1565709	alpha-2-macroglobulin-like 1		GO:0030414,GO:0052548,GO:0004866,GO:0005615,GO:0010951	peptidase inhibitor activity|regulation of endopeptidase activity|endopeptidase inhibitor activity|extracellular space|negative regulation of endopeptidase activity
A3galt2	6.36575	5.24987	4.81746	7.09311	5.95185	4.66206	GeneID:171553,Genbank:NM_138524.2,RGD:727913	alpha 1,3-galactosyltransferase 2		GO:0046872,GO:0005794,GO:0047276,GO:0005975,GO:0006688,GO:0016021,GO:0016757,GO:0030259,GO:0031982,GO:0001962,GO:0032580,GO:0033580	metal ion binding|Golgi apparatus|N-acetyllactosaminide 3-alpha-galactosyltransferase activity|carbohydrate metabolic process|glycosphingolipid biosynthetic process|integral component of membrane|transferase activity, transferring glycosyl groups|lipid glycosylation|vesicle|alpha-1,3-galactosyltransferase activity|Golgi cisterna membrane|protein galactosylation at cell surface	rno00603	Glycosphingolipid biosynthesis - globo and isoglobo series
A4galt	0.122327	0.0389454	0.182495	0.259192	0.201875	0.232293	GeneID:63888,Genbank:NM_022240.2,RGD:621583	alpha 1,4-galactosyltransferase		GO:0007009,GO:0008378,GO:0015643,GO:0016020,GO:0016021,GO:0050512,GO:0000139,GO:0001576,GO:0006486	plasma membrane organization|galactosyltransferase activity|toxic substance binding|membrane|integral component of membrane|lactosylceramide 4-alpha-galactosyltransferase activity|Golgi membrane|globoside biosynthetic process|protein glycosylation	rno00601,rno00603	Glycosphingolipid biosynthesis - lacto and neolacto series|Glycosphingolipid biosynthesis - globo and isoglobo series
A4gnt	0	0	0.0809208	0	0.0384627	0	GeneID:685758,Genbank:XM_008766588.2,RGD:1590210	alpha-1,4-N-acetylglucosaminyltransferase		GO:0008150,GO:0008375,GO:0009101,GO:0050680,GO:0003674,GO:0005575,GO:0006493	biological_process|acetylglucosaminyltransferase activity|glycoprotein biosynthetic process|negative regulation of epithelial cell proliferation|molecular_function|cellular_component|protein O-linked glycosylation
Aaas	2.95155	3.9926	3.81546	2.15009	2.9912	2.98286	GeneID:300259,Genbank:XM_008765705.2,RGD:1308701	aladin WD repeat nucleoporin		GO:0031965,GO:0005643,GO:0005654,GO:0005813,GO:0005829,GO:0006913,GO:0007612,GO:0003674,GO:0008150,GO:0005575,GO:0009566	nuclear membrane|nuclear pore|nucleoplasm|centrosome|cytosol|nucleocytoplasmic transport|learning|molecular_function|biological_process|cellular_component|fertilization	rno03013	RNA transport
Aacs	0.607852	0.372879	0.735494	0.731421	0.86833	0.921654	GeneID:65984,Genbank:NM_023104.1,RGD:708522	acetoacetyl-CoA synthetase		GO:0047760,GO:0005829,GO:0050872,GO:0006631,GO:0060612,GO:0007584,GO:0010243,GO:0014070,GO:0014074,GO:0030729,GO:0071333,GO:0071394,GO:0032024,GO:0071397,GO:0034201,GO:0042493,GO:0001889,GO:0042594,GO:0005524,GO:0045471	butyrate-CoA ligase activity|cytosol|white fat cell differentiation|fatty acid metabolic process|adipose tissue development|response to nutrient|response to organonitrogen compound|response to organic cyclic compound|response to purine-containing compound|acetoacetate-CoA ligase activity|cellular response to glucose stimulus|cellular response to testosterone stimulus|positive regulation of insuli…	rno00650,rno00280	Butanoate metabolism|Valine, leucine and isoleucine degradation
Aadac	0	0	0	0	0	0	GeneID:57300,Genbank:NM_020538.1,RGD:631440	arylacetamide deacetylase		GO:0017171,GO:0005789,GO:0019213,GO:0006629,GO:0009056,GO:0010898,GO:0031090,GO:0016021,GO:0016787,GO:0004806	serine hydrolase activity|endoplasmic reticulum membrane|deacetylase activity|lipid metabolic process|catabolic process|positive regulation of triglyceride catabolic process|organelle membrane|integral component of membrane|hydrolase activity|triglyceride lipase activity
Aadacl2	0	0	0	0	0	0	GeneID:295076,Genbank:NM_001191706.1,RGD:1563197	arylacetamide deacetylase-like 2		GO:0052689,GO:0009056,GO:0016021,GO:0016787	carboxylic ester hydrolase activity|catabolic process|integral component of membrane|hydrolase activity
Aadacl3	0	0	0	0	0	0	GeneID:313686,Genbank:NM_001191768.1,RGD:1563257	arylacetamide deacetylase-like 3		GO:0052689,GO:0009056,GO:0016021,GO:0016787	carboxylic ester hydrolase activity|catabolic process|integral component of membrane|hydrolase activity
Aadacl4	0	0	0	0	0	0	GeneID:313688,Genbank:XM_233640.5,RGD:1565761	arylacetamide deacetylase-like 4		GO:0009056,GO:0016021,GO:0016787	catabolic process|integral component of membrane|hydrolase activity
Aadat	0.324748	0.957565	0.438635	1.04421	0.621254	0.864999	GeneID:29416,Genbank:XM_006253067.3,RGD:2948	aminoadipate aminotransferase		GO:0047536,GO:0006103,GO:0006536,GO:0070189,GO:0008483,GO:0009058,GO:0016212,GO:0097052,GO:0019441,GO:0030170,GO:0003824,GO:0033512,GO:0005739,GO:0042803	2-aminoadipate transaminase activity|2-oxoglutarate metabolic process|glutamate metabolic process|kynurenine metabolic process|transaminase activity|biosynthetic process|kynurenine-oxoglutarate transaminase activity|L-kynurenine metabolic process|tryptophan catabolic process to kynurenine|pyridoxal phosphate binding|catalytic activity|L-lysine catabolic process to acetyl-CoA via saccharopine|mito…	rno00310,rno00380	Lysine degradation|Tryptophan metabolism
Aaed1	14.0645	13.2228	14.5073	17.4162	14.6809	12.8016	GeneID:498685,Genbank:XM_017600640.1,RGD:1589650	AhpC/TSA antioxidant enzyme domain containing 1		GO:0016209,GO:0055114,GO:0098869	antioxidant activity|oxidation-reduction process|cellular oxidant detoxification
Aagab	13.1698	16.0694	14.0222	10.7618	9.80062	11.9791	GeneID:171435,Genbank:XM_006243223.2,RGD:621601	alpha- and gamma-adaptin binding protein		GO:0005737,GO:0005829,GO:0008150,GO:0015031,GO:0016607,GO:0003674,GO:0005515,GO:0005575	cytoplasm|cytosol|biological_process|protein transport|nuclear speck|molecular_function|protein binding|cellular_component
Aak1	5.89626	5.77018	5.35636	7.00863	7.10215	7.11441	GeneID:500244,Genbank:XM_017592818.1,RGD:1305520	AP2 associated kinase 1		GO:0005905,GO:0006468,GO:0006897,GO:0019897,GO:0045747,GO:0030100,GO:0046777,GO:0031252,GO:0050821,GO:0032880,GO:0071439,GO:2000369,GO:0004672,GO:0004674,GO:0005112,GO:0005524,GO:0005634,GO:0005737,GO:0035612,GO:0043195	clathrin-coated pit|protein phosphorylation|endocytosis|extrinsic component of plasma membrane|positive regulation of Notch signaling pathway|regulation of endocytosis|protein autophosphorylation|cell leading edge|protein stabilization|regulation of protein localization|clathrin complex|regulation of clathrin-dependent endocytosis|protein kinase activity|protein serine/threonine kinase activity|N…
Aamdc	9.08207	12.7806	13.7312	11.4906	12.9728	9.81824	GeneID:361606,Genbank:NM_001108493.1,RGD:1561459	adipogenesis associated, Mth938 domain containing		GO:0045600,GO:0045944,GO:0005737,GO:0043066	positive regulation of fat cell differentiation|positive regulation of transcription by RNA polymerase II|cytoplasm|negative regulation of apoptotic process
Aamp	26.0686	28.3613	25.6361	24.7664	24.7039	25.3082	GeneID:301512,Genbank:NM_001106920.1,RGD:1306281	angio-associated, migratory cell protein		GO:0009986,GO:0014909,GO:0015630,GO:0030687,GO:0042273,GO:0045171,GO:0051082,GO:0005829,GO:0008201	cell surface|smooth muscle cell migration|microtubule cytoskeleton|preribosome, large subunit precursor|ribosomal large subunit biogenesis|intercellular bridge|unfolded protein binding|cytosol|heparin binding
Aanat	0	0	0.0316084	0	0	0	GeneID:25120,Genbank:NM_012818.2,RGD:2006	aralkylamine N-acetyltransferase		GO:0051592,GO:0032868,GO:0009416,GO:0004059,GO:0071320,GO:0034097,GO:0009648,GO:0034695,GO:0010043,GO:0004060,GO:0071889,GO:0043153,GO:0005737,GO:0005829,GO:0014070,GO:0006474,GO:0046688,GO:0030187,GO:0048471,GO:0007623,GO:0051412,GO:0051591	response to calcium ion|response to insulin|response to light stimulus|aralkylamine N-acetyltransferase activity|cellular response to cAMP|response to cytokine|photoperiodism|response to prostaglandin E|response to zinc ion|arylamine N-acetyltransferase activity|14-3-3 protein binding|entrainment of circadian clock by photoperiod|cytoplasm|cytosol|response to organic cyclic compound|N-terminal pr…	rno00380	Tryptophan metabolism
Aar2	2.19417	2.46102	2.55999	1.90255	1.78267	2.39736	GeneID:296312,Genbank:XM_006235399.3,RGD:1311066	AAR2 splicing factor homolog		GO:0008150,GO:0000244,GO:0003674,GO:0005575	biological_process|spliceosomal tri-snRNP complex assembly|molecular_function|cellular_component
Aard	0.408169	0.380419	1.47221	0	0.0658464	0	GeneID:246323,Genbank:NM_145093.1,RGD:631378	alanine and arginine rich domain containing protein		GO:0030324	lung development
Aars	17.1362	16.6923	17.1236	20.2196	17.4716	19.4416	GeneID:292023,Genbank:NM_001100517.1,RGD:1304832	alanyl-tRNA synthetase		GO:0050905,GO:0006419,GO:0002161,GO:0106074,GO:0002196,GO:0140018,GO:0004813,GO:0005524,GO:0005737,GO:0016597,GO:0005739,GO:0021680,GO:0005829,GO:0043524,GO:0000049,GO:0046872,GO:0006400,GO:0050885	neuromuscular process|alanyl-tRNA aminoacylation|aminoacyl-tRNA editing activity|aminoacyl-tRNA metabolism involved in translational fidelity|Ser-tRNA(Ala) hydrolase activity|regulation of cytoplasmic translational fidelity|alanine-tRNA ligase activity|ATP binding|cytoplasm|amino acid binding|mitochondrion|cerebellar Purkinje cell layer development|cytosol|negative regulation of neuron apoptotic …	rno00970	Aminoacyl-tRNA biosynthesis
Aars2	4.5925	5.15227	5.02014	4.7673	3.51237	4.3803	GeneID:301254,Genbank:XM_006244513.3,RGD:1310617	alanyl-tRNA synthetase 2, mitochondrial		GO:0033108,GO:0004813,GO:0046872,GO:0070143,GO:0005524,GO:0005739,GO:0006400,GO:0006419,GO:0008270,GO:0000049,GO:0016597	mitochondrial respiratory chain complex assembly|alanine-tRNA ligase activity|metal ion binding|mitochondrial alanyl-tRNA aminoacylation|ATP binding|mitochondrion|tRNA modification|alanyl-tRNA aminoacylation|zinc ion binding|tRNA binding|amino acid binding	rno00970	Aminoacyl-tRNA biosynthesis
Aarsd1	10.037	11.0128	10.1376	8.7301	10.2534	10.868	GeneID:619440,Genbank:NM_001034109.1,RGD:1561650	alanyl-tRNA synthetase domain containing 1		GO:0003676,GO:0004813,GO:0005524,GO:0005737,GO:0006419,GO:0006450,GO:0046872,GO:0106074,GO:0002161,GO:0002196	nucleic acid binding|alanine-tRNA ligase activity|ATP binding|cytoplasm|alanyl-tRNA aminoacylation|regulation of translational fidelity|metal ion binding|aminoacyl-tRNA metabolism involved in translational fidelity|aminoacyl-tRNA editing activity|Ser-tRNA(Ala) hydrolase activity
Aasdh	1.46493	1.37538	1.72451	1.77925	1.32314	1.29045	GeneID:364136,Genbank:XM_017599442.1,RGD:1311135	aminoadipate-semialdehyde dehydrogenase		GO:0003824,GO:0019482,GO:0043041	catalytic activity|beta-alanine metabolic process|amino acid activation for nonribosomal peptide biosynthetic process
Aasdhppt	14.2229	15.3104	15.3687	15.0007	15.0654	15.0101	GeneID:300328,Genbank:XM_017595521.1,RGD:1311360	aminoadipate-semialdehyde dehydrogenase-phosphopantetheinyl transferase		GO:0005829,GO:0008897,GO:0019878,GO:0000287,GO:0005737	cytosol|holo-[acyl-carrier-protein] synthase activity|lysine biosynthetic process via aminoadipic acid|magnesium ion binding|cytoplasm	rno00770	Pantothenate and CoA biosynthesis
Aass	0.300942	0.0913445	0.187595	0.0429653	0.0201806	0.0411431	GeneID:296925,Genbank:NM_001100963.1,RGD:1310811	aminoadipate-semialdehyde synthase		GO:0055114,GO:0005737,GO:0005739,GO:0006091,GO:0008150,GO:0019477,GO:0019878,GO:0033512,GO:0043231,GO:0047130,GO:0003674,GO:0047131,GO:0004753,GO:0005575	oxidation-reduction process|cytoplasm|mitochondrion|generation of precursor metabolites and energy|biological_process|L-lysine catabolic process|lysine biosynthetic process via aminoadipic acid|L-lysine catabolic process to acetyl-CoA via saccharopine|intracellular membrane-bounded organelle|saccharopine dehydrogenase (NADP+, L-lysine-forming) activity|molecular_function|saccharopine dehydrogenas…	rno00310	Lysine degradation
Aatf	3.60056	3.84227	4.04403	3.83855	4.46668	4.49392	GeneID:114512,Genbank:NM_053720.1,RGD:620685	apoptosis antagonizing transcription factor		GO:2000378,GO:0040016,GO:0005634,GO:0042254,GO:0005730,GO:0042985,GO:0005737,GO:0005794,GO:0006357,GO:0043066,GO:0006915,GO:0043522,GO:0006974,GO:0007155,GO:0045893,GO:0007346,GO:0003700,GO:0045944,GO:0019904,GO:0005515,GO:0048156,GO:0032929	negative regulation of reactive oxygen species metabolic process|embryonic cleavage|nucleus|ribosome biogenesis|nucleolus|negative regulation of amyloid precursor protein biosynthetic process|cytoplasm|Golgi apparatus|regulation of transcription by RNA polymerase II|negative regulation of apoptotic process|apoptotic process|leucine zipper domain binding|cellular response to DNA damage stimulus|ce…
Aatk	0.742567	0.3737	0.39856	0.478544	0.419242	0.368892	GeneID:690853,Genbank:XM_006247926.3,RGD:1590980	apoptosis-associated tyrosine kinase		GO:0006915,GO:0007420,GO:0030517,GO:0032482,GO:0038083,GO:0044295,GO:0046777,GO:0048471,GO:0051402,GO:0055037,GO:0004713,GO:0005524,GO:0005783	apoptotic process|brain development|negative regulation of axon extension|Rab protein signal transduction|peptidyl-tyrosine autophosphorylation|axonal growth cone|protein autophosphorylation|perinuclear region of cytoplasm|neuron apoptotic process|recycling endosome|protein tyrosine kinase activity|ATP binding|endoplasmic reticulum
Abat	0.0418622	0.164044	0.087402	0.0222328	0	0.0640236	GeneID:81632,Genbank:XM_006245760.3,RGD:620948	4-aminobutyrate aminotransferase		GO:0005759,GO:0007568,GO:0007620,GO:0007626,GO:0009449,GO:0009450,GO:0035094,GO:0010039,GO:0035640,GO:0014053,GO:0042135,GO:0021549,GO:0042220,GO:0042493,GO:0042803,GO:1904450,GO:0043005,GO:0045471,GO:0045776,GO:0001666,GO:0003867,GO:0005739,GO:0030170,GO:0031652,GO:0032024,GO:0032144,GO:0045964,GO:0032145,GO:0046872,GO:0033602,GO:0047298,GO:0034386,GO:0048148,GO:0051536,GO:0070474,GO:0090331,GO:…	mitochondrial matrix|aging|copulation|locomotory behavior|gamma-aminobutyric acid biosynthetic process|gamma-aminobutyric acid catabolic process|response to nicotine|response to iron ion|exploration behavior|negative regulation of gamma-aminobutyric acid secretion|neurotransmitter catabolic process|cerebellum development|response to cocaine|response to drug|protein homodimerization activity|posit…	rno00640,rno00650,rno00250,rno00280,rno00410,rno04727	Propanoate metabolism|Butanoate metabolism|Alanine, aspartate and glutamate metabolism|Valine, leucine and isoleucine degradation|beta-Alanine metabolism|GABAergic synapse
Abca1	3.02886	2.11469	1.88359	4.00513	2.80112	2.70248	GeneID:313210,Genbank:XM_008763708.2,RGD:631344	ATP binding cassette subfamily A member 1		GO:0006911,GO:0007040,GO:0007186,GO:0007189,GO:0007584,GO:0008203,GO:0008509,GO:0032367,GO:0009897,GO:0032489,GO:0009986,GO:0033344,GO:0010875,GO:0033700,GO:0034185,GO:0034186,GO:0034188,GO:0043231,GO:0034364,GO:0043691,GO:0034380,GO:0045121,GO:0034616,GO:0045332,GO:0045335,GO:0048471,GO:0050702,GO:0002790,GO:0051117,GO:0005102,GO:0055091,GO:0005524,GO:0060155,GO:0005548,GO:0005794,GO:0005886,GO:…	phagocytosis, engulfment|lysosome organization|G-protein coupled receptor signaling pathway|adenylate cyclase-activating G-protein coupled receptor signaling pathway|response to nutrient|cholesterol metabolic process|anion transmembrane transporter activity|intracellular cholesterol transport|external side of plasma membrane|regulation of Cdc42 protein signal transduction|cell surface|cholesterol…	rno02010,rno04975,rno04979	ABC transporters|Fat digestion and absorption|Cholesterol metabolism
Abca12	0	0	0	0	0	0.0137703	GeneID:301482,Genbank:XM_237242.10,RGD:1304586	ATP binding cassette subfamily A member 12		GO:0048286,GO:0033700,GO:0005524,GO:0034191,GO:0005575,GO:0055085,GO:0035627,GO:0005737,GO:0055088,GO:0005829,GO:0005886,GO:0006869,GO:0042626,GO:0008150,GO:0061436,GO:0010875,GO:0072659,GO:0043129,GO:0016021,GO:0097209,GO:0030216,GO:0003674,GO:2000010,GO:0043231,GO:0031424,GO:0005102,GO:0045055,GO:0032940,GO:0005319	lung alveolus development|phospholipid efflux|ATP binding|apolipoprotein A-I receptor binding|cellular_component|transmembrane transport|ceramide transport|cytoplasm|lipid homeostasis|cytosol|plasma membrane|lipid transport|ATPase activity, coupled to transmembrane movement of substances|biological_process|establishment of skin barrier|positive regulation of cholesterol efflux|protein localizatio…	rno02010	ABC transporters
Abca13	0	0	0	0.00964295	0	0	GeneID:289797,Genbank:NM_001106020.2,RGD:1305895	ATP binding cassette subfamily A member 13		GO:0008150,GO:0016021,GO:0042626,GO:0055085,GO:0003674,GO:0005524,GO:0005575	biological_process|integral component of membrane|ATPase activity, coupled to transmembrane movement of substances|transmembrane transport|molecular_function|ATP binding|cellular_component	rno02010	ABC transporters
Abca14	0	0	0	0	0	0	GeneID:365362,Genbank:XM_017590528.1,RGD:1561491	ATP-binding cassette, subfamily A (ABC1), member 14		GO:0042626,GO:0043231,GO:0055085,GO:0005524,GO:0006869,GO:0016021	ATPase activity, coupled to transmembrane movement of substances|intracellular membrane-bounded organelle|transmembrane transport|ATP binding|lipid transport|integral component of membrane	rno02010	ABC transporters
Abca15	0	0	0	0	0	0	GeneID:293442,Genbank:XM_017588988.1,RGD:1305981	ATP-binding cassette, subfamily A (ABC1), member 15		GO:0005575,GO:0006869,GO:0008150,GO:0016021,GO:0042626,GO:0043231,GO:0055085,GO:0002244,GO:0003674,GO:0005524	cellular_component|lipid transport|biological_process|integral component of membrane|ATPase activity, coupled to transmembrane movement of substances|intracellular membrane-bounded organelle|transmembrane transport|hematopoietic progenitor cell differentiation|molecular_function|ATP binding
Abca16	0.0583092	0.0498937	0.151869	0.172697	0.0594434	0.074459	GeneID:293444,Genbank:XM_008759838.2,RGD:1563534	ATP-binding cassette, subfamily A (ABC1), member 16		GO:0042626,GO:0043231,GO:0055085,GO:0005524,GO:0006869,GO:0016021	ATPase activity, coupled to transmembrane movement of substances|intracellular membrane-bounded organelle|transmembrane transport|ATP binding|lipid transport|integral component of membrane
Abca17	0.0526343	0.0118393	0.0438126	0	0.0103225	0.0215253	GeneID:287112,Genbank:XM_006245928.3,RGD:1560494	ATP-binding cassette, subfamily A (ABC1), member 17		GO:0006869,GO:0016021,GO:0042626,GO:0043231,GO:0055085,GO:0005524,GO:0005789,GO:0006638	lipid transport|integral component of membrane|ATPase activity, coupled to transmembrane movement of substances|intracellular membrane-bounded organelle|transmembrane transport|ATP binding|endoplasmic reticulum membrane|neutral lipid metabolic process	rno02010	ABC transporters
Abca2	4.35223	4.42093	4.25357	5.2345	5.08769	5.18946	GeneID:79248,Genbank:XM_017592052.1,RGD:620238	ATP binding cassette subfamily A member 2		GO:0005768,GO:0005815,GO:0006357,GO:0006869,GO:0042632,GO:0010008,GO:0016021,GO:0043231,GO:0048545,GO:0055085,GO:0070723,GO:0005524,GO:0005764,GO:0005765,GO:0016887,GO:0031410,GO:0032383,GO:0042626	endosome|microtubule organizing center|regulation of transcription by RNA polymerase II|lipid transport|cholesterol homeostasis|endosome membrane|integral component of membrane|intracellular membrane-bounded organelle|response to steroid hormone|transmembrane transport|response to cholesterol|ATP binding|lysosome|lysosomal membrane|ATPase activity|cytoplasmic vesicle|regulation of intracellular c…	rno02010,rno04142	ABC transporters|Lysosome
Abca3	4.52913	2.86142	3.23525	3.33868	3.09034	3.63818	GeneID:302973,Genbank:XM_006246039.3,RGD:1307174	ATP binding cassette subfamily A member 3		GO:0006869,GO:0016021,GO:0042626,GO:0043231,GO:0051384,GO:0055085,GO:0097208,GO:0097233,GO:0003674,GO:0005524,GO:0005886	lipid transport|integral component of membrane|ATPase activity, coupled to transmembrane movement of substances|intracellular membrane-bounded organelle|response to glucocorticoid|transmembrane transport|alveolar lamellar body|alveolar lamellar body membrane|molecular_function|ATP binding|plasma membrane	rno02010	ABC transporters
Abca4	0.0953115	0.0534102	0.0412731	0.0422469	0.04657	0.0649602	GeneID:310836,Genbank:XM_006233242.3,RGD:1309445	ATP binding cassette subfamily A member 4		GO:0055085,GO:0005524,GO:0090555,GO:0005548,GO:0005575,GO:0005887,GO:0006649,GO:0006869,GO:0007601,GO:0008150,GO:0016887,GO:0042626,GO:0043231,GO:0001750,GO:0045332,GO:0003674,GO:0045494,GO:0004012	transmembrane transport|ATP binding|phosphatidylethanolamine-translocating ATPase activity|phospholipid transporter activity|cellular_component|integral component of plasma membrane|phospholipid transfer to membrane|lipid transport|visual perception|biological_process|ATPase activity|ATPase activity, coupled to transmembrane movement of substances|intracellular membrane-bounded organelle|photorec…	rno02010	ABC transporters
Abca5	1.17322	0.788506	0.728073	1.26961	1.67495	1.40199	GeneID:286970,Genbank:XM_006247560.3,RGD:628661	ATP binding cassette subfamily A member 5		GO:0034375,GO:0005764,GO:0005765,GO:0042626,GO:0005770,GO:0005794,GO:0006869,GO:0010745,GO:0043231,GO:0015918,GO:0055085,GO:0016021,GO:0031902,GO:0000139,GO:0033344,GO:0005524	high-density lipoprotein particle remodeling|lysosome|lysosomal membrane|ATPase activity, coupled to transmembrane movement of substances|late endosome|Golgi apparatus|lipid transport|negative regulation of macrophage derived foam cell differentiation|intracellular membrane-bounded organelle|sterol transport|transmembrane transport|integral component of membrane|late endosome membrane|Golgi membr…	rno02010	ABC transporters
Abca6	0	0	0.0106272	0.0217968	0.0204694	0	GeneID:303639,Genbank:XM_006247654.3,RGD:1308998	ATP binding cassette subfamily A member 6		GO:0005654,GO:0006869,GO:0008150,GO:0016021,GO:0042626,GO:0043231,GO:0055085,GO:0003674,GO:0005524,GO:0005575	nucleoplasm|lipid transport|biological_process|integral component of membrane|ATPase activity, coupled to transmembrane movement of substances|intracellular membrane-bounded organelle|transmembrane transport|molecular_function|ATP binding|cellular_component	rno02010	ABC transporters
Abca7	1.28071	0.9552	0.985645	1.00926	0.798249	1.12905	GeneID:299609,Genbank:XM_006240874.3,RGD:1303134	ATP binding cassette subfamily A member 7		GO:0006869,GO:0006909,GO:0007613,GO:0009986,GO:0010008,GO:0033700,GO:0010875,GO:0034188,GO:0016020,GO:0034380,GO:0034504,GO:0070374,GO:0090554,GO:0038027,GO:0090556,GO:1900223,GO:1901076,GO:0000139,GO:1902430,GO:0001891,GO:1902995,GO:0005524,GO:0005548,GO:0005622,GO:0005794,GO:0005886,GO:0016021,GO:0016324,GO:0016887,GO:0018149,GO:0030054,GO:0032587,GO:0042626,GO:0033344,GO:0042985,GO:0043231,GO:…	lipid transport|phagocytosis|memory|cell surface|endosome membrane|phospholipid efflux|positive regulation of cholesterol efflux|apolipoprotein A-I receptor activity|membrane|high-density lipoprotein particle assembly|protein localization to nucleus|positive regulation of ERK1 and ERK2 cascade|phosphatidylcholine-translocating ATPase activity|apolipoprotein A-I-mediated signaling pathway|phosphat…	rno02010	ABC transporters
Abca8	0.636008	0.549772	0.507144	0.495308	0.347408	0.260299	GeneID:303637,Genbank:XM_008768450.2,RGD:1307069	ATP binding cassette subfamily A member 8		GO:0005743,GO:0006869,GO:0008150,GO:0016021,GO:0042626,GO:0043231,GO:0055085,GO:0003674,GO:0005524,GO:0005575	mitochondrial inner membrane|lipid transport|biological_process|integral component of membrane|ATPase activity, coupled to transmembrane movement of substances|intracellular membrane-bounded organelle|transmembrane transport|molecular_function|ATP binding|cellular_component	rno02010	ABC transporters
Abca8a	16.4771	14.1254	15.8839	11.7824	12.0275	12.5068	GeneID:303638,Genbank:NM_001281824.1,RGD:1307333	ATP-binding cassette, subfamily A (ABC1), member 8a		GO:0005743,GO:0006869,GO:0008150,GO:0016021,GO:0042626,GO:0055085,GO:0003674,GO:0005524,GO:0005575	mitochondrial inner membrane|lipid transport|biological_process|integral component of membrane|ATPase activity, coupled to transmembrane movement of substances|transmembrane transport|molecular_function|ATP binding|cellular_component	rno02010	ABC transporters
Abca9	0.966879	0.855133	0.702509	0.627033	0.745607	0.487487	GeneID:287788,Genbank:XM_017597729.1,RGD:1305931	ATP binding cassette subfamily A member 9		GO:0006869,GO:0008150,GO:0016021,GO:0042626,GO:0043231,GO:0055085,GO:0003674,GO:0005524,GO:0005575	lipid transport|biological_process|integral component of membrane|ATPase activity, coupled to transmembrane movement of substances|intracellular membrane-bounded organelle|transmembrane transport|molecular_function|ATP binding|cellular_component	rno02010	ABC transporters
Abcb10	8.65404	9.23331	8.68929	9.90024	8.22655	8.04461	GeneID:361439,Genbank:NM_001012166.1,RGD:1311222	ATP binding cassette subfamily B member 10		GO:0005739,GO:0005743,GO:0008150,GO:0032592,GO:0042626,GO:0042803,GO:0055085,GO:0003674,GO:0005524,GO:0005575	mitochondrion|mitochondrial inner membrane|biological_process|integral component of mitochondrial membrane|ATPase activity, coupled to transmembrane movement of substances|protein homodimerization activity|transmembrane transport|molecular_function|ATP binding|cellular_component	rno02010	ABC transporters
Abcb11	0.012882	0	0	0	0	0	GeneID:83569,Genbank:NM_031760.1,RGD:619930	ATP binding cassette subfamily B member 11		GO:0046618,GO:0016324,GO:0005794,GO:0055085,GO:0042493,GO:0005886,GO:0042626,GO:0006855,GO:0006979,GO:0015126,GO:0015238,GO:0015721,GO:0043627,GO:0015722,GO:0045177,GO:0016020,GO:0000139,GO:0046581,GO:0016021,GO:0005515,GO:0005524	drug export|apical plasma membrane|Golgi apparatus|transmembrane transport|response to drug|plasma membrane|ATPase activity, coupled to transmembrane movement of substances|drug transmembrane transport|response to oxidative stress|canalicular bile acid transmembrane transporter activity|drug transmembrane transporter activity|bile acid and bile salt transport|response to estrogen|canalicular bile…	rno02010,rno04976,rno04979,rno01522	ABC transporters|Bile secretion|Cholesterol metabolism|Endocrine resistance
Abcb1a	2.15921	1.44846	1.75786	2.68167	2.08404	2.48345	GeneID:170913,Genbank:XM_006235994.3,RGD:619951	ATP binding cassette subfamily B member 1A		GO:0008559,GO:0009914,GO:0009986,GO:0010033,GO:0010046,GO:0014070,GO:0014072,GO:0035633,GO:0015893,GO:0036146,GO:0016020,GO:0042493,GO:0016021,GO:0042623,GO:0042908,GO:0043215,GO:0043278,GO:0071407,GO:0045177,GO:0071475,GO:0045332,GO:0071548,GO:0046581,GO:0071549,GO:0072089,GO:0090554,GO:0090555,GO:0000086,GO:1990962,GO:0097068,GO:0001666,GO:1990963,GO:0097327,GO:0001890,GO:2001025,GO:0099038,GO:…	xenobiotic transmembrane transporting ATPase activity|hormone transport|cell surface|response to organic substance|response to mycotoxin|response to organic cyclic compound|response to isoquinoline alkaloid|maintenance of permeability of blood-brain barrier|drug transport|cellular response to mycotoxin|membrane|response to drug|integral component of membrane|ATPase activity, coupled|xenobiotic tr…	rno02010,rno04976,rno05206,rno05226	ABC transporters|Bile secretion|MicroRNAs in cancer|Gastric cancer
Abcb1b	0.118593	0.0737995	0.108999	0.167183	0.298495	0.148248	GeneID:24646,Genbank:XM_017592469.1,RGD:3318	ATP-binding cassette, subfamily B (MDR/TAP), member 1B		GO:0046581,GO:0016021,GO:0005215,GO:0046685,GO:0005515,GO:0048545,GO:0016324,GO:0005524,GO:0055085,GO:0006855,GO:0007420,GO:0007595,GO:0008559,GO:0032496,GO:0010046,GO:0071217,GO:0033189,GO:0010212,GO:0071356,GO:0033595,GO:0014045,GO:0097327,GO:0042493,GO:0014070,GO:0000139,GO:1903416,GO:0042626,GO:0015238,GO:0001666,GO:0042908,GO:0015893,GO:0001890	intercellular canaliculus|integral component of membrane|transporter activity|response to arsenic-containing substance|protein binding|response to steroid hormone|apical plasma membrane|ATP binding|transmembrane transport|drug transmembrane transport|brain development|lactation|xenobiotic transmembrane transporting ATPase activity|response to lipopolysaccharide|response to mycotoxin|cellular resp…	rno02010,rno04976,rno05206,rno05226	ABC transporters|Bile secretion|MicroRNAs in cancer|Gastric cancer
Abcb4	5.62963	5.94535	5.23005	3.775	4.86501	6.54801	GeneID:24891,Genbank:XM_017592474.1,RGD:620248	ATP binding cassette subfamily B member 4		GO:0005925,GO:0006855,GO:0008525,GO:0015629,GO:0042626,GO:0016020,GO:0016021,GO:0042908,GO:0045121,GO:0045332,GO:0046581,GO:1901557,GO:0051384,GO:0055085,GO:1903413,GO:0055088,GO:2001140,GO:0000139,GO:0005515,GO:0005524,GO:0005654,GO:0005737,GO:0005829,GO:0005886,GO:0016324,GO:0030136,GO:0032376,GO:0032782,GO:0061092,GO:0042493,GO:0090554,GO:0099038,GO:0099040	focal adhesion|drug transmembrane transport|phosphatidylcholine transporter activity|actin cytoskeleton|ATPase activity, coupled to transmembrane movement of substances|membrane|integral component of membrane|xenobiotic transport|membrane raft|phospholipid translocation|intercellular canaliculus|response to fenofibrate|response to glucocorticoid|transmembrane transport|cellular response to bile a…	rno02010,rno04976	ABC transporters|Bile secretion
Abcb5	0	0	0	0	0	0	GeneID:314537,Genbank:XM_006240713.2,RGD:1566342	ATP binding cassette subfamily B member 5		GO:0016021,GO:0042391,GO:0042626,GO:0048058,GO:0055085,GO:0005524,GO:0005887,GO:0015562	integral component of membrane|regulation of membrane potential|ATPase activity, coupled to transmembrane movement of substances|compound eye corneal lens development|transmembrane transport|ATP binding|integral component of plasma membrane|efflux transmembrane transporter activity	rno02010	ABC transporters
Abcb6	16.4248	17.027	16.3378	21.0029	16.8895	19.7756	GeneID:140669,Genbank:NM_080582.1,RGD:71077	ATP-binding cassette, subfamily B (MDR/TAP), member 6		GO:0020037,GO:0005886,GO:0005654,GO:0031307,GO:0006779,GO:0005739,GO:0042626,GO:0007420,GO:0043588,GO:0005740,GO:0005741,GO:0015439,GO:0005768,GO:0055085,GO:0015562,GO:0015886,GO:0005783,GO:0016021,GO:0005794,GO:0005524,GO:0005829,GO:0016887	heme binding|plasma membrane|nucleoplasm|integral component of mitochondrial outer membrane|porphyrin-containing compound biosynthetic process|mitochondrion|ATPase activity, coupled to transmembrane movement of substances|brain development|skin development|mitochondrial envelope|mitochondrial outer membrane|heme-transporting ATPase activity|endosome|transmembrane transport|efflux transmembrane tr…	rno02010	ABC transporters
Abcb7	10.3848	10.6887	10.7026	10.0655	9.44635	10.4819	GeneID:302395,Genbank:NM_212518.1,RGD:1303086	ATP binding cassette subfamily B member 7		GO:0005743,GO:0006879,GO:0008150,GO:0016021,GO:0042626,GO:0055085,GO:0003674,GO:0005524,GO:0005575	mitochondrial inner membrane|cellular iron ion homeostasis|biological_process|integral component of membrane|ATPase activity, coupled to transmembrane movement of substances|transmembrane transport|molecular_function|ATP binding|cellular_component	rno02010	ABC transporters
Abcb8	25.4715	26.2325	24.7495	26.2202	22.5372	25.2834	GeneID:362302,Genbank:XM_006235946.2,RGD:1307655	ATP binding cassette subfamily B member 8		GO:0005730,GO:0005739,GO:0005743,GO:0016021,GO:0042626,GO:0055085,GO:0005524,GO:0005634	nucleolus|mitochondrion|mitochondrial inner membrane|integral component of membrane|ATPase activity, coupled to transmembrane movement of substances|transmembrane transport|ATP binding|nucleus	rno02010	ABC transporters
Abcb9	2.25157	2.5949	1.89669	3.05711	2.63717	2.80549	GeneID:63886,Genbank:NM_022238.1,RGD:620254	ATP binding cassette subfamily B member 9		GO:0055085,GO:0022857,GO:0005764,GO:0030176,GO:0005765,GO:0005769,GO:0005783,GO:0008150,GO:0015031,GO:0042626,GO:0015440,GO:0042803,GO:0015833,GO:0002474,GO:0043190,GO:0016021,GO:0005524,GO:0043231	transmembrane transport|transmembrane transporter activity|lysosome|integral component of endoplasmic reticulum membrane|lysosomal membrane|early endosome|endoplasmic reticulum|biological_process|protein transport|ATPase activity, coupled to transmembrane movement of substances|peptide-transporting ATPase activity|protein homodimerization activity|peptide transport|antigen processing and presenta…	rno02010,rno04142	ABC transporters|Lysosome
Abcc1	4.35473	5.70764	4.80573	8.06422	8.76553	8.34166	GeneID:24565,Genbank:NM_022281.2,RGD:3112	ATP binding cassette subfamily C member 1		GO:0005887,GO:0006855,GO:0006979,GO:0008514,GO:0008559,GO:0030335,GO:0033700,GO:0015238,GO:0034040,GO:0015431,GO:0034634,GO:0034775,GO:0060548,GO:0042493,GO:0099039,GO:0042626,GO:1901215,GO:0042908,GO:1905701,GO:0004012,GO:0005324,GO:0005524,GO:0005737,GO:0005774,GO:0005886,GO:0015562,GO:0015911,GO:0016020,GO:0016323,GO:0045332,GO:0016491,GO:0046618,GO:0016887,GO:0046623,GO:0046624,GO:0055085,GO:…	integral component of plasma membrane|drug transmembrane transport|response to oxidative stress|organic anion transmembrane transporter activity|xenobiotic transmembrane transporting ATPase activity|positive regulation of cell migration|phospholipid efflux|drug transmembrane transporter activity|lipid-transporting ATPase activity|glutathione S-conjugate-exporting ATPase activity|glutathione trans…	rno02010,rno04071,rno04977,rno05206,rno01523	ABC transporters|Sphingolipid signaling pathway|Vitamin digestion and absorption|MicroRNAs in cancer|Antifolate resistance
Abcc10	1.16345	1.20118	0.93524	0.822597	0.827782	1.22205	GeneID:316231,Genbank:NM_001108201.1,RGD:1306696	ATP binding cassette subfamily C member 10		GO:0005887,GO:0008150,GO:0016020,GO:0042626,GO:0055085,GO:0003674,GO:0005524,GO:0005575	integral component of plasma membrane|biological_process|membrane|ATPase activity, coupled to transmembrane movement of substances|transmembrane transport|molecular_function|ATP binding|cellular_component	rno02010	ABC transporters
Abcc12	0.0108171	0	0.0224942	0	0	0	GeneID:291923,Genbank:XM_008772378.2,RGD:735100	ATP binding cassette subfamily C member 12		GO:0016021,GO:0042626,GO:0055085,GO:0005524,GO:0005739,GO:0016020	integral component of membrane|ATPase activity, coupled to transmembrane movement of substances|transmembrane transport|ATP binding|mitochondrion|membrane	rno02010	ABC transporters
Abcc2	0.0761633	0.028705	0.0797488	0.0407804	0.0126698	0	GeneID:25303,Genbank:NM_012833.2,RGD:2366	ATP binding cassette subfamily C member 2		GO:0009986,GO:0015694,GO:0015711,GO:0015722,GO:0015732,GO:0016020,GO:0043627,GO:0046581,GO:0016324,GO:0046685,GO:0048545,GO:0055085,GO:0070327,GO:0071222,GO:0071347,GO:0071354,GO:0071356,GO:0005515,GO:0005524,GO:0005887,GO:0006855,GO:0006979,GO:0007565,GO:0008514,GO:0009408,GO:0016999,GO:0019904,GO:0030644,GO:0031427,GO:0031526,GO:0032496,GO:0071549,GO:0033762,GO:0097327,GO:0042493,GO:1901086,GO:…	cell surface|mercury ion transport|organic anion transport|canalicular bile acid transport|prostaglandin transport|membrane|response to estrogen|intercellular canaliculus|apical plasma membrane|response to arsenic-containing substance|response to steroid hormone|transmembrane transport|thyroid hormone transport|cellular response to lipopolysaccharide|cellular response to interleukin-1|cellular re…	rno02010,rno04976,rno01524,rno01523	ABC transporters|Bile secretion|Platinum drug resistance|Antifolate resistance
Abcc3	1.18976	0.979696	1.00503	0.792905	0.897659	0.571277	GeneID:140668,Genbank:NM_080581.1,RGD:71101	ATP binding cassette subfamily C member 3		GO:0032496,GO:0006855,GO:0042626,GO:0008559,GO:0010033,GO:0010243,GO:0014070,GO:0015238,GO:0015432,GO:0015722,GO:0042908,GO:0015893,GO:0055085,GO:0016020,GO:0016021,GO:0005524,GO:0016323,GO:0005887,GO:0032355	response to lipopolysaccharide|drug transmembrane transport|ATPase activity, coupled to transmembrane movement of substances|xenobiotic transmembrane transporting ATPase activity|response to organic substance|response to organonitrogen compound|response to organic cyclic compound|drug transmembrane transporter activity|bile acid-exporting ATPase activity|canalicular bile acid transport|xenobiotic…	rno02010,rno04976,rno01523	ABC transporters|Bile secretion|Antifolate resistance
Abcc4	2.21863	4.12367	2.45446	3.55902	2.54977	2.68576	GeneID:170924,Genbank:XM_008770939.1,RGD:620266	ATP binding cassette subfamily C member 4		GO:0042493,GO:0005886,GO:0042626,GO:0005887,GO:0005929,GO:0010033,GO:0010243,GO:0014070,GO:0016020,GO:0048661,GO:0055085,GO:0016021,GO:0016323,GO:0060271,GO:0003674,GO:0031088,GO:0005524,GO:0032310	response to drug|plasma membrane|ATPase activity, coupled to transmembrane movement of substances|integral component of plasma membrane|cilium|response to organic substance|response to organonitrogen compound|response to organic cyclic compound|membrane|positive regulation of smooth muscle cell proliferation|transmembrane transport|integral component of membrane|basolateral plasma membrane|cilium…	rno02010,rno04024,rno04976,rno01523	ABC transporters|cAMP signaling pathway|Bile secretion|Antifolate resistance
Abcc5	5.06727	3.36294	4.94174	5.45376	5.38016	4.4111	GeneID:116721,Genbank:XM_006248593.2,RGD:70913	ATP binding cassette subfamily C member 5		GO:0008514,GO:0015711,GO:0016020,GO:0016021,GO:0032496,GO:0032868,GO:0042626,GO:0048471,GO:0055085,GO:0003674,GO:0005524,GO:0005887	organic anion transmembrane transporter activity|organic anion transport|membrane|integral component of membrane|response to lipopolysaccharide|response to insulin|ATPase activity, coupled to transmembrane movement of substances|perinuclear region of cytoplasm|transmembrane transport|molecular_function|ATP binding|integral component of plasma membrane	rno02010,rno01523	ABC transporters|Antifolate resistance
Abcc6	0	0	0	0	0	0	GeneID:81642,Genbank:XM_017589769.1,RGD:620268	ATP binding cassette subfamily C member 6		GO:0005774,GO:0005886,GO:0008150,GO:0016020,GO:0016021,GO:0016323,GO:0016324,GO:0016328,GO:0016887,GO:0005524,GO:0042626,GO:0005634,GO:0055085	vacuolar membrane|plasma membrane|biological_process|membrane|integral component of membrane|basolateral plasma membrane|apical plasma membrane|lateral plasma membrane|ATPase activity|ATP binding|ATPase activity, coupled to transmembrane movement of substances|nucleus|transmembrane transport	rno02010	ABC transporters
Abcc8	4.84669	7.97641	6.34854	6.39988	5.53836	6.90214	GeneID:25559,Genbank:XM_008759321.2,RGD:3786	ATP binding cassette subfamily C member 8		GO:0006813,GO:0007165,GO:0007565,GO:0007613,GO:0008076,GO:0008281,GO:0008282,GO:0042383,GO:0042493,GO:0008542,GO:0042626,GO:0043268,GO:0044325,GO:0046676,GO:0050768,GO:0055085,GO:0001678,GO:0005267,GO:0005524,GO:0005739,GO:0005886,GO:0005887,GO:0009268,GO:0010043,GO:0010989,GO:0016020,GO:0016525,GO:0019905,GO:0030672,GO:0060253,GO:0032496,GO:0061045,GO:0032760,GO:0061855,GO:0032868,GO:0071310,GO:…	potassium ion transport|signal transduction|female pregnancy|memory|voltage-gated potassium channel complex|sulfonylurea receptor activity|inward rectifying potassium channel|sarcolemma|response to drug|visual learning|ATPase activity, coupled to transmembrane movement of substances|positive regulation of potassium ion transport|ion channel binding|negative regulation of insulin secretion|negativ…	rno02010,rno04911,rno04930	ABC transporters|Insulin secretion|Type II diabetes mellitus
Abcc9	34.6814	35.9433	36.4503	43.0656	44.8752	46.197	GeneID:25560,Genbank:NM_013040.2,RGD:3787	ATP binding cassette subfamily C member 9		GO:0005886,GO:0005887,GO:0006813,GO:0006932,GO:0007165,GO:0008076,GO:0016021,GO:0008144,GO:0019905,GO:0030017,GO:0008281,GO:0030315,GO:0042383,GO:0042493,GO:0001669,GO:0005267,GO:0005515,GO:0005524,GO:0005739,GO:0008282,GO:0042626,GO:0010107,GO:0015459,GO:0042802,GO:0016020,GO:0044325,GO:0051607,GO:0055085,GO:0071805	plasma membrane|integral component of plasma membrane|potassium ion transport|substrate-dependent cell migration, cell contraction|signal transduction|voltage-gated potassium channel complex|integral component of membrane|drug binding|syntaxin binding|sarcomere|sulfonylurea receptor activity|T-tubule|sarcolemma|response to drug|acrosomal vesicle|potassium channel activity|protein binding|ATP bind…	rno02010	ABC transporters
Abcd1	12.1556	12.6174	11.9128	12.6886	10.2209	12.3778	GeneID:363516,Genbank:XM_017602115.1,RGD:1562128	ATP binding cassette subfamily D member 1		GO:0042758,GO:0005524,GO:0042760,GO:0005737,GO:0042802,GO:0005777,GO:0005778,GO:0005779,GO:0042803,GO:0006635,GO:0048471,GO:0007031,GO:0055085,GO:0015910,GO:0016887,GO:0005324,GO:0019899,GO:0005515,GO:0042626	long-chain fatty acid catabolic process|ATP binding|very long-chain fatty acid catabolic process|cytoplasm|identical protein binding|peroxisome|peroxisomal membrane|integral component of peroxisomal membrane|protein homodimerization activity|fatty acid beta-oxidation|perinuclear region of cytoplasm|peroxisome organization|transmembrane transport|peroxisomal long-chain fatty acid import|ATPase act…	rno02010,rno04146	ABC transporters|Peroxisome
Abcd2	0.350163	0.408948	0.51106	0.501987	0.288912	0.222569	GeneID:84356,Genbank:NM_033352.1,RGD:69244	ATP binding cassette subfamily D member 2		GO:0005777,GO:0005778,GO:0006635,GO:0016021,GO:0032000,GO:0042626,GO:0042760,GO:0042803,GO:0000038,GO:0005524,GO:0055085	peroxisome|peroxisomal membrane|fatty acid beta-oxidation|integral component of membrane|positive regulation of fatty acid beta-oxidation|ATPase activity, coupled to transmembrane movement of substances|very long-chain fatty acid catabolic process|protein homodimerization activity|very long-chain fatty acid metabolic process|ATP binding|transmembrane transport	rno02010,rno04146	ABC transporters|Peroxisome
Abcd3	24.0962	24.7805	22.129	24.2736	20.0461	25.701	GeneID:25270,Genbank:NM_012804.1,RGD:2007	ATP binding cassette subfamily D member 3		GO:0055085,GO:0015910,GO:0005524,GO:0016021,GO:0005739,GO:0016887,GO:0005777,GO:0005778,GO:0042493,GO:0005782,GO:0042626,GO:0006633,GO:0042760,GO:0042803,GO:0006635,GO:0005324,GO:0043231,GO:0007031,GO:0005515,GO:0043621,GO:0014070	transmembrane transport|peroxisomal long-chain fatty acid import|ATP binding|integral component of membrane|mitochondrion|ATPase activity|peroxisome|peroxisomal membrane|response to drug|peroxisomal matrix|ATPase activity, coupled to transmembrane movement of substances|fatty acid biosynthetic process|very long-chain fatty acid catabolic process|protein homodimerization activity|fatty acid beta-o…	rno02010,rno04146	ABC transporters|Peroxisome
Abcd4	0.838406	0.90938	1.11495	0.781036	0.935354	0.806049	GeneID:299196,Genbank:NM_001013100.3,RGD:1307273	ATP binding cassette subfamily D member 4		GO:0005789,GO:0009235,GO:0016021,GO:0042626,GO:0055085,GO:1990830,GO:0005524,GO:0005777	endoplasmic reticulum membrane|cobalamin metabolic process|integral component of membrane|ATPase activity, coupled to transmembrane movement of substances|transmembrane transport|cellular response to leukemia inhibitory factor|ATP binding|peroxisome	rno02010,rno04146	ABC transporters|Peroxisome
Abce1	18.3798	20.3438	17.9377	19.9125	17.3873	18.4803	GeneID:361390,Genbank:XM_006255407.3,RGD:1305301	ATP binding cassette subfamily E member 1		GO:0060698,GO:0005524,GO:0060702,GO:0005575,GO:0005737,GO:0005739,GO:0005829,GO:0005852,GO:0006413,GO:0006415,GO:0008150,GO:0000054,GO:0016887,GO:0003674,GO:0043024,GO:0005506	endoribonuclease inhibitor activity|ATP binding|negative regulation of endoribonuclease activity|cellular_component|cytoplasm|mitochondrion|cytosol|eukaryotic translation initiation factor 3 complex|translational initiation|translational termination|biological_process|ribosomal subunit export from nucleus|ATPase activity|molecular_function|ribosomal small subunit binding|iron ion binding
Abcf1	47.4584	52.0601	51.3596	56.9296	54.6384	50.5783	GeneID:85493,Genbank:XM_017601783.1,RGD:620286	ATP binding cassette subfamily F member 1		GO:0042254,GO:0005635,GO:0005654,GO:0042788,GO:0005737,GO:0005829,GO:0005840,GO:0006412,GO:0043022,GO:0006413,GO:0045727,GO:0008494,GO:0005524,GO:0016887	ribosome biogenesis|nuclear envelope|nucleoplasm|polysomal ribosome|cytoplasm|cytosol|ribosome|translation|ribosome binding|translational initiation|positive regulation of translation|translation activator activity|ATP binding|ATPase activity
Abcf2	16.1043	17.6755	16.2408	17.9349	18.572	19.4008	GeneID:311959,Genbank:XM_006235929.3,RGD:1304942	ATP binding cassette subfamily F member 2		GO:0005524,GO:0016887	ATP binding|ATPase activity
Abcf3	29.4068	31.528	28.3438	29.6878	25.969	30.6007	GeneID:287982,Genbank:NM_001011896.1,RGD:1310468	ATP binding cassette subfamily F member 3		GO:0051607,GO:0005524,GO:0016887,GO:0045296	defense response to virus|ATP binding|ATPase activity|cadherin binding
Abcg1	2.61613	1.50405	1.92695	1.36234	2.1169	3.26138	GeneID:85264,Genbank:NM_053502.1,RGD:620294	ATP binding cassette subfamily G member 1		GO:0010872,GO:0010875,GO:0010888,GO:0016021,GO:0017127,GO:0034436,GO:0019534,GO:0034437,GO:0030301,GO:0042626,GO:0042632,GO:0042803,GO:0042987,GO:0043531,GO:0043691,GO:0045542,GO:0046982,GO:0005524,GO:0005548,GO:0005739,GO:0005768,GO:0005886,GO:0006355,GO:0008203,GO:0009897,GO:0010033,GO:0032367,GO:0033344,GO:0033700,GO:0033993,GO:0034041,GO:0055037,GO:0055085,GO:0034374,GO:0034375,GO:0055091,GO:…	regulation of cholesterol esterification|positive regulation of cholesterol efflux|negative regulation of lipid storage|integral component of membrane|cholesterol transporter activity|glycoprotein transport|toxin transmembrane transporter activity|glycoprotein transporter activity|cholesterol transport|ATPase activity, coupled to transmembrane movement of substances|cholesterol homeostasis|protei…	rno02010	ABC transporters
Abcg2	0.039198	0.222132	0.244581	0.210039	0.0394628	0.36077	GeneID:312382,Genbank:XM_006236576.2,RGD:631345	ATP-binding cassette, subfamily G (WHITE), member 2		GO:0008559,GO:0010039,GO:0015238,GO:0015747,GO:0015893,GO:0016020,GO:0016021,GO:0043278,GO:0016324,GO:0046415,GO:0017127,GO:0046618,GO:0019389,GO:0046983,GO:0051593,GO:0055085,GO:0060136,GO:0071392,GO:0071549,GO:0097744,GO:0005524,GO:0005634,GO:0005886,GO:0006855,GO:0007568,GO:0008092,GO:0031966,GO:0032496,GO:0032868,GO:0033344,GO:0042626,GO:0042802,GO:1904479,GO:0042803,GO:1904612,GO:0042908,GO:…	xenobiotic transmembrane transporting ATPase activity|response to iron ion|drug transmembrane transporter activity|urate transport|drug transport|membrane|integral component of membrane|response to morphine|apical plasma membrane|urate metabolic process|cholesterol transporter activity|drug export|glucuronoside metabolic process|protein dimerization activity|response to folic acid|transmembrane t…	rno02010,rno04976,rno01523	ABC transporters|Bile secretion|Antifolate resistance
Abcg3	1.96874	1.61991	3.05797	1.78804	1.04874	1.18412	GeneID:498327,Genbank:NM_001128311.1,RGD:1565568	ATP-binding cassette, subfamily G (WHITE), member 3
Abcg3l1	1.32334	0.955226	0.843217	0.694579	0.628886	0.926338	GeneID:289453,Genbank:XM_017599095.1,RGD:1303294	ATP-binding cassette, subfamily G (WHITE), member 3-like 1		GO:0016021,GO:0016324,GO:0016887,GO:0017127,GO:0033344,GO:0042626,GO:0043235,GO:0055085,GO:0005524,GO:0005886,GO:0006855	integral component of membrane|apical plasma membrane|ATPase activity|cholesterol transporter activity|cholesterol efflux|ATPase activity, coupled to transmembrane movement of substances|receptor complex|transmembrane transport|ATP binding|plasma membrane|drug transmembrane transport	rno02010	ABC transporters
Abcg3l3	2.48111	1.4743	2.47709	1.93563	1.89052	2.31297	GeneID:305142,Genbank:XM_017599162.1,RGD:1564709	ATP-binding cassette, subfamily G (WHITE), member 3-like 3		GO:0016021,GO:0016324,GO:0017127,GO:0033344,GO:0042626,GO:0043235,GO:0055085,GO:0005524,GO:0005886,GO:0006855	integral component of membrane|apical plasma membrane|cholesterol transporter activity|cholesterol efflux|ATPase activity, coupled to transmembrane movement of substances|receptor complex|transmembrane transport|ATP binding|plasma membrane|drug transmembrane transport
Abcg3l4	0.665377	0.750978	0.769107	0.592518	0.331528	0.453394	GeneID:360997,Genbank:NM_001037205.1,RGD:1588538	ATP-binding cassette, subfamily G (WHITE), member 3-like 4
Abcg4	0.405253	0.559652	0.433609	0.404866	0.578829	0.44237	GeneID:300664,Genbank:XM_006242915.3,RGD:1305840	ATP binding cassette subfamily G member 4		GO:0017127,GO:0030301,GO:0033344,GO:0034041,GO:0042626,GO:0042803,GO:0046982,GO:0055085,GO:1990830,GO:0005524,GO:0005886,GO:0016021	cholesterol transporter activity|cholesterol transport|cholesterol efflux|sterol-transporting ATPase activity|ATPase activity, coupled to transmembrane movement of substances|protein homodimerization activity|protein heterodimerization activity|transmembrane transport|cellular response to leukemia inhibitory factor|ATP binding|plasma membrane|integral component of membrane	rno02010	ABC transporters
Abcg5	0.0514276	0.0289327	0	0.192742	0.554317	0.288498	GeneID:114628,Genbank:NM_053754.2,RGD:620298	ATP binding cassette subfamily G member 5		GO:0046982,GO:0042632,GO:0017127,GO:0005887,GO:0055085,GO:0043190,GO:0033344,GO:0006855,GO:0007584,GO:0043235,GO:0007588,GO:0010212,GO:0010949,GO:0015238,GO:0016020,GO:0042493,GO:0016324,GO:0045177,GO:0042626,GO:0045796,GO:0005524,GO:0046872,GO:0016887,GO:0005886	protein heterodimerization activity|cholesterol homeostasis|cholesterol transporter activity|integral component of plasma membrane|transmembrane transport|ATP-binding cassette (ABC) transporter complex|cholesterol efflux|drug transmembrane transport|response to nutrient|receptor complex|excretion|response to ionizing radiation|negative regulation of intestinal phytosterol absorption|drug transmem…	rno02010,rno04976,rno04975,rno04979	ABC transporters|Bile secretion|Fat digestion and absorption|Cholesterol metabolism
Abcg8	0.051596	0.0145239	0.0268546	0.0415567	0.0505564	0.0131827	GeneID:155192,Genbank:NM_130414.2,RGD:620300	ATP binding cassette subfamily G member 8		GO:0043190,GO:0033344,GO:0005887,GO:0043235,GO:0007584,GO:0045796,GO:0034041,GO:0007588,GO:0046872,GO:0010949,GO:0015248,GO:0015914,GO:0015918,GO:0042493,GO:0016324,GO:0046982,GO:0042626,GO:0016887,GO:0055085,GO:0017127,GO:0005524,GO:0042632,GO:0005886,GO:0055092,GO:0030301	ATP-binding cassette (ABC) transporter complex|cholesterol efflux|integral component of plasma membrane|receptor complex|response to nutrient|negative regulation of intestinal cholesterol absorption|sterol-transporting ATPase activity|excretion|metal ion binding|negative regulation of intestinal phytosterol absorption|sterol transporter activity|phospholipid transport|sterol transport|response to…	rno02010,rno04976,rno04975,rno04979	ABC transporters|Bile secretion|Fat digestion and absorption|Cholesterol metabolism
Abhd1	5.42838	4.59185	4.67259	6.44994	6.81592	7.06312	GeneID:313917,Genbank:NM_001008520.1,RGD:1310988	abhydrolase domain containing 1		GO:0008150,GO:0008970,GO:0016021,GO:0016298,GO:0016788,GO:0034338,GO:0044255,GO:0046470,GO:0047372,GO:0051792,GO:0051793,GO:0003674,GO:0052689,GO:0004623,GO:0005575	biological_process|phosphatidylcholine 1-acylhydrolase activity|integral component of membrane|lipase activity|hydrolase activity, acting on ester bonds|short-chain carboxylesterase activity|cellular lipid metabolic process|phosphatidylcholine metabolic process|acylglycerol lipase activity|medium-chain fatty acid biosynthetic process|medium-chain fatty acid catabolic process|molecular_function|ca…
Abhd10	0.0462574	0.158281	1.07794	0.474595	0.0233857	0.0946535	GeneID:303953,Genbank:XM_008768732.2,RGD:1308084	abhydrolase domain containing 10		GO:0005829,GO:0019391,GO:0102390,GO:0004553,GO:0005739	cytosol|glucuronoside catabolic process|mycophenolic acid acyl-glucuronide esterase activity|hydrolase activity, hydrolyzing O-glycosyl compounds|mitochondrion
Abhd11	13.9726	15.48	14.7518	16.2552	11.836	11.1868	GeneID:360831,Genbank:NM_001271180.1,RGD:1304681	abhydrolase domain containing 11		GO:0008150,GO:0008152,GO:0016787,GO:0003674,GO:0005575,GO:0005739	biological_process|metabolic process|hydrolase activity|molecular_function|cellular_component|mitochondrion
Abhd12	18.3165	16.697	17.0852	18.7498	13.6887	21.7688	GeneID:499913,Genbank:NM_001024314.1,RGD:1562570	abhydrolase domain containing 12		GO:0052651,GO:0006660,GO:0007628,GO:0008474,GO:0010996,GO:0016021,GO:0032281,GO:0032839,GO:0046464,GO:0046475,GO:0002084,GO:0047372,GO:0004622,GO:0005737	monoacylglycerol catabolic process|phosphatidylserine catabolic process|adult walking behavior|palmitoyl-(protein) hydrolase activity|response to auditory stimulus|integral component of membrane|AMPA glutamate receptor complex|dendrite cytoplasm|acylglycerol catabolic process|glycerophospholipid catabolic process|protein depalmitoylation|acylglycerol lipase activity|lysophospholipase activity|cyt…
Abhd12b	0	0	0	0	0	0	GeneID:408202,Genbank:NM_001003928.1,RGD:1303145	abhydrolase domain containing 12B
Abhd13	4.28228	2.96547	3.40307	3.14419	2.64905	3.12057	GeneID:306630,Genbank:NM_001271072.1,RGD:1308317	abhydrolase domain containing 13		GO:0016021,GO:0032839,GO:0002084,GO:0005737,GO:0008474	integral component of membrane|dendrite cytoplasm|protein depalmitoylation|cytoplasm|palmitoyl-(protein) hydrolase activity
Abhd14a	2.23343	2.31374	2.1863	1.72096	1.45036	2.22485	GeneID:300982,Genbank:XM_008766494.2,RGD:1309721	abhydrolase domain containing 14A		GO:0016021,GO:0016787,GO:0005737,GO:0008152	integral component of membrane|hydrolase activity|cytoplasm|metabolic process
Abhd14b	6.45256	9.43517	8.5095	8.83972	6.65505	7.92709	GeneID:300983,Genbank:XM_006243724.2,RGD:1359649	abhydrolase domain containing 14b		GO:0005737,GO:0005829,GO:0008152,GO:0016787,GO:0045944,GO:0005634,GO:0005730	cytoplasm|cytosol|metabolic process|hydrolase activity|positive regulation of transcription by RNA polymerase II|nucleus|nucleolus
Abhd15	1.41598	1.30446	1.51024	1.43477	1.31914	1.49675	GeneID:303343,Genbank:NM_001107025.1,RGD:1304598	abhydrolase domain containing 15		GO:0016788,GO:0044255	hydrolase activity, acting on ester bonds|cellular lipid metabolic process
Abhd16a	33.7819	42.0387	32.6362	32.0051	26.5044	36.1966	GeneID:361796,Genbank:NM_212531.2,RGD:1303164	abhydrolase domain containing 16A		GO:0047372,GO:0052651,GO:1905344,GO:0004622,GO:0016021	acylglycerol lipase activity|monoacylglycerol catabolic process|prostaglandin catabolic process|lysophospholipase activity|integral component of membrane
Abhd16b	0	0	0	0	0	0	GeneID:311720,Genbank:NM_001014052.2,RGD:1309726	abhydrolase domain containing 16B		GO:0016787	hydrolase activity
Abhd17a	11.0863	10.1443	10.6491	9.47107	7.84488	9.02729	GeneID:299617,Genbank:NM_001006983.1,RGD:1359682	abhydrolase domain containing 17A		GO:0008474,GO:0010008,GO:0014069,GO:0018345,GO:0030054,GO:0043197,GO:0045211,GO:0055038,GO:0072657,GO:1902817,GO:0002084,GO:1905668,GO:0005886	palmitoyl-(protein) hydrolase activity|endosome membrane|postsynaptic density|protein palmitoylation|cell junction|dendritic spine|postsynaptic membrane|recycling endosome membrane|protein localization to membrane|negative regulation of protein localization to microtubule|protein depalmitoylation|positive regulation of protein localization to endosome|plasma membrane
Abhd17b	3.80214	3.29421	3.44131	3.42732	3.52265	3.67765	GeneID:309399,Genbank:XM_006231162.3,RGD:1305246	abhydrolase domain containing 17B		GO:0014069,GO:0018345,GO:0030054,GO:0043197,GO:0045211,GO:0055038,GO:1902473,GO:1902817,GO:1902950,GO:1905668,GO:0002084,GO:0005886,GO:0008474	postsynaptic density|protein palmitoylation|cell junction|dendritic spine|postsynaptic membrane|recycling endosome membrane|regulation of protein localization to synapse|negative regulation of protein localization to microtubule|regulation of dendritic spine maintenance|positive regulation of protein localization to endosome|protein depalmitoylation|plasma membrane|palmitoyl-(protein) hydrolase a…
Abhd17c	16.3535	13.7523	11.0101	17.1323	17.6559	16.4092	GeneID:361601,Genbank:NM_001100736.1,RGD:1308210	abhydrolase domain containing 17C		GO:0018345,GO:0030054,GO:0043197,GO:0045211,GO:0055038,GO:1902817,GO:1905668,GO:0002084,GO:0008474,GO:0014069	protein palmitoylation|cell junction|dendritic spine|postsynaptic membrane|recycling endosome membrane|negative regulation of protein localization to microtubule|positive regulation of protein localization to endosome|protein depalmitoylation|palmitoyl-(protein) hydrolase activity|postsynaptic density
Abhd18	17.2983	15.3442	17.458	16.2937	19.9858	18.9424	GeneID:499602,Genbank:XM_006232310.3,RGD:1563987	abhydrolase domain containing 18		GO:0005576	extracellular region
Abhd2	8.25288	6.48947	5.58981	17.7735	20.7799	9.62575	GeneID:293050,Genbank:NM_001106275.1,RGD:1311389	abhydrolase domain containing 2		GO:0046464,GO:0009611,GO:0047372,GO:0016298,GO:0016788,GO:0030336,GO:0032570,GO:0034338,GO:0036126,GO:0048240,GO:0042562,GO:0051792,GO:0043401,GO:0051793,GO:0001669,GO:0097524,GO:0044255,GO:0003707,GO:0007340	acylglycerol catabolic process|response to wounding|acylglycerol lipase activity|lipase activity|hydrolase activity, acting on ester bonds|negative regulation of cell migration|response to progesterone|short-chain carboxylesterase activity|sperm flagellum|sperm capacitation|hormone binding|medium-chain fatty acid biosynthetic process|steroid hormone mediated signaling pathway|medium-chain fatty a…
Abhd3	0.499564	0.378551	0.473911	0.269337	0.952478	0.427039	GeneID:291793,Genbank:NM_001106162.1,RGD:1310655	abhydrolase domain containing 3		GO:0051793,GO:0005575,GO:0008150,GO:0008970,GO:0016021,GO:0016298,GO:0016788,GO:0034338,GO:0044255,GO:0046470,GO:0003674,GO:0047372,GO:0004623,GO:0051792	medium-chain fatty acid catabolic process|cellular_component|biological_process|phosphatidylcholine 1-acylhydrolase activity|integral component of membrane|lipase activity|hydrolase activity, acting on ester bonds|short-chain carboxylesterase activity|cellular lipid metabolic process|phosphatidylcholine metabolic process|molecular_function|acylglycerol lipase activity|phospholipase A2 activity|me…
Abhd4	21.9327	21.3708	20.4416	22.989	23.8827	23.5325	GeneID:364380,Genbank:XM_006251995.3,RGD:1311858	abhydrolase domain containing 4		GO:0070291,GO:0004622,GO:0052689,GO:0055088	N-acylethanolamine metabolic process|lysophospholipase activity|carboxylic ester hydrolase activity|lipid homeostasis
Abhd5	6.45799	5.65653	6.24924	6.71204	5.51902	5.7208	GeneID:316122,Genbank:NM_212524.1,RGD:1303237	abhydrolase domain containing 5		GO:0052689,GO:0010891,GO:0005515,GO:0055088,GO:0010898,GO:0005811,GO:0005829,GO:0006629,GO:0030154,GO:0006631,GO:0042171,GO:0006654,GO:0003841,GO:0050996,GO:0004806,GO:0051006	carboxylic ester hydrolase activity|negative regulation of sequestering of triglyceride|protein binding|lipid homeostasis|positive regulation of triglyceride catabolic process|lipid droplet|cytosol|lipid metabolic process|cell differentiation|fatty acid metabolic process|lysophosphatidic acid acyltransferase activity|phosphatidic acid biosynthetic process|1-acylglycerol-3-phosphate O-acyltransfer…	rno04923	Regulation of lipolysis in adipocyte
Abhd6	2.6507	2.54004	2.56628	3.44799	3.12353	2.78714	GeneID:305795,Genbank:XM_006251767.3,RGD:1359323	abhydrolase domain containing 6		GO:0060292,GO:0005739,GO:2000124,GO:0009395,GO:0016021,GO:0030336,GO:0032281,GO:0046464,GO:0046889,GO:0047372,GO:0004620	long term synaptic depression|mitochondrion|regulation of endocannabinoid signaling pathway|phospholipid catabolic process|integral component of membrane|negative regulation of cell migration|AMPA glutamate receptor complex|acylglycerol catabolic process|positive regulation of lipid biosynthetic process|acylglycerol lipase activity|phospholipase activity	rno04723	Retrograde endocannabinoid signaling
Abhd8	3.45042	3.12815	2.82163	1.78707	1.96415	1.8401	GeneID:306338,Genbank:NM_001107301.1,RGD:1305693	abhydrolase domain containing 8		GO:0016787	hydrolase activity
Abi1	11.1946	10.5206	9.11385	12.7344	13.8368	12.1638	GeneID:79249,Genbank:XM_006254360.3,RGD:621008	abl-interactor 1		GO:0048813,GO:0035855,GO:0030296,GO:0005622,GO:0061098,GO:0043005,GO:0005634,GO:0072673,GO:0030426,GO:0005856,GO:0044877,GO:0008134,GO:0008154,GO:0014069,GO:0017124,GO:0031209,GO:0018108,GO:0045211,GO:0031252,GO:0045296,GO:0032433,GO:0030027,GO:0001756,GO:0030054,GO:0005515	dendrite morphogenesis|megakaryocyte development|protein tyrosine kinase activator activity|intracellular|positive regulation of protein tyrosine kinase activity|neuron projection|nucleus|lamellipodium morphogenesis|growth cone|cytoskeleton|protein-containing complex binding|transcription factor binding|actin polymerization or depolymerization|postsynaptic density|SH3 domain binding|SCAR complex|…
Abi2	7.2548	5.77996	6.89875	5.74344	5.80275	6.45249	GeneID:286928,Genbank:NM_173143.1,RGD:628771	abl-interactor 2		GO:0070064,GO:0016358,GO:2000601,GO:0016477,GO:0016601,GO:0017124,GO:0018108,GO:0030027,GO:0030425,GO:0031209,GO:0031625,GO:0032433,GO:0043010,GO:0005829,GO:0044877,GO:0005913,GO:0048365,GO:0007611	proline-rich region binding|dendrite development|positive regulation of Arp2/3 complex-mediated actin nucleation|cell migration|Rac protein signal transduction|SH3 domain binding|peptidyl-tyrosine phosphorylation|lamellipodium|dendrite|SCAR complex|ubiquitin protein ligase binding|filopodium tip|camera-type eye development|cytosol|protein-containing complex binding|cell-cell adherens junction|Rac…	rno04810	Regulation of actin cytoskeleton
Abi3	2.60872	1.33656	2.45512	2.11359	1.85525	2.9485	GeneID:303476,Genbank:NM_001013118.1,RGD:1311794	ABI family, member 3		GO:0018108,GO:0030027,GO:0030334,GO:0042802,GO:0005622,GO:0005737	peptidyl-tyrosine phosphorylation|lamellipodium|regulation of cell migration|identical protein binding|intracellular|cytoplasm
Abi3bp	2.77109	2.16542	2.59122	1.8319	2.28179	2.02375	GeneID:363767,Genbank:XM_017598136.1,RGD:1562717	ABI family member 3 binding protein		GO:0005578,GO:0005614,GO:0005615,GO:0008201,GO:0010811,GO:0030198,GO:0031012,GO:0005518,GO:0005539,GO:0005576	proteinaceous extracellular matrix|interstitial matrix|extracellular space|heparin binding|positive regulation of cell-substrate adhesion|extracellular matrix organization|extracellular matrix|collagen binding|glycosaminoglycan binding|extracellular region
Abl1	0.573019	0.804486	0.662128	0.565875	0.413119	0.59682	GeneID:311860,Genbank:NM_001100850.1,RGD:1584969	ABL proto-oncogene 1, non-receptor tyrosine kinase		GO:0050731,GO:0050798,GO:0050853,GO:0050885,GO:0051015,GO:0051019,GO:0051281,GO:0071560,GO:0051353,GO:0071871,GO:0051444,GO:0071901,GO:0051496,GO:0072358,GO:0090050,GO:0090135,GO:1900006,GO:1905244,GO:1900026,GO:1900042,GO:1905555,GO:1900272,GO:1990051,GO:2000096,GO:2000251,GO:2000352,GO:2000772,GO:2000773,GO:2001020,GO:0004672,GO:0004713,GO:0004715,GO:0005080,GO:0005102,GO:0005515,GO:0006975,GO:…	positive regulation of peptidyl-tyrosine phosphorylation|activated T cell proliferation|B cell receptor signaling pathway|neuromuscular process controlling balance|actin filament binding|mitogen-activated protein kinase binding|positive regulation of release of sequestered calcium ion into cytosol|cellular response to transforming growth factor beta stimulus|positive regulation of oxidoreductase …	rno04014,rno04012,rno04110,rno04722,rno04360,rno05200,rno05206,rno05220,rno05416	Ras signaling pathway|ErbB signaling pathway|Cell cycle|Neurotrophin signaling pathway|Axon guidance|Pathways in cancer|MicroRNAs in cancer|Chronic myeloid leukemia|Viral myocarditis
Abl2	2.01793	2.48714	2.12556	2.14448	2.2574	2.49786	GeneID:304883,Genbank:XM_006250052.2,RGD:1590898	ABL proto-oncogene 2, non-receptor tyrosine kinase		GO:0005524,GO:0005575,GO:0006468,GO:0006909,GO:0006930,GO:0007015,GO:0007169,GO:0021587,GO:0007173,GO:0022408,GO:0022414,GO:0007204,GO:0030027,GO:0030036,GO:0030145,GO:0030154,GO:0045087,GO:0030182,GO:0046632,GO:0031223,GO:0048008,GO:0031234,GO:0048813,GO:0050885,GO:0051017,GO:0000287,GO:0051353,GO:0001784,GO:0060020,GO:0001843,GO:0060563,GO:0001891,GO:0002118,GO:0003674,GO:0004713,GO:0004715,GO:…	ATP binding|cellular_component|protein phosphorylation|phagocytosis|substrate-dependent cell migration, cell extension|actin filament organization|transmembrane receptor protein tyrosine kinase signaling pathway|cerebellum morphogenesis|epidermal growth factor receptor signaling pathway|negative regulation of cell-cell adhesion|reproductive process|positive regulation of cytosolic calcium ion con…	rno04014,rno04012,rno05416	Ras signaling pathway|ErbB signaling pathway|Viral myocarditis
Ablim1	81.2873	83.5329	87.8628	81.2046	92.7035	81.6119	GeneID:307989,Genbank:XM_017590400.1,RGD:1565768	actin-binding LIM protein 1		GO:0060271,GO:0005515,GO:0005575,GO:0007411,GO:0008150,GO:0014069,GO:0015629,GO:0030027,GO:0030032,GO:0045944,GO:0001725,GO:0051015,GO:0003779	cilium assembly|protein binding|cellular_component|axon guidance|biological_process|postsynaptic density|actin cytoskeleton|lamellipodium|lamellipodium assembly|positive regulation of transcription by RNA polymerase II|stress fiber|actin filament binding|actin binding	rno04360	Axon guidance
Ablim2	1.98743	3.03536	2.24085	2.50367	2.01788	1.63245	GeneID:360958,Genbank:XM_017599299.1,RGD:1303094	actin binding LIM protein family, member 2		GO:0015629,GO:0030016,GO:0030032,GO:0030036,GO:0045944,GO:0046872,GO:0051015,GO:0003779,GO:0006351	actin cytoskeleton|myofibril|lamellipodium assembly|actin cytoskeleton organization|positive regulation of transcription by RNA polymerase II|metal ion binding|actin filament binding|actin binding|transcription, DNA-templated	rno04360	Axon guidance
Ablim3	17.2721	12.7227	16.0597	15.4597	11.7282	12.7127	GeneID:307395,Genbank:XM_017600950.1,RGD:1565118	actin binding LIM protein family, member 3		GO:0006351,GO:0015629,GO:0030027,GO:0030032,GO:0030036,GO:0045944,GO:0046872,GO:0051015,GO:0060271,GO:0001725,GO:1903955,GO:0003779	transcription, DNA-templated|actin cytoskeleton|lamellipodium|lamellipodium assembly|actin cytoskeleton organization|positive regulation of transcription by RNA polymerase II|metal ion binding|actin filament binding|cilium assembly|stress fiber|positive regulation of protein targeting to mitochondrion|actin binding	rno04360	Axon guidance
Abo	2.37524	3.54762	3.31606	2.05071	1.27308	1.47159	GeneID:100301568,Genbank:NM_001160263.1,RGD:2307241	ABO blood group (transferase A, alpha 1-3-N-acetylgalactosaminyltransferase		GO:0030145,GO:0004380,GO:0030259,GO:0031410,GO:0004381,GO:0005576,GO:0005794,GO:0031982,GO:0006486,GO:0032526,GO:0008284,GO:0032580,GO:0009247,GO:0043066,GO:0009624,GO:0000166,GO:0051691,GO:0016021,GO:0001962,GO:0016757,GO:0003823	manganese ion binding|glycoprotein-fucosylgalactoside alpha-N-acetylgalactosaminyltransferase activity|lipid glycosylation|cytoplasmic vesicle|fucosylgalactoside 3-alpha-galactosyltransferase activity|extracellular region|Golgi apparatus|vesicle|protein glycosylation|response to retinoic acid|positive regulation of cell proliferation|Golgi cisterna membrane|glycolipid biosynthetic process|negativ…	rno00601	Glycosphingolipid biosynthesis - lacto and neolacto series
Abo2	0	0	0	0	0	0	GeneID:296504,Genbank:NM_001271298.2,RGD:1311152	histo-blood group ABO system transferase 2		GO:0005975,GO:0016021,GO:0016758	carbohydrate metabolic process|integral component of membrane|transferase activity, transferring hexosyl groups	rno00601	Glycosphingolipid biosynthesis - lacto and neolacto series
Abr	8.08513	7.54741	7.02435	6.6079	8.52434	9.35086	GeneID:287537,Genbank:NM_001105814.2,RGD:1306279	active BCR-related		GO:0050728,GO:0005829,GO:0050766,GO:0005886,GO:0050885,GO:0007420,GO:0016020,GO:0030036,GO:0030336,GO:0032496,GO:0060313,GO:0035023,GO:0035556,GO:0042472,GO:0043114,GO:0002692,GO:0043314,GO:0005089,GO:0043547,GO:0005096	negative regulation of inflammatory response|cytosol|positive regulation of phagocytosis|plasma membrane|neuromuscular process controlling balance|brain development|membrane|actin cytoskeleton organization|negative regulation of cell migration|response to lipopolysaccharide|negative regulation of blood vessel remodeling|regulation of Rho protein signal transduction|intracellular signal transducti…
Abra	67.4209	84.0015	20.1419	83.2047	107.03	132.592	GeneID:286965,Genbank:NM_175844.3,RGD:708493	actin-binding Rho activating protein		GO:1902531,GO:0035025,GO:0003779,GO:0045893,GO:0005886,GO:0006351,GO:0015629,GO:0045944,GO:0030016,GO:0030017,GO:0051091,GO:0000060,GO:0032970	regulation of intracellular signal transduction|positive regulation of Rho protein signal transduction|actin binding|positive regulation of transcription, DNA-templated|plasma membrane|transcription, DNA-templated|actin cytoskeleton|positive regulation of transcription by RNA polymerase II|myofibril|sarcomere|positive regulation of DNA binding transcription factor activity|protein import into nuc…
Abracl	12.2227	15.2835	12.3308	7.93609	8.30602	9.76852	GeneID:685045,Genbank:NM_001099647.1,RGD:1583256	ABRA C-terminal like		GO:1902531,GO:0003779,GO:0015629,GO:0032970	regulation of intracellular signal transduction|actin binding|actin cytoskeleton|regulation of actin filament-based process
Abt1	4.79085	5.52648	3.73012	4.39562	3.53148	4.04587	GeneID:306960,Genbank:XM_006253972.3,RGD:1310785	activator of basal transcription 1		GO:0003677,GO:0003723,GO:0005667,GO:0005730,GO:0006357,GO:0006366,GO:0021522,GO:0034462,GO:0000447,GO:0000472,GO:0000480	DNA binding|RNA binding|transcription factor complex|nucleolus|regulation of transcription by RNA polymerase II|transcription by RNA polymerase II|spinal cord motor neuron differentiation|small-subunit processome assembly|endonucleolytic cleavage in ITS1 to separate SSU-rRNA from 5.8S rRNA and LSU-rRNA from tricistronic rRNA transcript (SSU-rRNA, 5.8S rRNA, LSU-rRNA)|endonucleolytic cleavage to g…
Abtb1	17.2813	14.3737	15.4048	13.3318	13.8125	13.1363	GeneID:297432,Genbank:NM_001005902.1,RGD:1359363	ankyrin repeat and BTB domain containing 1		GO:0005737,GO:0005829,GO:0005886,GO:0006414,GO:0006950,GO:0019005,GO:0030162,GO:0031625,GO:0043161,GO:0003746,GO:0005730	cytoplasm|cytosol|plasma membrane|translational elongation|response to stress|SCF ubiquitin ligase complex|regulation of proteolysis|ubiquitin protein ligase binding|proteasome-mediated ubiquitin-dependent protein catabolic process|translation elongation factor activity|nucleolus
Abtb2	5.67365	5.4053	5.61725	5.5324	6.54929	6.5858	GeneID:171440,Genbank:NM_134403.2,RGD:620724	ankyrin repeat and BTB domain containing 2		GO:0005737,GO:0005829,GO:0006950,GO:0019005,GO:0022008,GO:0030162,GO:0031625,GO:0043161,GO:0046982,GO:0097237,GO:0005634,GO:0005654	cytoplasm|cytosol|response to stress|SCF ubiquitin ligase complex|neurogenesis|regulation of proteolysis|ubiquitin protein ligase binding|proteasome-mediated ubiquitin-dependent protein catabolic process|protein heterodimerization activity|cellular response to toxic substance|nucleus|nucleoplasm
Ac1576	0.29791	0.732174	0.556891	0.75561	0.523227	0.546751	GeneID:102552783,Genbank:NM_001287624.1,RGD:7502825	uncharacterized LOC102552783		GO:0003676	nucleic acid binding
Acaa1	20.2646	23.5502	20.6413	19.922	17.1655	19.217	GeneID:24157,Genbank:NM_012489.2,RGD:67379	acetyl-CoA acyltransferase 1A		GO:0042493,GO:0005777,GO:0043231,GO:0048545,GO:0006635,GO:0007584,GO:0008206,GO:0008775,GO:0010124,GO:0016401,GO:0000038,GO:0003988,GO:0016747	response to drug|peroxisome|intracellular membrane-bounded organelle|response to steroid hormone|fatty acid beta-oxidation|response to nutrient|bile acid metabolic process|acetate CoA-transferase activity|phenylacetate catabolic process|palmitoyl-CoA oxidase activity|very long-chain fatty acid metabolic process|acetyl-CoA C-acyltransferase activity|transferase activity, transferring acyl groups o…
Acaa1b	0	0	0	0	0.157107	0	GeneID:501072,Genbank:XM_017596152.1,RGD:1562373	acetyl-Coenzyme A acyltransferase 1B		GO:0005777,GO:0006631,GO:0006635,GO:0010124,GO:0003988,GO:0005515	peroxisome|fatty acid metabolic process|fatty acid beta-oxidation|phenylacetate catabolic process|acetyl-CoA C-acyltransferase activity|protein binding	rno00071,rno00592,rno01040,rno00280,rno04146,rno03320	Fatty acid degradation|alpha-Linolenic acid metabolism|Biosynthesis of unsaturated fatty acids|Valine, leucine and isoleucine degradation|Peroxisome|PPAR signaling pathway
Acaa2	519.67	637.559	565.532	652.424	399.278	572.351	GeneID:170465,Genbank:NM_130433.1,RGD:620482	acetyl-CoA acyltransferase 2		GO:1901029,GO:0005739,GO:1902109,GO:0005743,GO:0005759,GO:0006084,GO:0006635,GO:0016747,GO:0071456,GO:0003988	negative regulation of mitochondrial outer membrane permeabilization involved in apoptotic signaling pathway|mitochondrion|negative regulation of mitochondrial membrane permeability involved in apoptotic process|mitochondrial inner membrane|mitochondrial matrix|acetyl-CoA metabolic process|fatty acid beta-oxidation|transferase activity, transferring acyl groups other than amino-acyl groups|cellul…	rno00062,rno00071,rno00280	Fatty acid elongation|Fatty acid degradation|Valine, leucine and isoleucine degradation
Acaca	2.7605	3.35611	2.9821	3.54106	4.1394	3.3323	GeneID:60581,Genbank:NM_022193.1,RGD:621248	acetyl-CoA carboxylase alpha		GO:0005524,GO:0005739,GO:0005829,GO:0006084,GO:0042802,GO:0046872,GO:0051289,GO:0006629,GO:0055088,GO:0071380,GO:2001295,GO:0001650,GO:0001894,GO:0003989,GO:0004075,GO:0006633,GO:0009374,GO:0014070,GO:0015629,GO:0019900,GO:0042493	ATP binding|mitochondrion|cytosol|acetyl-CoA metabolic process|identical protein binding|metal ion binding|protein homotetramerization|lipid metabolic process|lipid homeostasis|cellular response to prostaglandin E stimulus|malonyl-CoA biosynthetic process|fibrillar center|tissue homeostasis|acetyl-CoA carboxylase activity|biotin carboxylase activity|fatty acid biosynthetic process|biotin binding|…	rno00620,rno00640,rno00061,rno04152,rno04910,rno04922	Pyruvate metabolism|Propanoate metabolism|Fatty acid biosynthesis|AMPK signaling pathway|Insulin signaling pathway|Glucagon signaling pathway
Acacb	38.3948	37.2385	37.3436	40.3198	43.0479	38.2797	GeneID:116719,Genbank:XM_017598246.1,RGD:620500	acetyl-CoA carboxylase beta		GO:0097009,GO:0031999,GO:0005524,GO:2001295,GO:0042493,GO:0005634,GO:0042802,GO:0005739,GO:0006084,GO:0006633,GO:0043086,GO:0009374,GO:0046322,GO:0010629,GO:0046872,GO:0010884,GO:0050995,GO:0010906,GO:0003989,GO:0051289,GO:0014070,GO:0060421,GO:0031667	energy homeostasis|negative regulation of fatty acid beta-oxidation|ATP binding|malonyl-CoA biosynthetic process|response to drug|nucleus|identical protein binding|mitochondrion|acetyl-CoA metabolic process|fatty acid biosynthetic process|negative regulation of catalytic activity|biotin binding|negative regulation of fatty acid oxidation|negative regulation of gene expression|metal ion binding|po…	rno00620,rno00640,rno00061,rno04152,rno04910,rno04922,rno04920,rno04931	Pyruvate metabolism|Propanoate metabolism|Fatty acid biosynthesis|AMPK signaling pathway|Insulin signaling pathway|Glucagon signaling pathway|Adipocytokine signaling pathway|Insulin resistance
Acad10	29.4435	37.9736	40.1343	36.4048	32.9573	33.8688	GeneID:304500,Genbank:XM_006249386.3,RGD:1310159	acyl-CoA dehydrogenase family, member 10		GO:0016787,GO:0033539,GO:0050660,GO:0055114,GO:0003995,GO:0005739,GO:0016627	hydrolase activity|fatty acid beta-oxidation using acyl-CoA dehydrogenase|flavin adenine dinucleotide binding|oxidation-reduction process|acyl-CoA dehydrogenase activity|mitochondrion|oxidoreductase activity, acting on the CH-CH group of donors
Acad11	9.00574	9.54787	9.05459	12.9495	10.5892	11.546	GeneID:315973,Genbank:NM_001108181.1,RGD:1306270	acyl-CoA dehydrogenase family, member 11		GO:0005739,GO:0005777,GO:0017099,GO:0031966,GO:0033539,GO:0050660,GO:0070991,GO:0003995,GO:0004466,GO:0005634	mitochondrion|peroxisome|very-long-chain-acyl-CoA dehydrogenase activity|mitochondrial membrane|fatty acid beta-oxidation using acyl-CoA dehydrogenase|flavin adenine dinucleotide binding|medium-chain-acyl-CoA dehydrogenase activity|acyl-CoA dehydrogenase activity|long-chain-acyl-CoA dehydrogenase activity|nucleus
Acad8	23.1743	22.2906	25.2926	26.147	25.2274	24.0583	GeneID:367196,Genbank:XM_346003.7,RGD:1564209	acyl-CoA dehydrogenase family, member 8		GO:0003995	acyl-CoA dehydrogenase activity	rno00280	Valine, leucine and isoleucine degradation
Acad9	29.2095	22.6346	19.7861	22.8982	21.3768	22.1299	GeneID:294973,Genbank:XM_006232269.1,RGD:727973	acyl-CoA dehydrogenase family, member 9		GO:0055114,GO:0004466,GO:0070991,GO:0005575,GO:0005634,GO:0005739,GO:0008150,GO:0017099,GO:0030425,GO:0031966,GO:0032981,GO:0042760,GO:0000062,GO:0050660,GO:0001676,GO:0051791,GO:0003674	oxidation-reduction process|long-chain-acyl-CoA dehydrogenase activity|medium-chain-acyl-CoA dehydrogenase activity|cellular_component|nucleus|mitochondrion|biological_process|very-long-chain-acyl-CoA dehydrogenase activity|dendrite|mitochondrial membrane|mitochondrial respiratory chain complex I assembly|very long-chain fatty acid catabolic process|fatty-acyl-CoA binding|flavin adenine dinucleot…
Acadl	1162.88	1259.16	1187.25	1351.89	1063.44	1152.58	GeneID:25287,Genbank:NM_012819.1,RGD:2011	acyl-CoA dehydrogenase, long chain		GO:0046322,GO:0031966,GO:0004466,GO:0050660,GO:0033539,GO:0051289,GO:0005739,GO:0005759,GO:0009062,GO:0055114,GO:0042413,GO:0009409,GO:0090181,GO:0042758,GO:0016401,GO:0000062,GO:0044242,GO:0019254,GO:0001659,GO:0045717,GO:0003995	negative regulation of fatty acid oxidation|mitochondrial membrane|long-chain-acyl-CoA dehydrogenase activity|flavin adenine dinucleotide binding|fatty acid beta-oxidation using acyl-CoA dehydrogenase|protein homotetramerization|mitochondrion|mitochondrial matrix|fatty acid catabolic process|oxidation-reduction process|carnitine catabolic process|response to cold|regulation of cholesterol metabol…	rno00071,rno03320	Fatty acid degradation|PPAR signaling pathway
Acadm	520.406	623.187	597.919	708.745	525.409	625.78	GeneID:24158,Genbank:NM_016986.2,RGD:2012	acyl-CoA dehydrogenase, C-4 to C-12 straight chain		GO:0005739,GO:0005759,GO:0005978,GO:0006082,GO:0009791,GO:0006111,GO:0016491,GO:0016607,GO:0006635,GO:0016853,GO:0019254,GO:0050660,GO:0030424,GO:0031966,GO:0051289,GO:0051384,GO:0051791,GO:0051793,GO:0000062,GO:0001889,GO:0055007,GO:0003995,GO:0007507,GO:0007584,GO:0009409,GO:0033539,GO:0009437,GO:0009725,GO:0042493,GO:0042594,GO:0042802,GO:0055114,GO:0045329,GO:0070991,GO:0046688	mitochondrion|mitochondrial matrix|glycogen biosynthetic process|organic acid metabolic process|post-embryonic development|regulation of gluconeogenesis|oxidoreductase activity|nuclear speck|fatty acid beta-oxidation|isomerase activity|carnitine metabolic process, CoA-linked|flavin adenine dinucleotide binding|axon|mitochondrial membrane|protein homotetramerization|response to glucocorticoid|medi…	rno00640,rno00071,rno00280,rno00410,rno03320	Propanoate metabolism|Fatty acid degradation|Valine, leucine and isoleucine degradation|beta-Alanine metabolism|PPAR signaling pathway
Acads	273.234	300.215	292.01	261.937	204.89	234.168	GeneID:64304,Genbank:NM_022512.2,RGD:620514	acyl-CoA dehydrogenase, C-2 to C-3 short chain		GO:0050660,GO:0006635,GO:0003995,GO:0051289,GO:0031966,GO:0051384,GO:0033539,GO:0004085,GO:0005654,GO:0005739,GO:0042594,GO:0046359,GO:0000062,GO:0005759	flavin adenine dinucleotide binding|fatty acid beta-oxidation|acyl-CoA dehydrogenase activity|protein homotetramerization|mitochondrial membrane|response to glucocorticoid|fatty acid beta-oxidation using acyl-CoA dehydrogenase|butyryl-CoA dehydrogenase activity|nucleoplasm|mitochondrion|response to starvation|butyrate catabolic process|fatty-acyl-CoA binding|mitochondrial matrix	rno00650,rno00071,rno00280	Butanoate metabolism|Fatty acid degradation|Valine, leucine and isoleucine degradation
Acadsb	7.8941	9.72453	9.57741	12.9196	10.6406	13.783	GeneID:25618,Genbank:XM_008759867.2,RGD:2013	acyl-CoA dehydrogenase, short/branched chain		GO:0005739,GO:0005759,GO:0006631,GO:0006635,GO:0006637,GO:0009055,GO:0016937,GO:0022900,GO:0050660,GO:0003995,GO:0055114	mitochondrion|mitochondrial matrix|fatty acid metabolic process|fatty acid beta-oxidation|acyl-CoA metabolic process|electron transfer activity|short-branched-chain-acyl-CoA dehydrogenase activity|electron transport chain|flavin adenine dinucleotide binding|acyl-CoA dehydrogenase activity|oxidation-reduction process	rno00071,rno00280	Fatty acid degradation|Valine, leucine and isoleucine degradation
Acadvl	312.66	314.398	306.639	330.72	296.353	321.056	GeneID:25363,Genbank:NM_012891.2,RGD:2014	acyl-CoA dehydrogenase, very long chain		GO:0005730,GO:0005739,GO:0005743,GO:0005829,GO:0033539,GO:0006635,GO:0042645,GO:0009062,GO:0042760,GO:0045717,GO:0046322,GO:0000062,GO:0001659,GO:0003995,GO:0004466,GO:0005634,GO:0009409,GO:0017099,GO:0030855,GO:0050660,GO:0031966,GO:0090181	nucleolus|mitochondrion|mitochondrial inner membrane|cytosol|fatty acid beta-oxidation using acyl-CoA dehydrogenase|fatty acid beta-oxidation|mitochondrial nucleoid|fatty acid catabolic process|very long-chain fatty acid catabolic process|negative regulation of fatty acid biosynthetic process|negative regulation of fatty acid oxidation|fatty-acyl-CoA binding|temperature homeostasis|acyl-CoA dehyd…	rno00071	Fatty acid degradation
Acan	0.00741042	0	0.0231727	0	0	0	GeneID:58968,Genbank:NM_022190.1,RGD:68358	aggrecan		GO:0005540,GO:0005578,GO:0005604,GO:0005615,GO:0014070,GO:0021510,GO:0030166,GO:0007155,GO:0030199,GO:0030246,GO:0030336,GO:0031012,GO:0001501,GO:0001502,GO:0001503,GO:0002063,GO:0005201,GO:0005509,GO:0007417,GO:0007507,GO:0009314,GO:0009612,GO:0009629,GO:0042493,GO:0009749,GO:0043005,GO:0010259,GO:0043025,GO:0010447,GO:0060591,GO:0071363,GO:0072534	hyaluronic acid binding|proteinaceous extracellular matrix|basement membrane|extracellular space|response to organic cyclic compound|spinal cord development|proteoglycan biosynthetic process|cell adhesion|collagen fibril organization|carbohydrate binding|negative regulation of cell migration|extracellular matrix|skeletal system development|cartilage condensation|ossification|chondrocyte developme…
Acap1	0.846347	0.920204	1.15977	0.743842	0.423788	0.918721	GeneID:287443,Genbank:NM_001105796.2,RGD:1305360	ArfGAP with coiled-coil, ankyrin repeat and PH domains 1		GO:0005829,GO:0016020,GO:0016192,GO:0031267,GO:0032012,GO:0043231,GO:0043547,GO:0046872,GO:0005096,GO:0005737	cytosol|membrane|vesicle-mediated transport|small GTPase binding|regulation of ARF protein signal transduction|intracellular membrane-bounded organelle|positive regulation of GTPase activity|metal ion binding|GTPase activator activity|cytoplasm	rno04144	Endocytosis
Acap2	5.70391	5.00728	4.76617	5.20504	5.87703	6.6111	GeneID:619382,Genbank:XM_017598065.1,RGD:1562939	ArfGAP with coiled-coil, ankyrin repeat and PH domains 2		GO:0080025,GO:0005829,GO:0010008,GO:1990090,GO:0016020,GO:0016192,GO:0017137,GO:0031267,GO:0032012,GO:0036010,GO:0043231,GO:0005096,GO:0043547,GO:0046872,GO:0005737	phosphatidylinositol-3,5-bisphosphate binding|cytosol|endosome membrane|cellular response to nerve growth factor stimulus|membrane|vesicle-mediated transport|Rab GTPase binding|small GTPase binding|regulation of ARF protein signal transduction|protein localization to endosome|intracellular membrane-bounded organelle|GTPase activator activity|positive regulation of GTPase activity|metal ion bindin…	rno04144	Endocytosis
Acap3	2.5363	2.08806	2.61853	1.60712	1.86494	2.55629	GeneID:313772,Genbank:NM_001107999.1,RGD:1310711	ArfGAP with coiled-coil, ankyrin repeat and PH domains 3		GO:0005829,GO:0016020,GO:0016192,GO:0031267,GO:0032012,GO:0043231,GO:0043547,GO:0046872,GO:0005096,GO:0005737	cytosol|membrane|vesicle-mediated transport|small GTPase binding|regulation of ARF protein signal transduction|intracellular membrane-bounded organelle|positive regulation of GTPase activity|metal ion binding|GTPase activator activity|cytoplasm	rno04144	Endocytosis
Acat1	281.596	309.735	312.398	330.746	261.86	310.876	GeneID:25014,Genbank:NM_017075.2,RGD:2016	acetyl-CoA acetyltransferase 1		GO:0042803,GO:0007420,GO:0003985,GO:0046356,GO:0009725,GO:0003988,GO:0046872,GO:0014070,GO:0005739,GO:0046952,GO:0005759,GO:0015936,GO:0005777,GO:0050662,GO:0015937,GO:0005829,GO:0051260,GO:0016830,GO:0006085,GO:0060612,GO:0016885,GO:0006550,GO:0001889,GO:0072229,GO:0019899,GO:0006635,GO:1902860,GO:0042594,GO:0006696	protein homodimerization activity|brain development|acetyl-CoA C-acetyltransferase activity|acetyl-CoA catabolic process|response to hormone|acetyl-CoA C-acyltransferase activity|metal ion binding|response to organic cyclic compound|mitochondrion|ketone body catabolic process|mitochondrial matrix|coenzyme A metabolic process|peroxisome|coenzyme binding|coenzyme A biosynthetic process|cytosol|prot…	rno00620,rno00630,rno00640,rno00650,rno00071,rno00072,rno00280,rno00310,rno00380,rno00900	Pyruvate metabolism|Glyoxylate and dicarboxylate metabolism|Propanoate metabolism|Butanoate metabolism|Fatty acid degradation|Synthesis and degradation of ketone bodies|Valine, leucine and isoleucine degradation|Lysine degradation|Tryptophan metabolism|Terpenoid backbone biosynthesis
Acat2	0.662478	0.498578	0.873277	0.66164	0.871855	0.630842	GeneID:308100,Genbank:NM_001006995.1,RGD:1359366	acetyl-CoA acetyltransferase 2		GO:0031670,GO:0003988,GO:0045797,GO:0005634,GO:0046952,GO:0005730,GO:0005737,GO:0005739,GO:0005777,GO:0005829,GO:0071398,GO:0006635,GO:0006695,GO:0007420,GO:0001889,GO:0016747,GO:0003985,GO:0019408	cellular response to nutrient|acetyl-CoA C-acyltransferase activity|positive regulation of intestinal cholesterol absorption|nucleus|ketone body catabolic process|nucleolus|cytoplasm|mitochondrion|peroxisome|cytosol|cellular response to fatty acid|fatty acid beta-oxidation|cholesterol biosynthetic process|brain development|liver development|transferase activity, transferring acyl groups other tha…	rno00620,rno00630,rno00640,rno00650,rno00071,rno00072,rno00280,rno00310,rno00380,rno00900,rno04975	Pyruvate metabolism|Glyoxylate and dicarboxylate metabolism|Propanoate metabolism|Butanoate metabolism|Fatty acid degradation|Synthesis and degradation of ketone bodies|Valine, leucine and isoleucine degradation|Lysine degradation|Tryptophan metabolism|Terpenoid backbone biosynthesis|Fat digestion and absorption
Acat2l1	0.241667	0.0541437	0	0.205493	0.0470474	0.0987317	GeneID:365096,Genbank:XM_003748697.4,RGD:1562948	acetyl-CoA acetyltransferase 2-like 1		GO:0016747	transferase activity, transferring acyl groups other than amino-acyl groups
Acbd3	8.20441	7.34386	8.12491	8.36039	7.57043	8.38184	GeneID:289312,Genbank:NM_182843.1,RGD:727851	acyl-CoA binding domain containing 3		GO:0000139,GO:0005739,GO:0005794,GO:0006694,GO:0034237,GO:0000062	Golgi membrane|mitochondrion|Golgi apparatus|steroid biosynthetic process|protein kinase A regulatory subunit binding|fatty-acyl-CoA binding
Acbd4	4.08758	1.31	3.11972	3.75783	4.2267	3.68529	GeneID:303577,Genbank:XM_008768284.2,RGD:1308404	acyl-CoA binding domain containing 4		GO:0000062,GO:0008289	fatty-acyl-CoA binding|lipid binding
Acbd5	4.0005	5.16389	3.89612	5.36201	3.9499	4.51643	GeneID:307170,Genbank:XM_006254345.3,RGD:1309411	acyl-CoA binding domain containing 5		GO:0005777,GO:0005778,GO:0008289,GO:0016021,GO:0016236,GO:0030242,GO:0035973,GO:0000062,GO:0005634,GO:0005654	peroxisome|peroxisomal membrane|lipid binding|integral component of membrane|macroautophagy|autophagy of peroxisome|aggrephagy|fatty-acyl-CoA binding|nucleus|nucleoplasm
Acbd6	4.76508	5.35309	5.17354	5.3249	5.54623	4.67747	GeneID:289125,Genbank:XM_006250033.3,RGD:1305030	acyl-CoA binding domain containing 6		GO:0000062,GO:0005737,GO:0008289	fatty-acyl-CoA binding|cytoplasm|lipid binding
Acbd7	0	0	0.0185409	0	0	0	GeneID:361277,Genbank:XM_006254269.3,RGD:1564164	acyl-CoA binding domain containing 7		GO:0000062	fatty-acyl-CoA binding
Accs	1.14382	0.826816	0.896451	0.867582	0.616943	0.59848	GeneID:311218,Genbank:NM_001267534.1,RGD:1309314	1-aminocyclopropane-1-carboxylate synthase homolog		GO:0042802,GO:0009058,GO:0016847,GO:0030170	identical protein binding|biosynthetic process|1-aminocyclopropane-1-carboxylate synthase activity|pyridoxal phosphate binding
Accsl	0.0277623	0	0.0574495	0	0	0	GeneID:690470,Genbank:XM_008762035.2,RGD:1596039	1-aminocyclopropane-1-carboxylate synthase-like		GO:0003824,GO:0009058,GO:0030170	catalytic activity|biosynthetic process|pyridoxal phosphate binding
Acd	5.19382	3.78255	3.96642	2.84742	3.68122	3.112	GeneID:307798,Genbank:XM_008772496.2,RGD:1565053	adrenocortical dysplasia homolog		GO:0044877,GO:0001501,GO:0051973,GO:0001655,GO:0060381,GO:0006886,GO:0016233,GO:0016604,GO:0030326,GO:0070182,GO:0031848,GO:0070187,GO:0032202,GO:0070198,GO:0032211,GO:0070200,GO:0032212,GO:0000723,GO:0035282,GO:0000783,GO:0042162,GO:0000784	protein-containing complex binding|skeletal system development|positive regulation of telomerase activity|urogenital system development|positive regulation of single-stranded telomeric DNA binding|intracellular protein transport|telomere capping|nuclear body|embryonic limb morphogenesis|DNA polymerase binding|protection from non-homologous end joining at telomere|shelterin complex|telomere assemb…
Ace	5.26264	4.59076	6.457	6.11252	7.27056	7.05901	GeneID:24310,Genbank:NM_012544.1,RGD:2493	angiotensin I converting enzyme		GO:1903597,GO:1904045,GO:2000170,GO:0003084,GO:0003779,GO:0004175,GO:0004180,GO:0005615,GO:0005737,GO:0008144,GO:0005764,GO:0008217,GO:0005768,GO:0008233,GO:0008237,GO:0010608,GO:0010629,GO:0008238,GO:0010815,GO:0014910,GO:0016021,GO:0001666,GO:0032496,GO:0019233,GO:0001822,GO:0034616,GO:0030324,GO:0035814,GO:0031100,GO:0042310,GO:0002446,GO:0042447,GO:0003081,GO:0042493,GO:0060047,GO:0042755,GO:…	negative regulation of gap junction assembly|cellular response to aldosterone|positive regulation of peptidyl-cysteine S-nitrosylation|positive regulation of systemic arterial blood pressure|actin binding|endopeptidase activity|carboxypeptidase activity|extracellular space|cytoplasm|drug binding|lysosome|regulation of blood pressure|endosome|peptidase activity|metallopeptidase activity|posttransc…	rno04924,rno04614,rno05410,rno05142	Renin secretion|Renin-angiotensin system|Hypertrophic cardiomyopathy (HCM)|Chagas disease (American trypanosomiasis)
Ace2	0.713949	0.719836	0.791056	0.782322	0.393113	0.752334	GeneID:302668,Genbank:NM_001012006.1,RGD:728890	angiotensin I converting enzyme 2		GO:0004180,GO:0004181,GO:0005576,GO:0005615,GO:0015827,GO:0005737,GO:0016020,GO:0005886,GO:0016021,GO:0032800,GO:0046718,GO:0046813,GO:0046872,GO:0001618,GO:0003051,GO:0003081,GO:0004175,GO:0006508,GO:0008237,GO:0008241,GO:0048662,GO:0009986,GO:0060135,GO:0060452,GO:0070373,GO:1903598,GO:1903779	carboxypeptidase activity|metallocarboxypeptidase activity|extracellular region|extracellular space|tryptophan transport|cytoplasm|membrane|plasma membrane|integral component of membrane|receptor biosynthetic process|viral entry into host cell|receptor-mediated virion attachment to host cell|metal ion binding|virus receptor activity|angiotensin-mediated drinking behavior|regulation of systemic ar…	rno04614,rno04974	Renin-angiotensin system|Protein digestion and absorption
Ace3	0	0	0	0	0	0	GeneID:498012,Genbank:XM_017597472.1,RGD:1561299	angiotensin I converting enzyme (peptidyl-dipeptidase A) 3		GO:0008237,GO:0008241,GO:0016021,GO:0046872,GO:0001669,GO:0004180,GO:0006508	metallopeptidase activity|peptidyl-dipeptidase activity|integral component of membrane|metal ion binding|acrosomal vesicle|carboxypeptidase activity|proteolysis	rno04924,rno04614,rno05410,rno05142	Renin secretion|Renin-angiotensin system|Hypertrophic cardiomyopathy (HCM)|Chagas disease (American trypanosomiasis)
Acer1	0	0	0	0	0	0	GeneID:301118,Genbank:NM_001106875.1,RGD:1588582	alkaline ceramidase 1		GO:0010446,GO:0016021,GO:0017040,GO:0019216,GO:0030148,GO:0030154,GO:0030216,GO:0046512,GO:0046514,GO:0071277,GO:0071633,GO:0005783,GO:0102121,GO:0006665,GO:0008544	response to alkaline pH|integral component of membrane|N-acylsphingosine amidohydrolase activity|regulation of lipid metabolic process|sphingolipid biosynthetic process|cell differentiation|keratinocyte differentiation|sphingosine biosynthetic process|ceramide catabolic process|cellular response to calcium ion|dihydroceramidase activity|endoplasmic reticulum|ceramidase activity|sphingolipid metab…	rno00600,rno04071	Sphingolipid metabolism|Sphingolipid signaling pathway
Acer2	4.11129	3.00751	3.81667	8.56764	10.9554	11.784	GeneID:313339,Genbank:XM_006238363.3,RGD:1304629	alkaline ceramidase 2		GO:0090285,GO:0005794,GO:0102121,GO:0006672,GO:0006919,GO:0008150,GO:0008284,GO:0010942,GO:0017040,GO:0030173,GO:0032526,GO:0033629,GO:0035690,GO:0001953,GO:0046512,GO:0003674,GO:0071633,GO:0005575	negative regulation of protein glycosylation in Golgi|Golgi apparatus|ceramidase activity|ceramide metabolic process|activation of cysteine-type endopeptidase activity involved in apoptotic process|biological_process|positive regulation of cell proliferation|positive regulation of cell death|N-acylsphingosine amidohydrolase activity|integral component of Golgi membrane|response to retinoic acid|n…	rno00600,rno04071	Sphingolipid metabolism|Sphingolipid signaling pathway
Acer3	3.16442	3.10947	3.14257	1.98702	1.99321	2.11057	GeneID:499210,Genbank:XM_008759809.2,RGD:1561254	alkaline ceramidase 3		GO:0008150,GO:0008284,GO:0030173,GO:0030176,GO:0046512,GO:0070774,GO:0071602,GO:0003674,GO:0005575,GO:0006672	biological_process|positive regulation of cell proliferation|integral component of Golgi membrane|integral component of endoplasmic reticulum membrane|sphingosine biosynthetic process|phytoceramidase activity|phytosphingosine biosynthetic process|molecular_function|cellular_component|ceramide metabolic process	rno00600	Sphingolipid metabolism
Ache	1.71989	1.27404	2.28113	0.574288	0.607643	0.618478	GeneID:83817,Genbank:NM_172009.1,RGD:69313	acetylcholinesterase		GO:0004104,GO:0005518,GO:0005576,GO:0005605,GO:0006581,GO:0005615,GO:0005635,GO:0007155,GO:0007416,GO:0008291,GO:0030425,GO:0009897,GO:0030673,GO:0009986,GO:0031225,GO:0031594,GO:0031623,GO:0001507,GO:0043621,GO:0033265,GO:0001919,GO:0042166,GO:0044306,GO:0002076,GO:0045202,GO:0003990,GO:0045211,GO:0045212,GO:0048237,GO:0048471,GO:0005737,GO:0005788,GO:0005791,GO:0005794,GO:0005886,GO:0016020,GO:…	cholinesterase activity|collagen binding|extracellular region|basal lamina|acetylcholine catabolic process|extracellular space|nuclear envelope|cell adhesion|synapse assembly|acetylcholine metabolic process|dendrite|external side of plasma membrane|axolemma|cell surface|anchored component of membrane|neuromuscular junction|receptor internalization|acetylcholine catabolic process in synaptic cleft…	rno00564,rno04725	Glycerophospholipid metabolism|Cholinergic synapse
Acin1	10.8936	8.85541	10.2372	10.9464	11.1998	11.3033	GeneID:305884,Genbank:XM_006251962.3,RGD:1311945	apoptotic chromatin condensation inducer 1		GO:0005829,GO:0005886,GO:0016607,GO:0030218,GO:0030263,GO:0035145,GO:0043065,GO:0045657,GO:0048025,GO:0005634,GO:0061574,GO:0005654,GO:0005730	cytosol|plasma membrane|nuclear speck|erythrocyte differentiation|apoptotic chromosome condensation|exon-exon junction complex|positive regulation of apoptotic process|positive regulation of monocyte differentiation|negative regulation of mRNA splicing, via spliceosome|nucleus|ASAP complex|nucleoplasm|nucleolus	rno03040,rno03013,rno03015	Spliceosome|RNA transport|mRNA surveillance pathway
Ackr1	4.40236	2.80188	3.03331	2.68381	5.46229	4.77272	GeneID:689105,Genbank:XM_002728033.4,RGD:1596198	atypical chemokine receptor 1		GO:0008150,GO:0019957,GO:0032642,GO:0003674,GO:0005575,GO:0006954	biological_process|C-C chemokine binding|regulation of chemokine production|molecular_function|cellular_component|inflammatory response	rno05144	Malaria
Ackr2	1.69782	0.825868	1.07516	1.57454	1.41636	0.830118	GeneID:140473,Genbank:XM_017595421.1,RGD:620323	atypical chemokine receptor 2		GO:0043231,GO:0006954,GO:0005654,GO:0055037,GO:0007165,GO:0070098,GO:0007186,GO:0005769,GO:0005829,GO:0005884,GO:0016493,GO:0005886,GO:0019957,GO:0005887,GO:0005044,GO:0031965,GO:0006898,GO:0006935	intracellular membrane-bounded organelle|inflammatory response|nucleoplasm|recycling endosome|signal transduction|chemokine-mediated signaling pathway|G-protein coupled receptor signaling pathway|early endosome|cytosol|actin filament|C-C chemokine receptor activity|plasma membrane|C-C chemokine binding|integral component of plasma membrane|scavenger receptor activity|nuclear membrane|receptor-med…
Ackr3	48.2038	35.2832	36.5723	40.8429	46.0715	58.9697	GeneID:84348,Genbank:XM_006245479.3,RGD:620601	atypical chemokine receptor 3		GO:0031623,GO:0007186,GO:0005044,GO:0043231,GO:0009986,GO:0005634,GO:0048471,GO:0005737,GO:0055037,GO:0005768,GO:0005769,GO:0005886,GO:0015026,GO:0070098,GO:0016021,GO:0070374,GO:0016494,GO:0005905,GO:0019958,GO:0001525,GO:1902230,GO:0006935,GO:0001570,GO:1905322,GO:0007155	receptor internalization|G-protein coupled receptor signaling pathway|scavenger receptor activity|intracellular membrane-bounded organelle|cell surface|nucleus|perinuclear region of cytoplasm|cytoplasm|recycling endosome|endosome|early endosome|plasma membrane|coreceptor activity|chemokine-mediated signaling pathway|integral component of membrane|positive regulation of ERK1 and ERK2 cascade|C-X-C…	rno04060	Cytokine-cytokine receptor interaction
Ackr4	1.50648	1.4108	1.05536	0.534417	0.757919	0.651977	GeneID:685243,Genbank:XM_006243689.3,RGD:1596453	atypical chemokine receptor 4		GO:0006935,GO:0007186,GO:0016021,GO:0019956,GO:0070098,GO:0004950,GO:0005044,GO:0006898	chemotaxis|G-protein coupled receptor signaling pathway|integral component of membrane|chemokine binding|chemokine-mediated signaling pathway|chemokine receptor activity|scavenger receptor activity|receptor-mediated endocytosis
Acly	5.0596	4.06367	5.63219	5.49113	5.15643	5.24748	GeneID:24159,Genbank:NM_001111095.1,RGD:2018	ATP citrate lyase		GO:0006633,GO:0006085,GO:0003878,GO:0005524,GO:0008610,GO:0006101,GO:0005654,GO:0005737,GO:0005829,GO:0005886,GO:0009346,GO:0006107,GO:0016829,GO:0006084,GO:0046872,GO:0006629,GO:0048037	fatty acid biosynthetic process|acetyl-CoA biosynthetic process|ATP citrate synthase activity|ATP binding|lipid biosynthetic process|citrate metabolic process|nucleoplasm|cytoplasm|cytosol|plasma membrane|citrate lyase complex|oxaloacetate metabolic process|lyase activity|acetyl-CoA metabolic process|metal ion binding|lipid metabolic process|cofactor binding	rno00020	Citrate cycle (TCA cycle)
Acmsd	3.01221	3.2213	1.27512	0.800157	0.335003	0.700706	GeneID:171385,Genbank:NM_134372.1,RGD:620868	aminocarboxymuconate semialdehyde decarboxylase		GO:0016831,GO:0001760,GO:0046874,GO:0005829,GO:0051259,GO:0006568,GO:1904985,GO:0006769,GO:0008270,GO:0016787	carboxy-lyase activity|aminocarboxymuconate-semialdehyde decarboxylase activity|quinolinate metabolic process|cytosol|protein complex oligomerization|tryptophan metabolic process|negative regulation of quinolinate biosynthetic process|nicotinamide metabolic process|zinc ion binding|hydrolase activity	rno00380	Tryptophan metabolism
Acnat1	0	0	0	0	0	0	GeneID:681043,Genbank:XM_008763718.2,RGD:1584701	acyl-coenzyme A amino acid N-acyltransferase 1		GO:0047617,GO:0005777,GO:0006631,GO:0006637	acyl-CoA hydrolase activity|peroxisome|fatty acid metabolic process|acyl-CoA metabolic process
Acnat2	0	0	0	0	0	0	GeneID:313220,Genbank:NM_001014063.1,RGD:1359532	acyl-coenzyme A amino acid N-acyltransferase 2		GO:0006631,GO:0006637,GO:0016410,GO:0016790,GO:0047617,GO:0005777	fatty acid metabolic process|acyl-CoA metabolic process|N-acyltransferase activity|thiolester hydrolase activity|acyl-CoA hydrolase activity|peroxisome
Aco1	20.3824	21.3581	20.1523	18.2259	18.204	22.3385	GeneID:50655,Genbank:NM_017321.1,RGD:2019	aconitase 1		GO:0005739,GO:0005783,GO:0005794,GO:0009791,GO:0005829,GO:0010040,GO:0010468,GO:0030350,GO:0043231,GO:0001889,GO:0003723,GO:0003994,GO:0005737,GO:0006099,GO:0006101,GO:0006417,GO:0006879,GO:0046872,GO:0048027,GO:0050892,GO:0051536,GO:0051538,GO:0051539	mitochondrion|endoplasmic reticulum|Golgi apparatus|post-embryonic development|cytosol|response to iron(II) ion|regulation of gene expression|iron-responsive element binding|intracellular membrane-bounded organelle|liver development|RNA binding|aconitate hydratase activity|cytoplasm|tricarboxylic acid cycle|citrate metabolic process|regulation of translation|cellular iron ion homeostasis|metal io…	rno00020,rno00630	Citrate cycle (TCA cycle)|Glyoxylate and dicarboxylate metabolism
Aco2	883.174	930.728	844.71	1020.08	901.509	958.649	GeneID:79250,Genbank:NM_024398.2,RGD:621360	aconitase 2		GO:0035900,GO:0003994,GO:0043209,GO:0005506,GO:0051538,GO:0005515,GO:0005739,GO:0006099,GO:0051539,GO:0006101,GO:0001889,GO:0006102	response to isolation stress|aconitate hydratase activity|myelin sheath|iron ion binding|3 iron, 4 sulfur cluster binding|protein binding|mitochondrion|tricarboxylic acid cycle|4 iron, 4 sulfur cluster binding|citrate metabolic process|liver development|isocitrate metabolic process	rno00020,rno00630	Citrate cycle (TCA cycle)|Glyoxylate and dicarboxylate metabolism
Acot1	1.34534	0.6125	1.13578	4.08538	0.862794	4.27432	GeneID:50559,Genbank:NM_031315.2,RGD:70894	acyl-CoA thioesterase 1		GO:0006631,GO:0006637,GO:0016290,GO:0047617,GO:0052689,GO:0102991,GO:0005737,GO:0005829,GO:0006629	fatty acid metabolic process|acyl-CoA metabolic process|palmitoyl-CoA hydrolase activity|acyl-CoA hydrolase activity|carboxylic ester hydrolase activity|myristoyl-CoA hydrolase activity|cytoplasm|cytosol|lipid metabolic process	rno00062,rno01040	Fatty acid elongation|Biosynthesis of unsaturated fatty acids
Acot11	10.9857	12.3168	10.8035	6.00831	8.20905	12.3309	GeneID:100363074,Genbank:NM_001271383.1,RGD:2324815	acyl-CoA thioesterase 11		GO:0006637,GO:0008289,GO:0009266,GO:0009409,GO:0047617,GO:0005829,GO:0006631	acyl-CoA metabolic process|lipid binding|response to temperature stimulus|response to cold|acyl-CoA hydrolase activity|cytosol|fatty acid metabolic process
Acot12	0	0	0.0137746	0	0	0.0135972	GeneID:170570,Genbank:XM_008760628.2,RGD:619752	acyl-CoA thioesterase 12		GO:0006637,GO:0003986,GO:0008289,GO:0005524,GO:0047617,GO:0005829,GO:0052689,GO:0006084,GO:0006090,GO:0006631	acyl-CoA metabolic process|acetyl-CoA hydrolase activity|lipid binding|ATP binding|acyl-CoA hydrolase activity|cytosol|carboxylic ester hydrolase activity|acetyl-CoA metabolic process|pyruvate metabolic process|fatty acid metabolic process	rno00620	Pyruvate metabolism
Acot13	122	162.086	146.619	147.547	120.428	127.154	GeneID:291135,Genbank:NM_001106111.1,RGD:1306513	acyl-CoA thioesterase 13		GO:0047617,GO:0051289,GO:0005737,GO:0005739	acyl-CoA hydrolase activity|protein homotetramerization|cytoplasm|mitochondrion
Acot2	74.1611	65.2207	71.6882	119.406	93.406	120.508	GeneID:192272,Genbank:XM_006240320.3,RGD:621055	acyl-CoA thioesterase 2		GO:0042493,GO:0005102,GO:0042760,GO:0005739,GO:0047617,GO:0005759,GO:0006631,GO:0006637,GO:0052689,GO:0009725,GO:0070849,GO:0016290,GO:0000038,GO:0102991,GO:0016790,GO:0001666,GO:0031667,GO:0001676	response to drug|signaling receptor binding|very long-chain fatty acid catabolic process|mitochondrion|acyl-CoA hydrolase activity|mitochondrial matrix|fatty acid metabolic process|acyl-CoA metabolic process|carboxylic ester hydrolase activity|response to hormone|response to epidermal growth factor|palmitoyl-CoA hydrolase activity|very long-chain fatty acid metabolic process|myristoyl-CoA hydrola…	rno00062,rno01040,rno04913	Fatty acid elongation|Biosynthesis of unsaturated fatty acids|Ovarian Steroidogenesis
Acot3	15.6632	13.6897	18.3035	18.8352	12.3351	18.9073	GeneID:314304,Genbank:NM_001108041.1,RGD:1564089	acyl-CoA thioesterase 3		GO:0016790,GO:0047617,GO:0006631,GO:0006637	thiolester hydrolase activity|acyl-CoA hydrolase activity|fatty acid metabolic process|acyl-CoA metabolic process	rno00062,rno01040	Fatty acid elongation|Biosynthesis of unsaturated fatty acids
Acot4	0.411084	0.30699	0.454762	0.964966	0.187452	0.756257	GeneID:681337,Genbank:NM_001109440.1,RGD:1596753	acyl-CoA thioesterase 4		GO:0047617,GO:0005102,GO:0005777,GO:0006104,GO:0006631,GO:0006637,GO:0019605,GO:0032788,GO:0032789,GO:0043648,GO:0000038,GO:0043649,GO:0001676,GO:0046459,GO:0004778	acyl-CoA hydrolase activity|signaling receptor binding|peroxisome|succinyl-CoA metabolic process|fatty acid metabolic process|acyl-CoA metabolic process|butyrate metabolic process|saturated monocarboxylic acid metabolic process|unsaturated monocarboxylic acid metabolic process|dicarboxylic acid metabolic process|very long-chain fatty acid metabolic process|dicarboxylic acid catabolic process|long…	rno00062,rno01040	Fatty acid elongation|Biosynthesis of unsaturated fatty acids
Acot5	0	0	0	0	0	0	GeneID:503049,Genbank:NM_001079709.1,RGD:1565917	acyl-CoA thioesterase 5		GO:0005829,GO:0006631,GO:0006637,GO:0032788,GO:0032789,GO:0047617,GO:0000038,GO:0001676,GO:0005737	cytosol|fatty acid metabolic process|acyl-CoA metabolic process|saturated monocarboxylic acid metabolic process|unsaturated monocarboxylic acid metabolic process|acyl-CoA hydrolase activity|very long-chain fatty acid metabolic process|long-chain fatty acid metabolic process|cytoplasm	rno00062,rno01040	Fatty acid elongation|Biosynthesis of unsaturated fatty acids
Acot6	0	0	0	0	0	0.0488884	GeneID:299193,Genbank:NM_001305285.1,RGD:1309669	acyl-CoA thioesterase 6		GO:0006637,GO:0047617,GO:0005737,GO:0005829,GO:0006631	acyl-CoA metabolic process|acyl-CoA hydrolase activity|cytoplasm|cytosol|fatty acid metabolic process
Acot7	17.2457	18.42	22.8318	15.3743	15.1173	15.7921	GeneID:26759,Genbank:NM_013214.4,RGD:628856	acyl-CoA thioesterase 7		GO:1900535,GO:0042802,GO:0005829,GO:0042803,GO:0043005,GO:0006631,GO:0006637,GO:0009062,GO:0015937,GO:0044297,GO:0016290,GO:0047617,GO:0016787,GO:0051792,GO:0036042,GO:0000062,GO:0052689,GO:0036114,GO:0005654,GO:0102991,GO:0036116	palmitic acid biosynthetic process|identical protein binding|cytosol|protein homodimerization activity|neuron projection|fatty acid metabolic process|acyl-CoA metabolic process|fatty acid catabolic process|coenzyme A biosynthetic process|cell body|palmitoyl-CoA hydrolase activity|acyl-CoA hydrolase activity|hydrolase activity|medium-chain fatty acid biosynthetic process|long-chain fatty acyl-CoA …	rno00062,rno01040	Fatty acid elongation|Biosynthesis of unsaturated fatty acids
Acot8	2.68939	1.64324	3.251	2.3963	1.71865	2.3281	GeneID:170588,Genbank:NM_130756.3,RGD:70368	acyl-CoA thioesterase 8		GO:0052689,GO:0016559,GO:0005777,GO:0052815,GO:0033882,GO:0005782,GO:0043649,GO:0006637,GO:0052816,GO:0045225,GO:0009062,GO:0016290,GO:0005102,GO:0047617,GO:0005739	carboxylic ester hydrolase activity|peroxisome fission|peroxisome|medium-chain acyl-CoA hydrolase activity|choloyl-CoA hydrolase activity|peroxisomal matrix|dicarboxylic acid catabolic process|acyl-CoA metabolic process|long-chain acyl-CoA hydrolase activity|negative regulation of CD4 biosynthetic process|fatty acid catabolic process|palmitoyl-CoA hydrolase activity|signaling receptor binding|acy…	rno00120,rno04146	Primary bile acid biosynthesis|Peroxisome
Acot9	21.8961	26.1325	20.4007	22.534	20.75	21.2812	GeneID:302640,Genbank:NM_001013960.1,RGD:1359188	acyl-CoA thioesterase 9		GO:0006637,GO:0047617,GO:0003986,GO:0005739	acyl-CoA metabolic process|acyl-CoA hydrolase activity|acetyl-CoA hydrolase activity|mitochondrion
Acox1	78.5822	86.281	74.0124	120.019	91.2091	107.949	GeneID:50681,Genbank:NM_017340.2,RGD:619757	acyl-CoA oxidase 1		GO:0005634,GO:0005654,GO:0005730,GO:0005737,GO:0005739,GO:0006629,GO:0005777,GO:0006635,GO:0006693,GO:0007283,GO:0042803,GO:0016401,GO:0043231,GO:0047485,GO:0050660,GO:0055088,GO:0000038,GO:0071949,GO:0003995,GO:0003997,GO:0005102,GO:0005504,GO:0005778,GO:0005886,GO:0006091,GO:0016559,GO:0019395,GO:0030165,GO:0033539,GO:0033540,GO:0042632	nucleus|nucleoplasm|nucleolus|cytoplasm|mitochondrion|lipid metabolic process|peroxisome|fatty acid beta-oxidation|prostaglandin metabolic process|spermatogenesis|protein homodimerization activity|palmitoyl-CoA oxidase activity|intracellular membrane-bounded organelle|protein N-terminus binding|flavin adenine dinucleotide binding|lipid homeostasis|very long-chain fatty acid metabolic process|FAD …	rno00071,rno00592,rno01040,rno04024,rno04146,rno03320	Fatty acid degradation|alpha-Linolenic acid metabolism|Biosynthesis of unsaturated fatty acids|cAMP signaling pathway|Peroxisome|PPAR signaling pathway
Acox2	0.0220326	0.12288	0.0228224	0.0700491	0.0640542	0.0450951	GeneID:252898,Genbank:XM_006251745.2,RGD:628684	acyl-CoA oxidase 2		GO:0050660,GO:0016401,GO:0005102,GO:0055088,GO:0033539,GO:0005504,GO:0071949,GO:0033540,GO:0005777,GO:1902884,GO:0005829,GO:0033791,GO:0006631,GO:0006635,GO:0010942,GO:0003995,GO:0043231,GO:0003997	flavin adenine dinucleotide binding|palmitoyl-CoA oxidase activity|signaling receptor binding|lipid homeostasis|fatty acid beta-oxidation using acyl-CoA dehydrogenase|fatty acid binding|FAD binding|fatty acid beta-oxidation using acyl-CoA oxidase|peroxisome|positive regulation of response to oxidative stress|cytosol|3alpha,7alpha,12alpha-trihydroxy-5beta-cholestanoyl-CoA 24-hydroxylase activity|f…	rno00120,rno04146,rno03320	Primary bile acid biosynthesis|Peroxisome|PPAR signaling pathway
Acox3	6.89513	7.4022	6.63629	8.45947	6.92957	7.54154	GeneID:83522,Genbank:XM_017599392.1,RGD:69245	acyl-CoA oxidase 3, pristanoyl		GO:0050660,GO:0005102,GO:0005504,GO:0055088,GO:0005739,GO:0005777,GO:0006635,GO:0071949,GO:0016402,GO:0033539,GO:0003995,GO:0033540,GO:0003997	flavin adenine dinucleotide binding|signaling receptor binding|fatty acid binding|lipid homeostasis|mitochondrion|peroxisome|fatty acid beta-oxidation|FAD binding|pristanoyl-CoA oxidase activity|fatty acid beta-oxidation using acyl-CoA dehydrogenase|acyl-CoA dehydrogenase activity|fatty acid beta-oxidation using acyl-CoA oxidase|acyl-CoA oxidase activity	rno00071,rno00592,rno01040,rno04024,rno04146,rno03320	Fatty acid degradation|alpha-Linolenic acid metabolism|Biosynthesis of unsaturated fatty acids|cAMP signaling pathway|Peroxisome|PPAR signaling pathway
Acoxl	0	0	0.0184526	0.0566462	0	0.0362931	GeneID:296138,Genbank:XM_017591581.1,RGD:1306814	acyl-CoA oxidase-like		GO:0006635,GO:0033539,GO:0050660,GO:0055088,GO:0071949,GO:0003995,GO:0003997,GO:0005777	fatty acid beta-oxidation|fatty acid beta-oxidation using acyl-CoA dehydrogenase|flavin adenine dinucleotide binding|lipid homeostasis|FAD binding|acyl-CoA dehydrogenase activity|acyl-CoA oxidase activity|peroxisome
Acp1	4.11668	4.00168	3.68222	3.83963	3.43862	3.73347	GeneID:24161,Genbank:NM_001135562.1,RGD:2020	acid phosphatase 1, soluble		GO:0042383,GO:0004725,GO:0004726,GO:0043005,GO:0005737,GO:0005829,GO:0007268,GO:0009898,GO:0016791,GO:0003993,GO:0017124,GO:0035335	sarcolemma|protein tyrosine phosphatase activity|non-membrane spanning protein tyrosine phosphatase activity|neuron projection|cytoplasm|cytosol|chemical synaptic transmission|cytoplasmic side of plasma membrane|phosphatase activity|acid phosphatase activity|SH3 domain binding|peptidyl-tyrosine dephosphorylation	rno00730,rno00740,rno04520	Thiamine metabolism|Riboflavin metabolism|Adherens junction
Acp2	6.07449	6.18119	5.35458	4.63577	4.31555	4.30815	GeneID:24162,Genbank:XM_006234500.2,RGD:2021	acid phosphatase 2, lysosomal		GO:0016021,GO:0003993,GO:0016311,GO:0031410,GO:0004721,GO:0005764,GO:0043005,GO:0005765,GO:0043202,GO:0006470,GO:0048102,GO:0007040,GO:0001501,GO:0007268,GO:0010033,GO:0001784	integral component of membrane|acid phosphatase activity|dephosphorylation|cytoplasmic vesicle|phosphoprotein phosphatase activity|lysosome|neuron projection|lysosomal membrane|lysosomal lumen|protein dephosphorylation|autophagic cell death|lysosome organization|skeletal system development|chemical synaptic transmission|response to organic substance|phosphotyrosine residue binding	rno00740,rno04142	Riboflavin metabolism|Lysosome
Acp5	0.8206	0.840319	0.821128	0.468071	0.571137	0.580025	GeneID:25732,Genbank:NM_001270889.1,RGD:2022	acid phosphatase 5, tartrate resistant		GO:0007162,GO:0008198,GO:0008199,GO:0032695,GO:0010043,GO:0032720,GO:0014070,GO:0016021,GO:0032929,GO:0033555,GO:0033591,GO:0060349,GO:0034097,GO:0070723,GO:0045019,GO:0001503,GO:0003993,GO:0005615,GO:0005764,GO:0016311,GO:0016787,GO:0030316,GO:0030335,GO:0032496,GO:0032691,GO:0045453,GO:0050728,GO:0050830	negative regulation of cell adhesion|ferrous iron binding|ferric iron binding|negative regulation of interleukin-12 production|response to zinc ion|negative regulation of tumor necrosis factor production|response to organic cyclic compound|integral component of membrane|negative regulation of superoxide anion generation|multicellular organismal response to stress|response to L-ascorbic acid|bone …	rno00740,rno04142,rno04380,rno05323	Riboflavin metabolism|Lysosome|Osteoclast differentiation|Rheumatoid arthritis
Acp6	11.059	8.65089	9.82701	7.5543	9.80457	8.22385	GeneID:295305,Genbank:NM_001031645.1,RGD:1306336	acid phosphatase 6, lysophosphatidic		GO:0006644,GO:0016311,GO:0052642,GO:2001311,GO:0002244,GO:0005737,GO:0005739	phospholipid metabolic process|dephosphorylation|lysophosphatidic acid phosphatase activity|lysobisphosphatidic acid metabolic process|hematopoietic progenitor cell differentiation|cytoplasm|mitochondrion
Acp7	0	0	0	0	0	0	GeneID:687403,Genbank:XM_017590440.1,RGD:1585399	acid phosphatase 7, tartrate resistant		GO:0003993,GO:0016311,GO:0046872	acid phosphatase activity|dephosphorylation|metal ion binding
Acpp	0	0.0566709	0	0	0	0.0516523	GeneID:56780,Genbank:XM_017595870.1,RGD:2023	acid phosphatase, prostate		GO:0006144,GO:0006772,GO:0008253,GO:0009117,GO:0033265,GO:0042131,GO:0012506,GO:0042802,GO:0042803,GO:0045177,GO:0046085,GO:0003993,GO:0005615,GO:0005622,GO:0005771,GO:0005886,GO:0016021,GO:0016311,GO:0016791,GO:0030141,GO:0051289,GO:0030175,GO:0051930,GO:0031985,GO:0052642,GO:0060168	purine nucleobase metabolic process|thiamine metabolic process|5'-nucleotidase activity|nucleotide metabolic process|choline binding|thiamine phosphate phosphatase activity|vesicle membrane|identical protein binding|protein homodimerization activity|apical part of cell|adenosine metabolic process|acid phosphatase activity|extracellular space|intracellular|multivesicular body|plasma membrane|integ…
Acpt	0	0	0	0	0	0	GeneID:308569,Genbank:XM_006229051.3,RGD:1308270	acid phosphatase, testicular		GO:0016021,GO:0042476	integral component of membrane|odontogenesis
Acr	0.0967489	0.0800186	0.149565	0.0762446	0.0232485	0.0247089	GeneID:24163,Genbank:XM_006242178.3,RGD:2024	acrosin		GO:0042806,GO:0007340,GO:0007190,GO:0001669,GO:0043159,GO:0007341,GO:0002077,GO:0048545,GO:0007338,GO:0003674,GO:0004040,GO:0004252,GO:0008144,GO:0008233,GO:0007339,GO:0005537,GO:0008236,GO:0032991,GO:0005798,GO:0006508	fucose binding|acrosome reaction|activation of adenylate cyclase activity|acrosomal vesicle|acrosomal matrix|penetration of zona pellucida|acrosome matrix dispersal|response to steroid hormone|single fertilization|molecular_function|amidase activity|serine-type endopeptidase activity|drug binding|peptidase activity|binding of sperm to zona pellucida|mannose binding|serine-type peptidase activity|…
Acrbp	0.734619	0.124985	0.586524	0.836116	0.813839	0.722436	GeneID:500316,Genbank:NM_001025049.1,RGD:1564880	acrosin binding protein		GO:0002080,GO:0005576,GO:0005634,GO:0031410,GO:0048240,GO:0001669	acrosomal membrane|extracellular region|nucleus|cytoplasmic vesicle|sperm capacitation|acrosomal vesicle
Acrv1	0	0	0	0	0	0	GeneID:60353,Genbank:NM_021747.1,RGD:620153	acrosomal vesicle protein 1		GO:0001669	acrosomal vesicle
Acsbg1	0	0	0.00693835	0	0.00657164	0	GeneID:171410,Genbank:XM_008766203.2,RGD:708557	acyl-CoA synthetase bubblegum family member 1		GO:0102391,GO:0005777,GO:0001552,GO:0005783,GO:0001676,GO:0005794,GO:0004467,GO:0031410,GO:0031957,GO:0005524,GO:0005737,GO:0000038,GO:0051384	decanoate-CoA ligase activity|peroxisome|ovarian follicle atresia|endoplasmic reticulum|long-chain fatty acid metabolic process|Golgi apparatus|long-chain fatty acid-CoA ligase activity|cytoplasmic vesicle|very long-chain fatty acid-CoA ligase activity|ATP binding|cytoplasm|very long-chain fatty acid metabolic process|response to glucocorticoid	rno00061,rno00071,rno04920,rno03320	Fatty acid biosynthesis|Fatty acid degradation|Adipocytokine signaling pathway|PPAR signaling pathway
Acsbg2	0	0	0	0	0	0.0174183	GeneID:301120,Genbank:XM_006244311.3,RGD:1588580	acyl-CoA synthetase bubblegum family member 2		GO:0005524,GO:0005575,GO:0005737,GO:0005739,GO:0005829,GO:0006631,GO:0007275,GO:0007283,GO:0008150,GO:0016020,GO:0030154,GO:0001676,GO:0047617,GO:0003674,GO:0102391,GO:0004467	ATP binding|cellular_component|cytoplasm|mitochondrion|cytosol|fatty acid metabolic process|multicellular organism development|spermatogenesis|biological_process|membrane|cell differentiation|long-chain fatty acid metabolic process|acyl-CoA hydrolase activity|molecular_function|decanoate-CoA ligase activity|long-chain fatty acid-CoA ligase activity	rno00061,rno00071,rno04920,rno03320	Fatty acid biosynthesis|Fatty acid degradation|Adipocytokine signaling pathway|PPAR signaling pathway
Acsf2	65.7842	89.6138	73.2056	108.692	101.635	100.89	GeneID:619561,Genbank:NM_001034951.1,RGD:1562656	acyl-CoA synthetase family member 2		GO:0005524,GO:0006631,GO:0016874	ATP binding|fatty acid metabolic process|ligase activity
Acsf3	25.1219	24.9826	23.0102	22.1948	18.9254	22.2612	GeneID:498962,Genbank:XM_574249.7,RGD:1586037	acyl-CoA synthetase family member 3		GO:0016878,GO:0031957,GO:0090409,GO:0090410,GO:0005739,GO:0006631,GO:0006633	acid-thiol ligase activity|very long-chain fatty acid-CoA ligase activity|malonyl-CoA synthetase activity|malonate catabolic process|mitochondrion|fatty acid metabolic process|fatty acid biosynthetic process	rno00280	Valine, leucine and isoleucine degradation
Acsl1	243.115	233.567	224.856	258.893	218.831	286.558	GeneID:25288,Genbank:NM_012820.1,RGD:2015	acyl-CoA synthetase long-chain family member 1		GO:0071902,GO:0010033,GO:0004467,GO:0102391,GO:0014070,GO:0005524,GO:0015908,GO:0005739,GO:0005741,GO:0005778,GO:0005783,GO:0005789,GO:0016021,GO:0005886,GO:0033211,GO:0006629,GO:0034201,GO:0006631,GO:0042178,GO:0006641,GO:0001676,GO:0042493,GO:0007584,GO:0003987,GO:0044539,GO:0008610	positive regulation of protein serine/threonine kinase activity|response to organic substance|long-chain fatty acid-CoA ligase activity|decanoate-CoA ligase activity|response to organic cyclic compound|ATP binding|fatty acid transport|mitochondrion|mitochondrial outer membrane|peroxisomal membrane|endoplasmic reticulum|endoplasmic reticulum membrane|integral component of membrane|plasma membrane|…	rno00061,rno00071,rno04146,rno04216,rno04920,rno03320,rno04714	Fatty acid biosynthesis|Fatty acid degradation|Peroxisome|Ferroptosis|Adipocytokine signaling pathway|PPAR signaling pathway|Thermogenesis
Acsl3	3.19354	3.06834	2.82982	4.73551	3.45595	3.21947	GeneID:114024,Genbank:NM_057107.1,RGD:70552	acyl-CoA synthetase long-chain family member 3		GO:0019901,GO:0005524,GO:0019904,GO:0005575,GO:0034379,GO:0005741,GO:0005778,GO:0005783,GO:0005789,GO:0005794,GO:0042998,GO:0005811,GO:0044539,GO:0006633,GO:0048471,GO:0007420,GO:0051047,GO:0007584,GO:0001676,GO:0102391,GO:0014070,GO:0004467,GO:2001247,GO:0016021	protein kinase binding|ATP binding|protein domain specific binding|cellular_component|very-low-density lipoprotein particle assembly|mitochondrial outer membrane|peroxisomal membrane|endoplasmic reticulum|endoplasmic reticulum membrane|Golgi apparatus|positive regulation of Golgi to plasma membrane protein transport|lipid droplet|long-chain fatty acid import|fatty acid biosynthetic process|perinu…	rno00061,rno00071,rno04146,rno04216,rno04920,rno03320,rno04714	Fatty acid biosynthesis|Fatty acid degradation|Peroxisome|Ferroptosis|Adipocytokine signaling pathway|PPAR signaling pathway|Thermogenesis
Acsl4	2.25773	1.20173	1.7668	1.57848	1.94427	1.93504	GeneID:113976,Genbank:XM_006257316.2,RGD:69401	acyl-CoA synthetase long-chain family member 4		GO:0070672,GO:0030307,GO:0005524,GO:0102391,GO:0031957,GO:0005737,GO:0031966,GO:0005739,GO:0005777,GO:0005783,GO:0005811,GO:0006629,GO:0032307,GO:0006631,GO:0043025,GO:0006641,GO:0044233,GO:0007584,GO:0047676,GO:0008610,GO:0001676,GO:0060136,GO:0015908,GO:0004467,GO:0060996,GO:0030182	response to interleukin-15|positive regulation of cell growth|ATP binding|decanoate-CoA ligase activity|very long-chain fatty acid-CoA ligase activity|cytoplasm|mitochondrial membrane|mitochondrion|peroxisome|endoplasmic reticulum|lipid droplet|lipid metabolic process|negative regulation of prostaglandin secretion|fatty acid metabolic process|neuronal cell body|triglyceride metabolic process|ER-m…	rno00061,rno00071,rno04146,rno04216,rno04920,rno03320,rno04714	Fatty acid biosynthesis|Fatty acid degradation|Peroxisome|Ferroptosis|Adipocytokine signaling pathway|PPAR signaling pathway|Thermogenesis
Acsl5	7.44613	6.47609	7.49326	7.02859	6.93718	7.47734	GeneID:94340,Genbank:NM_053607.1,RGD:69402	acyl-CoA synthetase long-chain family member 5		GO:0032869,GO:0007584,GO:0004467,GO:0070723,GO:0008654,GO:0005524,GO:0102391,GO:0009744,GO:0005634,GO:2001236,GO:0005730,GO:0005739,GO:0009749,GO:0005741,GO:0010747,GO:0005743,GO:0010867,GO:0005783,GO:0015908,GO:0001676,GO:0016021,GO:0005789,GO:0003824,GO:0032000,GO:0006631	cellular response to insulin stimulus|response to nutrient|long-chain fatty acid-CoA ligase activity|response to cholesterol|phospholipid biosynthetic process|ATP binding|decanoate-CoA ligase activity|response to sucrose|nucleus|regulation of extrinsic apoptotic signaling pathway|nucleolus|mitochondrion|response to glucose|mitochondrial outer membrane|positive regulation of plasma membrane long-c…	rno00061,rno00071,rno04146,rno04216,rno04920,rno03320,rno04714	Fatty acid biosynthesis|Fatty acid degradation|Peroxisome|Ferroptosis|Adipocytokine signaling pathway|PPAR signaling pathway|Thermogenesis
Acsl6	4.6071	4.22246	4.05365	3.42325	2.86692	3.82902	GeneID:117243,Genbank:XM_006246224.3,RGD:69403	acyl-CoA synthetase long-chain family member 6		GO:0016021,GO:0007405,GO:0001676,GO:0019899,GO:0007584,GO:0004467,GO:0032869,GO:0008654,GO:0042803,GO:0005524,GO:0005634,GO:0009629,GO:0005739,GO:0010747,GO:0005741,GO:0048545,GO:0010867,GO:0005778,GO:0048666,GO:0010976,GO:0005789,GO:0001666,GO:0102391,GO:0015908,GO:0006641,GO:0016020	integral component of membrane|neuroblast proliferation|long-chain fatty acid metabolic process|enzyme binding|response to nutrient|long-chain fatty acid-CoA ligase activity|cellular response to insulin stimulus|phospholipid biosynthetic process|protein homodimerization activity|ATP binding|nucleus|response to gravity|mitochondrion|positive regulation of plasma membrane long-chain fatty acid tran…	rno00061,rno00071,rno04146,rno04216,rno04920,rno03320,rno04714	Fatty acid biosynthesis|Fatty acid degradation|Peroxisome|Ferroptosis|Adipocytokine signaling pathway|PPAR signaling pathway|Thermogenesis
Acsm1	0	0	0	0	0	0	GeneID:361638,Genbank:XM_006230127.3,RGD:1306813	acyl-CoA synthetase medium-chain family member 1		GO:0005759,GO:0006633,GO:0006637,GO:0015645,GO:0047760,GO:0003996,GO:0004321	mitochondrial matrix|fatty acid biosynthetic process|acyl-CoA metabolic process|fatty acid ligase activity|butyrate-CoA ligase activity|acyl-CoA ligase activity|fatty-acyl-CoA synthase activity	rno00650	Butanoate metabolism
Acsm2a	0	0	0	0	0	0	GeneID:246263,Genbank:NM_144748.1,RGD:708383	acyl-CoA synthetase medium-chain family member 2A		GO:0005524,GO:0005575,GO:0005759,GO:0006633,GO:0006637,GO:0008150,GO:0015645,GO:0036112,GO:0046872,GO:0047760,GO:0003674,GO:0003996,GO:0004321	ATP binding|cellular_component|mitochondrial matrix|fatty acid biosynthetic process|acyl-CoA metabolic process|biological_process|fatty acid ligase activity|medium-chain fatty-acyl-CoA metabolic process|metal ion binding|butyrate-CoA ligase activity|molecular_function|acyl-CoA ligase activity|fatty-acyl-CoA synthase activity
Acsm3	0	0.026429	0	0	0	0	GeneID:24763,Genbank:XM_006230106.3,RGD:62086	acyl-CoA synthetase medium-chain family member 3		GO:0005524,GO:0005575,GO:0005759,GO:0006633,GO:0006637,GO:0008150,GO:0015645,GO:0046872,GO:0003674,GO:0047760,GO:0003996,GO:0004321	ATP binding|cellular_component|mitochondrial matrix|fatty acid biosynthetic process|acyl-CoA metabolic process|biological_process|fatty acid ligase activity|metal ion binding|molecular_function|butyrate-CoA ligase activity|acyl-CoA ligase activity|fatty-acyl-CoA synthase activity	rno00650	Butanoate metabolism
Acsm4	0.0155849	0.0176147	0	0.0333724	0	0	GeneID:353317,Genbank:NM_181695.1,RGD:727928	acyl-CoA synthetase medium-chain family member 4		GO:0005524,GO:0005549,GO:0005739,GO:0005759,GO:0006633,GO:0006637,GO:0007608,GO:0015645,GO:0046872,GO:0047760,GO:0003996,GO:0004321	ATP binding|odorant binding|mitochondrion|mitochondrial matrix|fatty acid biosynthetic process|acyl-CoA metabolic process|sensory perception of smell|fatty acid ligase activity|metal ion binding|butyrate-CoA ligase activity|acyl-CoA ligase activity|fatty-acyl-CoA synthase activity	rno00650	Butanoate metabolism
Acsm5	0.0947497	0	0.24579	0.201075	0	0.193826	GeneID:361637,Genbank:XM_017589392.1,RGD:1309578	acyl-CoA synthetase medium-chain family member 5		GO:0004321,GO:0005524,GO:0005525,GO:0005575,GO:0005759,GO:0006633,GO:0006637,GO:0008150,GO:0015645,GO:0046872,GO:0047760,GO:0003674,GO:0003824,GO:0003996	fatty-acyl-CoA synthase activity|ATP binding|GTP binding|cellular_component|mitochondrial matrix|fatty acid biosynthetic process|acyl-CoA metabolic process|biological_process|fatty acid ligase activity|metal ion binding|butyrate-CoA ligase activity|molecular_function|catalytic activity|acyl-CoA ligase activity	rno00650	Butanoate metabolism
Acss1	104.705	111.469	102.433	132.296	135.327	169.247	GeneID:296259,Genbank:NM_001106524.1,RGD:1306246	acyl-CoA synthetase short-chain family member 1		GO:0005739,GO:0005759,GO:0006085,GO:0016208,GO:0019413,GO:0019427,GO:0019542,GO:0003987,GO:0005524	mitochondrion|mitochondrial matrix|acetyl-CoA biosynthetic process|AMP binding|acetate biosynthetic process|acetyl-CoA biosynthetic process from acetate|propionate biosynthetic process|acetate-CoA ligase activity|ATP binding	rno00010,rno00620,rno00640	Glycolysis / Gluconeogenesis|Pyruvate metabolism|Propanoate metabolism
Acss2	31.1413	32.0126	29.5797	37.1641	27.9245	33.4813	GeneID:311569,Genbank:XM_006235321.3,RGD:1305489	acyl-CoA synthetase short-chain family member 2		GO:0005654,GO:0005737,GO:0005829,GO:0006085,GO:0008610,GO:0016021,GO:0016208,GO:0019413,GO:0019427,GO:0003987,GO:0019542,GO:0043231	nucleoplasm|cytoplasm|cytosol|acetyl-CoA biosynthetic process|lipid biosynthetic process|integral component of membrane|AMP binding|acetate biosynthetic process|acetyl-CoA biosynthetic process from acetate|acetate-CoA ligase activity|propionate biosynthetic process|intracellular membrane-bounded organelle	rno00010,rno00620,rno00640	Glycolysis / Gluconeogenesis|Pyruvate metabolism|Propanoate metabolism
Acss3	1.0418	1.34954	1.32955	1.00776	1.21627	1.13009	GeneID:314800,Genbank:XM_006241302.3,RGD:1307051	acyl-CoA synthetase short-chain family member 3		GO:0003824	catalytic activity	rno00640	Propanoate metabolism
Acta1	699.477	581.551	655.618	119.398	310.638	133.932	GeneID:29437,Genbank:NM_019212.2,RGD:2025	actin, alpha 1, skeletal muscle		GO:0090131,GO:0030175,GO:0005575,GO:0030240,GO:0005737,GO:0005865,GO:0005884,GO:0009612,GO:0043503,GO:0009991,GO:0044297,GO:0010226,GO:0048545,GO:0010628,GO:0048741,GO:0015629,GO:0001725,GO:0030017,GO:0071417,GO:0030027,GO:0005524	mesenchyme migration|filopodium|cellular_component|skeletal muscle thin filament assembly|cytoplasm|striated muscle thin filament|actin filament|response to mechanical stimulus|skeletal muscle fiber adaptation|response to extracellular stimulus|cell body|response to lithium ion|response to steroid hormone|positive regulation of gene expression|skeletal muscle fiber development|actin cytoskeleton|…
Acta2	44.9124	31.5536	49.8786	30.2583	43.2542	29.0322	GeneID:81633,Genbank:NM_031004.2,RGD:621676	actin, alpha 2, smooth muscle, aorta		GO:0030485,GO:0005737,GO:0044297,GO:0061041,GO:0005856,GO:0006936,GO:0008217,GO:0009615,GO:0010628,GO:0061870,GO:0014829,GO:0061874,GO:0015629,GO:0070374,GO:0072144,GO:0019901,GO:0001725,GO:0090131,GO:0030027,GO:0005524,GO:2000491,GO:0030175	smooth muscle contractile fiber|cytoplasm|cell body|regulation of wound healing|cytoskeleton|muscle contraction|regulation of blood pressure|response to virus|positive regulation of gene expression|positive regulation of hepatic stellate cell migration|vascular smooth muscle contraction|positive regulation of hepatic stellate cell contraction|actin cytoskeleton|positive regulation of ERK1 and ERK…	rno04371,rno04926,rno04270	Apelin signaling pathway|Relaxin signaling pathway|Vascular smooth muscle contraction
Actb	311.172	265.677	303.9	224.193	197.168	240.029	GeneID:81822,Genbank:NM_031144.3,RGD:628837	actin, beta		GO:0005856,GO:0005886,GO:0005925,GO:0007409,GO:0007623,GO:0009612,GO:0032091,GO:0014069,GO:0015629,GO:0032991,GO:0035267,GO:0035902,GO:0072749,GO:0036464,GO:0097433,GO:0042802,GO:0098973,GO:0098974,GO:0001725,GO:0002102,GO:0005515,GO:0005524,GO:0005634,GO:0005829,GO:0019894,GO:0019901,GO:0030424,GO:0030863,GO:0043209,GO:0030957,GO:0045121,GO:0048870,GO:0050998,GO:0060041,GO:0071257	cytoskeleton|plasma membrane|focal adhesion|axonogenesis|circadian rhythm|response to mechanical stimulus|negative regulation of protein binding|postsynaptic density|actin cytoskeleton|protein-containing complex|NuA4 histone acetyltransferase complex|response to immobilization stress|cellular response to cytochalasin B|cytoplasmic ribonucleoprotein granule|dense body|identical protein binding|str…	rno04015,rno04390,rno04145,rno04210,rno04510,rno04520,rno04530,rno04810,rno04611,rno04670,rno04921,rno04919,rno04971,rno04714,rno05205,rno05225,rno05418,rno05410,rno05412,rno05414,rno05416,rno05132,rno05100,rno05164	Rap1 signaling pathway|Hippo signaling pathway|Phagosome|Apoptosis|Focal adhesion|Adherens junction|Tight junction|Regulation of actin cytoskeleton|Platelet activation|Leukocyte transendothelial migration|Oxytocin signaling pathway|Thyroid hormone signaling pathway|Gastric acid secretion|Thermogenesis|Proteoglycans in cancer|Hepatocellular carcinoma|Fluid shear stress and atherosclerosis|Hypertro…
Actbl2	0	0	0	0	0	0	GeneID:294732,Genbank:NM_001106409.1,RGD:1309504	actin, beta-like 2		GO:0005524	ATP binding
Actc1	6148.72	7479.63	7849.09	3831.76	4547.59	4485.23	GeneID:29275,Genbank:NM_019183.1,RGD:2026	actin, alpha, cardiac muscle 1		GO:0070252,GO:0042493,GO:0005737,GO:0090131,GO:0042643,GO:0005884,GO:0043066,GO:0010628,GO:0016887,GO:0017022,GO:0030017,GO:0030027,GO:0044297,GO:0030048,GO:0045471,GO:0030175,GO:0055003,GO:0030240,GO:0055008,GO:0031032,GO:0005515,GO:0060047,GO:0031674,GO:0005524,GO:0060048,GO:0033275	actin-mediated cell contraction|response to drug|cytoplasm|mesenchyme migration|actomyosin, actin portion|actin filament|negative regulation of apoptotic process|positive regulation of gene expression|ATPase activity|myosin binding|sarcomere|lamellipodium|cell body|actin filament-based movement|response to ethanol|filopodium|cardiac myofibril assembly|skeletal muscle thin filament assembly|cardia…	rno04260,rno04261,rno05410,rno05414	Cardiac muscle contraction|Adrenergic signaling in cardiomyocytes|Hypertrophic cardiomyopathy (HCM)|Dilated cardiomyopathy (DCM)
Actg1	44.1913	35.7908	43.0621	25.4644	25.7944	33.723	GeneID:287876,Genbank:XM_017597166.1,RGD:1304556	actin, gamma 1		GO:0045214,GO:0005524,GO:0045335,GO:0005829,GO:0051592,GO:0005856,GO:0005884,GO:0005886,GO:0005925,GO:0009612,GO:0070062,GO:0015629,GO:0071346,GO:0030016,GO:0097433,GO:0031625,GO:0031941,GO:0003674,GO:0042802,GO:0005200,GO:0043209,GO:0005522	sarcomere organization|ATP binding|phagocytic vesicle|cytosol|response to calcium ion|cytoskeleton|actin filament|plasma membrane|focal adhesion|response to mechanical stimulus|extracellular exosome|actin cytoskeleton|cellular response to interferon-gamma|myofibril|dense body|ubiquitin protein ligase binding|filamentous actin|molecular_function|identical protein binding|structural constituent of …	rno04015,rno04390,rno04145,rno04210,rno04510,rno04520,rno04530,rno04810,rno04611,rno04670,rno04921,rno04919,rno04714,rno05205,rno05225,rno05418,rno05410,rno05412,rno05414,rno05416,rno05132,rno05100,rno05164	Rap1 signaling pathway|Hippo signaling pathway|Phagosome|Apoptosis|Focal adhesion|Adherens junction|Tight junction|Regulation of actin cytoskeleton|Platelet activation|Leukocyte transendothelial migration|Oxytocin signaling pathway|Thyroid hormone signaling pathway|Thermogenesis|Proteoglycans in cancer|Hepatocellular carcinoma|Fluid shear stress and atherosclerosis|Hypertrophic cardiomyopathy (HC…
Actg2	3.80222	3.23757	5.38149	1.7811	3.74029	2.29495	GeneID:25365,Genbank:XM_006236728.2,RGD:2027	actin, gamma 2, smooth muscle, enteric		GO:0005737,GO:0008150,GO:0010628,GO:0030027,GO:0030175,GO:0032982,GO:0044297,GO:0071944,GO:0090131,GO:0003674,GO:0005524,GO:0005575	cytoplasm|biological_process|positive regulation of gene expression|lamellipodium|filopodium|myosin filament|cell body|cell periphery|mesenchyme migration|molecular_function|ATP binding|cellular_component	rno04270	Vascular smooth muscle contraction
Actl10	0.133233	0.059651	0.137525	0.170961	0.0257292	0	GeneID:100911682,Genbank:XM_003749597.4,RGD:6491130	actin-like 10
Actl11	0.0157944	0.0175017	0	0	0	0	GeneID:316000,Genbank:NM_001024788.1,RGD:1310036	actin-like 11
Actl6a	10.3205	10.014	9.71971	8.23881	9.08759	7.62888	GeneID:361925,Genbank:NM_001039033.1,RGD:1307747	actin-like 6A		GO:0071564,GO:0005575,GO:0005634,GO:0005654,GO:0005886,GO:0006338,GO:0007399,GO:0016514,GO:0021510,GO:0031011,GO:0035267,GO:0003407,GO:0043967,GO:0003674,GO:0043968,GO:0003682	npBAF complex|cellular_component|nucleus|nucleoplasm|plasma membrane|chromatin remodeling|nervous system development|SWI/SNF complex|spinal cord development|Ino80 complex|NuA4 histone acetyltransferase complex|neural retina development|histone H4 acetylation|molecular_function|histone H2A acetylation|chromatin binding	rno04714,rno05225	Thermogenesis|Hepatocellular carcinoma
Actl6b	0	0	0	0	0	0	GeneID:288563,Genbank:XM_006249120.2,RGD:1307763	actin-like 6B		GO:0005634,GO:0005730,GO:0006338,GO:0006351,GO:0006355,GO:0007399,GO:0016514,GO:0021510,GO:0071565,GO:0003674,GO:0005575	nucleus|nucleolus|chromatin remodeling|transcription, DNA-templated|regulation of transcription, DNA-templated|nervous system development|SWI/SNF complex|spinal cord development|nBAF complex|molecular_function|cellular_component	rno04714,rno05225	Thermogenesis|Hepatocellular carcinoma
Actl7a	0.0584904	0	0	0	0	0.0597846	GeneID:298017,Genbank:XM_008763707.2,RGD:1304697	actin-like 7a		GO:0005737,GO:0005794,GO:0005856,GO:0031514,GO:0032991,GO:0001673,GO:0005515	cytoplasm|Golgi apparatus|cytoskeleton|motile cilium|protein-containing complex|male germ cell nucleus|protein binding
Actl7b	0.0479725	0	0	0	0.0455501	0	GeneID:313183,Genbank:NM_001025417.1,RGD:1305655	actin-like 7b		GO:0005737,GO:0005856	cytoplasm|cytoskeleton
Actl9	0	0	0	0	0	0	GeneID:314659,Genbank:NM_001108077.1,RGD:1306886	actin-like 9
Actl9b	0	0	0	0	0	0	GeneID:292516,Genbank:NM_001013893.1,RGD:1359476	actin-like 9b		GO:0005737,GO:0005856	cytoplasm|cytoskeleton
Actn1	4.6801	3.76892	6.00796	4.67175	6.66744	5.69692	GeneID:81634,Genbank:NM_031005.3,RGD:70907	actinin, alpha 1		GO:0005178,GO:0005509,GO:0005515,GO:0005622,GO:0005634,GO:0005737,GO:0007015,GO:0005829,GO:0016328,GO:0005884,GO:0017166,GO:0019904,GO:0030017,GO:0030018,GO:0042803,GO:0042995,GO:0030027,GO:0043197,GO:0030168,GO:0044325,GO:0045214,GO:0048041,GO:0001725,GO:0090636,GO:0090637,GO:0048741,GO:0097433,GO:0051015,GO:1903506,GO:0001726,GO:1990357,GO:0003725,GO:0005886,GO:0005903,GO:0005911,GO:0005915,GO:…	integrin binding|calcium ion binding|protein binding|intracellular|nucleus|cytoplasm|actin filament organization|cytosol|lateral plasma membrane|actin filament|vinculin binding|protein domain specific binding|sarcomere|Z disc|protein homodimerization activity|cell projection|lamellipodium|dendritic spine|platelet activation|ion channel binding|sarcomere organization|focal adhesion assembly|stress…	rno04510,rno04520,rno04530,rno04810,rno04670,rno05203,rno05322,rno05146	Focal adhesion|Adherens junction|Tight junction|Regulation of actin cytoskeleton|Leukocyte transendothelial migration|Viral carcinogenesis|Systemic lupus erythematosus|Amoebiasis
Actn2	633.169	714.765	668.038	603.407	724.678	666.916	GeneID:291245,Genbank:NM_001170325.1,RGD:1308097	actinin alpha 2		GO:0030018,GO:0030035,GO:0030175,GO:0030274,GO:0030374,GO:0030375,GO:0030864,GO:0051695,GO:0031432,GO:0055013,GO:0042391,GO:0070080,GO:0042802,GO:0072659,GO:0086097,GO:1901017,GO:1901018,GO:1903506,GO:2000009,GO:2001137,GO:0005509,GO:0005515,GO:0005546,GO:0005886,GO:0005925,GO:0006936,GO:0008092,GO:0019904,GO:0030017,GO:0042803,GO:0043267,GO:0043268,GO:0044325,GO:0045214,GO:0046983,GO:0048041,GO:…	Z disc|microspike assembly|filopodium|LIM domain binding|ligand-dependent nuclear receptor transcription coactivator activity|thyroid hormone receptor coactivator activity|cortical actin cytoskeleton|actin filament uncapping|titin binding|cardiac muscle cell development|regulation of membrane potential|titin Z domain binding|identical protein binding|protein localization to plasma membrane|phosph…	rno05412	Arrhythmogenic right ventricular cardiomyopathy (ARVC)
Actn3	0.0194811	0	0.0807055	0.0205614	0.0186658	0	GeneID:171009,Genbank:NM_133424.2,RGD:621792	actinin alpha 3		GO:1903715,GO:0048633,GO:0005903,GO:1904025,GO:0048743,GO:0005925,GO:0051015,GO:0006936,GO:0014728,GO:0014732,GO:0014883,GO:0014894,GO:0060349,GO:0030017,GO:0070885,GO:0030018,GO:0090257,GO:0031448,GO:0090324,GO:0044325,GO:0001649,GO:1900159,GO:0045820,GO:0005509,GO:1901078,GO:0048041,GO:0005622	regulation of aerobic respiration|positive regulation of skeletal muscle tissue growth|brush border|positive regulation of glucose catabolic process to lactate via pyruvate|positive regulation of skeletal muscle fiber development|focal adhesion|actin filament binding|muscle contraction|regulation of the force of skeletal muscle contraction|skeletal muscle atrophy|transition between fast and slow …	rno05412	Arrhythmogenic right ventricular cardiomyopathy (ARVC)
Actn4	21.1383	18.0924	20.9452	16.7722	17.9542	18.0695	GeneID:63836,Genbank:XM_008759185.1,RGD:61816	actinin alpha 4		GO:0005622,GO:0005634,GO:0005737,GO:0005829,GO:0031490,GO:0005903,GO:0032991,GO:0005911,GO:0015031,GO:0035257,GO:0035357,GO:0042803,GO:0051272,GO:0042974,GO:0070830,GO:0042981,GO:1900025,GO:0043005,GO:1901224,GO:1902396,GO:1903506,GO:0000977,GO:0001666,GO:0001725,GO:0001882,GO:0003779,GO:0005509,GO:0005515,GO:0015629,GO:0016604,GO:0030018,GO:0030050,GO:0030335,GO:0030374,GO:0044325,GO:0044877,GO:…	intracellular|nucleus|cytoplasm|cytosol|chromatin DNA binding|brush border|protein-containing complex|cell-cell junction|protein transport|nuclear hormone receptor binding|peroxisome proliferator activated receptor signaling pathway|protein homodimerization activity|positive regulation of cellular component movement|retinoic acid receptor binding|bicellular tight junction assembly|regulation of a…	rno04510,rno04520,rno04530,rno04810,rno04670,rno05203,rno05322,rno05146	Focal adhesion|Adherens junction|Tight junction|Regulation of actin cytoskeleton|Leukocyte transendothelial migration|Viral carcinogenesis|Systemic lupus erythematosus|Amoebiasis
Actr10	42.0627	52.1451	44.3847	42.3638	43.4233	43.2158	GeneID:299121,Genbank:NM_001009602.1,RGD:1306515	actin-related protein 10 homolog		GO:0007018,GO:0008150,GO:0003674,GO:0005575,GO:0005869	microtubule-based movement|biological_process|molecular_function|cellular_component|dynactin complex
Actr1a	50.4156	45.2431	45.7365	42.6982	46.767	48.2541	GeneID:294010,Genbank:XM_006231470.3,RGD:1307025	ARP1 actin-related protein 1 homolog A, centractin alpha		GO:0005737,GO:0005813,GO:0005814,GO:0005869,GO:0007283,GO:0015630,GO:0030137,GO:0043209,GO:0099738,GO:0002177,GO:0003674,GO:0005524	cytoplasm|centrosome|centriole|dynactin complex|spermatogenesis|microtubule cytoskeleton|COPI-coated vesicle|myelin sheath|cell cortex region|manchette|molecular_function|ATP binding
Actr1b	54.8209	58.7069	54.5529	56.7551	56.1001	55.1346	GeneID:316333,Genbank:NM_001039028.2,RGD:1307380	ARP1 actin-related protein 1 homolog B, centractin beta		GO:0005813,GO:0005869,GO:0015630,GO:0005524,GO:0005737	centrosome|dynactin complex|microtubule cytoskeleton|ATP binding|cytoplasm
Actr2	23.9981	22.2984	25.2161	21.9973	19.5611	21.0301	GeneID:289820,Genbank:XM_017599128.1,RGD:1310826	ARP2 actin-related protein 2 homolog (yeast)		GO:0060271,GO:0030478,GO:0005737,GO:0061003,GO:0033206,GO:0005829,GO:0061825,GO:0034314,GO:0005885,GO:0071346,GO:0005938,GO:0007163,GO:0008092,GO:0008306,GO:0035902,GO:0008356,GO:0071437,GO:0035984,GO:0014069,GO:0045471,GO:0016344,GO:0051015,GO:0016482,GO:0005200,GO:0051321,GO:0030027,GO:0005515,GO:0051653,GO:0030036,GO:0005524	cilium assembly|actin cap|cytoplasm|positive regulation of dendritic spine morphogenesis|meiotic cytokinesis|cytosol|podosome core|Arp2/3 complex-mediated actin nucleation|Arp2/3 protein complex|cellular response to interferon-gamma|cell cortex|establishment or maintenance of cell polarity|cytoskeletal protein binding|associative learning|response to immobilization stress|asymmetric cell division…	rno04530	Tight junction
Actr3	45.0271	38.0207	38.2851	31.6007	32.6082	31.3965	GeneID:81732,Genbank:NM_031068.1,RGD:71024	ARP3 actin-related protein 3 homolog (yeast)		GO:0005884,GO:0005885,GO:0005903,GO:0005911,GO:0030056,GO:0030517,GO:0007163,GO:0030838,GO:0031252,GO:0032092,GO:0032355,GO:0033206,GO:0051321,GO:0051491,GO:0034314,GO:0051653,GO:0051965,GO:0060076,GO:0060271,GO:0000139,GO:0071356,GO:0001726,GO:0071364,GO:0002102,GO:0071503,GO:0061003,GO:0003779,GO:0071560,GO:0005200,GO:0090314,GO:1903078,GO:0005515,GO:1904171,GO:0005524,GO:1905835,GO:0005737,GO:…	actin filament|Arp2/3 protein complex|brush border|cell-cell junction|hemidesmosome|negative regulation of axon extension|establishment or maintenance of cell polarity|positive regulation of actin filament polymerization|cell leading edge|positive regulation of protein binding|response to estradiol|meiotic cytokinesis|meiotic cell cycle|positive regulation of filopodium assembly|Arp2/3 complex-me…	rno04530	Tight junction
Actr3b	0	0	0	0	0	0	GeneID:362298,Genbank:NM_001191860.1,RGD:1565759	ARP3 actin-related protein 3 homolog B (yeast)		GO:0005524,GO:0005885,GO:0034314	ATP binding|Arp2/3 protein complex|Arp2/3 complex-mediated actin nucleation	rno04530	Tight junction
Actr5	2.26998	1.38387	1.6835	1.44996	1.45672	1.86014	GeneID:362258,Genbank:XM_006235422.2,RGD:1307958	ARP5 actin-related protein 5 homolog		GO:0005737,GO:0006302,GO:0008150,GO:0031011,GO:0070914,GO:0003674,GO:0005575,GO:0005634	cytoplasm|double-strand break repair|biological_process|Ino80 complex|UV-damage excision repair|molecular_function|cellular_component|nucleus
Actr6	5.9414	6.89503	8.0495	8.76034	8.36187	7.76882	GeneID:314718,Genbank:NM_001108081.1,RGD:1304609	ARP6 actin-related protein 6 homolog		GO:0006338,GO:0008150,GO:0003674,GO:0005575,GO:0005634	chromatin remodeling|biological_process|molecular_function|cellular_component|nucleus
Actr8	12.5087	12.7666	10.2464	12.2177	12.6559	14.142	GeneID:361107,Genbank:XM_006252682.3,RGD:1311878	ARP8 actin-related protein 8 homolog		GO:0005634,GO:0005813,GO:0006281,GO:0006310,GO:0006338,GO:0006351,GO:0006355,GO:0008150,GO:0031011,GO:0003674,GO:0005524,GO:0005575	nucleus|centrosome|DNA repair|DNA recombination|chromatin remodeling|transcription, DNA-templated|regulation of transcription, DNA-templated|biological_process|Ino80 complex|molecular_function|ATP binding|cellular_component
Actrt1	0	0	0	0	0	0	GeneID:302796,Genbank:NM_001013961.1,RGD:1359559	actin-related protein T1		GO:0005737,GO:0005856	cytoplasm|cytoskeleton
Actrt2	0	0	0	0	0	0	GeneID:298671,Genbank:NM_001013937.1,RGD:1359657	actin-related protein T2
Actrt3	0	0	0	0	0	0.0681349	GeneID:365763,Genbank:NM_001108942.1,RGD:1561457	actin-related protein T3		GO:0001673	male germ cell nucleus
Acvr1	3.06268	3.10679	3.24997	2.78436	2.54329	2.7883	GeneID:79558,Genbank:XM_006234214.3,RGD:620200	activin A receptor type 1		GO:1905007,GO:2000017,GO:2001237,GO:0001707,GO:0001755,GO:0002526,GO:0003143,GO:0004702,GO:0003148,GO:0005025,GO:0003181,GO:0005524,GO:0005887,GO:0009968,GO:0006468,GO:0010862,GO:0016361,GO:0000082,GO:0032926,GO:0018107,GO:0001569,GO:0042803,GO:0001655,GO:0045177,GO:0001701,GO:0045669,GO:0001702,GO:0048641,GO:0050431,GO:0045893,GO:0045944,GO:0051145,GO:0060037,GO:0060412,GO:0060389,GO:0060923,GO:…	positive regulation of epithelial to mesenchymal transition involved in endocardial cushion formation|positive regulation of determination of dorsal identity|negative regulation of extrinsic apoptotic signaling pathway|mesoderm formation|neural crest cell migration|acute inflammatory response|embryonic heart tube morphogenesis|signal transducer, downstream of receptor, with serine/threonine kinas…	rno04350,rno04060,rno04550,rno05418	TGF-beta signaling pathway|Cytokine-cytokine receptor interaction|Signaling pathways regulating pluripotency of stem cells|Fluid shear stress and atherosclerosis
Acvr1b	2.5781	2.00131	1.99103	2.02758	2.72449	2.46983	GeneID:29381,Genbank:NM_199230.1,RGD:735207	activin A receptor type 1B		GO:0005887,GO:0006355,GO:0006468,GO:0007165,GO:0007417,GO:0032924,GO:0009966,GO:0032927,GO:0009986,GO:0034711,GO:0010628,GO:0038092,GO:0043235,GO:0045648,GO:0045944,GO:0046332,GO:0046545,GO:0000082,GO:0001701,GO:0001942,GO:0004674,GO:0004675,GO:0004702,GO:0005524,GO:0005829,GO:0010629,GO:0010862,GO:0016361,GO:0017002,GO:0018107,GO:0046777,GO:0019838,GO:0046872,GO:0023014,GO:0048179,GO:0030308,GO:…	integral component of plasma membrane|regulation of transcription, DNA-templated|protein phosphorylation|signal transduction|central nervous system development|activin receptor signaling pathway|regulation of signal transduction|positive regulation of activin receptor signaling pathway|cell surface|inhibin binding|positive regulation of gene expression|nodal signaling pathway|receptor complex|pos…	rno04350,rno04060,rno04550	TGF-beta signaling pathway|Cytokine-cytokine receptor interaction|Signaling pathways regulating pluripotency of stem cells
Acvr1c	0	0.0408858	0	0	0	0	GeneID:245921,Genbank:NM_139090.1,RGD:621789	activin A receptor type 1C		GO:0005886,GO:0006468,GO:0007181,GO:0007368,GO:0009749,GO:0023014,GO:0030154,GO:0009986,GO:0014070,GO:0030262,GO:0030901,GO:0046676,GO:0032868,GO:0046872,GO:0048179,GO:0033993,GO:0048185,GO:0001541,GO:0070700,GO:0001701,GO:1901164,GO:0002021,GO:0004674,GO:0004702,GO:0005524,GO:0005737,GO:0016361,GO:0019838,GO:0019915,GO:0038092,GO:0021549,GO:0038100,GO:0021766,GO:0042493,GO:0042981,GO:0043280,GO:…	plasma membrane|protein phosphorylation|transforming growth factor beta receptor complex assembly|determination of left/right symmetry|response to glucose|signal transduction by protein phosphorylation|cell differentiation|cell surface|response to organic cyclic compound|apoptotic nuclear changes|midbrain development|negative regulation of insulin secretion|response to insulin|metal ion binding|a…	rno04350,rno04550	TGF-beta signaling pathway|Signaling pathways regulating pluripotency of stem cells
Acvr2a	6.41002	5.19739	6.02148	5.559	5.93779	5.80354	GeneID:29263,Genbank:XM_008761703.2,RGD:70911	activin A receptor type 2A		GO:0006468,GO:0007283,GO:0007368,GO:0007498,GO:0016362,GO:0017002,GO:0008584,GO:0009952,GO:0019838,GO:0023014,GO:0030165,GO:0034673,GO:0034711,GO:0030501,GO:0042713,GO:0043084,GO:0001702,GO:0048179,GO:0048185,GO:0043235,GO:0001934,GO:0004674,GO:0004675,GO:0004702,GO:0005524,GO:0048706,GO:0005737,GO:0050999,GO:0009966,GO:0009986,GO:0010033,GO:0010862,GO:0030509,GO:0015026,GO:0016021,GO:0030510,GO:…	protein phosphorylation|spermatogenesis|determination of left/right symmetry|mesoderm development|activin receptor activity, type II|activin-activated receptor activity|male gonad development|anterior/posterior pattern specification|growth factor binding|signal transduction by protein phosphorylation|PDZ domain binding|inhibin-betaglycan-ActRII complex|inhibin binding|positive regulation of bone …	rno04350,rno04060,rno04550,rno05418	TGF-beta signaling pathway|Cytokine-cytokine receptor interaction|Signaling pathways regulating pluripotency of stem cells|Fluid shear stress and atherosclerosis
Acvr2b	1.51278	1.15044	1.28055	0.723892	0.865759	0.98885	GeneID:25366,Genbank:XM_006244072.3,RGD:2028	activin A receptor type 2B		GO:0001974,GO:0004674,GO:0004675,GO:0004702,GO:0004712,GO:0007507,GO:0005524,GO:0009749,GO:0005737,GO:0009791,GO:0009952,GO:0030509,GO:0009966,GO:0031016,GO:0016021,GO:0032147,GO:0032924,GO:0000122,GO:0048185,GO:0032927,GO:0001501,GO:0001702,GO:0048617,GO:0001822,GO:0048705,GO:0001946,GO:0050431,GO:0060021,GO:0005886,GO:0006355,GO:0006468,GO:0007165,GO:0007368,GO:0019838,GO:0007389,GO:0007498,GO:…	blood vessel remodeling|protein serine/threonine kinase activity|transmembrane receptor protein serine/threonine kinase activity|signal transducer, downstream of receptor, with serine/threonine kinase activity|protein serine/threonine/tyrosine kinase activity|heart development|ATP binding|response to glucose|cytoplasm|post-embryonic development|anterior/posterior pattern specification|BMP signali…	rno04350,rno04060,rno04550,rno05418	TGF-beta signaling pathway|Cytokine-cytokine receptor interaction|Signaling pathways regulating pluripotency of stem cells|Fluid shear stress and atherosclerosis
Acvrl1	10.2676	7.85606	10.4672	9.73133	8.88988	8.86312	GeneID:25237,Genbank:XM_006242303.3,RGD:2029	activin A receptor like type 1		GO:0004675,GO:0004702,GO:0005024,GO:0005025,GO:0005524,GO:0005886,GO:0009986,GO:0010596,GO:0005887,GO:0010629,GO:0006355,GO:0010862,GO:0016361,GO:0019901,GO:0023014,GO:0045893,GO:0030308,GO:0045944,GO:0030336,GO:0046332,GO:0030425,GO:0046872,GO:0048185,GO:0048514,GO:0001525,GO:0098821,GO:0050431,GO:0001666,GO:2000279,GO:0001701,GO:0051291,GO:0001937,GO:0001938,GO:0001946,GO:0001974,GO:0003203,GO:…	transmembrane receptor protein serine/threonine kinase activity|signal transducer, downstream of receptor, with serine/threonine kinase activity|transforming growth factor beta-activated receptor activity|transforming growth factor beta receptor activity, type I|ATP binding|plasma membrane|cell surface|negative regulation of endothelial cell migration|integral component of plasma membrane|negativ…
Acy1	12.1667	14.8876	14.6393	11.6906	10.8537	12.5672	GeneID:300981,Genbank:XM_006243715.3,RGD:2030	aminoacylase 1		GO:0006520,GO:0008237,GO:0030163,GO:0046872,GO:0004046,GO:0005737,GO:0006508	cellular amino acid metabolic process|metallopeptidase activity|protein catabolic process|metal ion binding|aminoacylase activity|cytoplasm|proteolysis	rno00220	Arginine biosynthesis
Acy3	0.805969	0.794529	0.804443	0.481817	0.627283	1.08805	GeneID:293653,Genbank:XM_008760099.1,RGD:1305394	aminoacylase 3		GO:0016324,GO:0016788,GO:0042802,GO:0046872,GO:0004046,GO:0005737,GO:0016020	apical plasma membrane|hydrolase activity, acting on ester bonds|identical protein binding|metal ion binding|aminoacylase activity|cytoplasm|membrane
Acyp1	11.226	10.2652	12.9007	12.119	12.082	12.2042	GeneID:299203,Genbank:XM_017594098.1,RGD:1311327	acylphosphatase 1		GO:0003998	acylphosphatase activity	rno00620	Pyruvate metabolism
Acyp2	19.882	26.4374	22.5545	25.3083	23.1734	19.6632	GeneID:364224,Genbank:XM_017599325.1,RGD:1595836	acylphosphatase 2		GO:0003998,GO:0042802	acylphosphatase activity|identical protein binding	rno00620	Pyruvate metabolism
Ada	5.41181	3.84105	4.07774	3.00202	3.26329	4.12783	GeneID:24165,Genbank:NM_130399.2,RGD:2031	adenosine deaminase		GO:0002636,GO:0002686,GO:0002906,GO:0004000,GO:0008270,GO:0005615,GO:0005737,GO:0009168,GO:0009897,GO:0009986,GO:0010460,GO:0042542,GO:0016020,GO:0043025,GO:0030054,GO:0043066,GO:0030324,GO:0043103,GO:0043278,GO:0045187,GO:0045580,GO:0001666,GO:0048566,GO:0045582,GO:0050728,GO:0045987,GO:0001701,GO:0050850,GO:0046061,GO:0001821,GO:0050862,GO:0001829,GO:0050870,GO:0001883,GO:0060169,GO:0001889,GO:…	positive regulation of germinal center formation|negative regulation of leukocyte migration|negative regulation of mature B cell apoptotic process|adenosine deaminase activity|zinc ion binding|extracellular space|cytoplasm|purine ribonucleoside monophosphate biosynthetic process|external side of plasma membrane|cell surface|positive regulation of heart rate|response to hydrogen peroxide|membrane|…	rno00230,rno05340	Purine metabolism|Primary immunodeficiency
Adad1	0	0.0988594	0.0298503	0	0.0582349	0.088718	GeneID:294979,Genbank:XM_006232278.3,RGD:1359309	adenosine deaminase domain containing 1		GO:0005634,GO:0006396,GO:0006417,GO:0007275,GO:0007286,GO:0003723,GO:0004000	nucleus|RNA processing|regulation of translation|multicellular organism development|spermatid development|RNA binding|adenosine deaminase activity
Adad2	0.116518	0	0	0	0	0	GeneID:691275,Genbank:XM_008772652.1,RGD:1586236	adenosine deaminase domain containing 2		GO:0003723,GO:0004000,GO:0006396	RNA binding|adenosine deaminase activity|RNA processing
Adal	2.16293	2.43232	1.90838	1.77734	2.04563	1.9547	GeneID:311352,Genbank:XM_008762166.2,RGD:1359517	adenosine deaminase-like		GO:0005829,GO:0006154,GO:0043103,GO:0046103,GO:0004000	cytosol|adenosine catabolic process|hypoxanthine salvage|inosine biosynthetic process|adenosine deaminase activity
Adam10	16.1126	16.8519	17.0374	14.0433	12.8974	14.6888	GeneID:29650,Genbank:XM_017595514.1,RGD:2032	ADAM metallopeptidase domain 10		GO:0005615,GO:0005634,GO:0005737,GO:0005794,GO:0007162,GO:0007219,GO:0005798,GO:0008237,GO:0016485,GO:0008284,GO:0017124,GO:0019901,GO:0030307,GO:0000139,GO:0046872,GO:0001701,GO:0051088,GO:0030335,GO:0034205,GO:0051089,GO:0004175,GO:0004222,GO:0097038,GO:0097197,GO:0005802,GO:0006468,GO:0006509,GO:0009986,GO:0010820,GO:0014069,GO:0034612,GO:0016020,GO:0042117,GO:0016021,GO:0042803,GO:0043197,GO:…	extracellular space|nucleus|cytoplasm|Golgi apparatus|negative regulation of cell adhesion|Notch signaling pathway|Golgi-associated vesicle|metallopeptidase activity|protein processing|positive regulation of cell proliferation|SH3 domain binding|protein kinase binding|positive regulation of cell growth|Golgi membrane|metal ion binding|in utero embryonic development|PMA-inducible membrane protein …	rno05010	Alzheimer's disease
Adam11	0.193407	0.134302	0.0501105	0.0255224	0.09202	0.0742346	GeneID:360638,Genbank:XM_017597403.1,RGD:1307515	ADAM metallopeptidase domain 11		GO:0016021,GO:0004222,GO:0006508,GO:0007229	integral component of membrane|metalloendopeptidase activity|proteolysis|integrin-mediated signaling pathway
Adam12	0.0831718	0.0623809	0.0460646	0.0355091	0.0928764	0.028403	GeneID:679837,Genbank:XM_017590240.1,RGD:1583652	ADAM metallopeptidase domain 12		GO:0005615,GO:0005654,GO:0005886,GO:0006508,GO:0008150,GO:0016021,GO:0017124,GO:0045766,GO:0046872,GO:0003674,GO:0004222,GO:0005575	extracellular space|nucleoplasm|plasma membrane|proteolysis|biological_process|integral component of membrane|SH3 domain binding|positive regulation of angiogenesis|metal ion binding|molecular_function|metalloendopeptidase activity|cellular_component
Adam15	15.2791	12.6049	14.8947	14.2947	16.0556	19.6337	GeneID:57025,Genbank:XM_006232744.3,RGD:620402	ADAM metallopeptidase domain 15		GO:0070528,GO:0030308,GO:0002418,GO:0098609,GO:0030336,GO:0004222,GO:1900121,GO:0030574,GO:0005178,GO:0005615,GO:0005912,GO:0006508,GO:0006915,GO:0042246,GO:0007229,GO:0042995,GO:0008237,GO:0045087,GO:0008584,GO:0046872,GO:0009986,GO:0001525,GO:0060317,GO:0016021,GO:0001669,GO:0070062,GO:0017124,GO:0001953	protein kinase C signaling|negative regulation of cell growth|immune response to tumor cell|cell-cell adhesion|negative regulation of cell migration|metalloendopeptidase activity|negative regulation of receptor binding|collagen catabolic process|integrin binding|extracellular space|adherens junction|proteolysis|apoptotic process|tissue regeneration|integrin-mediated signaling pathway|cell project…
Adam17	10.2577	8.76242	9.32753	10.5432	9.36801	7.6738	GeneID:57027,Genbank:NM_020306.2,RGD:620404	ADAM metallopeptidase domain 17		GO:0005112,GO:0005138,GO:0005178,GO:0005615,GO:0006509,GO:0005737,GO:0005829,GO:0007155,GO:0007173,GO:0010977,GO:0007219,GO:0015629,GO:0007220,GO:0016020,GO:0016324,GO:0017124,GO:0001666,GO:0032587,GO:0030165,GO:0001934,GO:0032722,GO:0030183,GO:0002467,GO:0002532,GO:0033025,GO:0004222,GO:0033077,GO:0033627,GO:0048536,GO:0048679,GO:0035313,GO:0048870,GO:0050830,GO:0051088,GO:1903265,GO:0051272,GO:…	Notch binding|interleukin-6 receptor binding|integrin binding|extracellular space|membrane protein ectodomain proteolysis|cytoplasm|cytosol|cell adhesion|epidermal growth factor receptor signaling pathway|negative regulation of neuron projection development|Notch signaling pathway|actin cytoskeleton|Notch receptor processing|membrane|apical plasma membrane|SH3 domain binding|response to hypoxia|r…	rno04330,rno05010	Notch signaling pathway|Alzheimer's disease
Adam18	0	0	0	0	0	0	GeneID:57029,Genbank:XM_017600383.1,RGD:620405	ADAM metallopeptidase domain 18		GO:0007283,GO:0016021,GO:0030154,GO:0004222,GO:0006508,GO:0007275	spermatogenesis|integral component of membrane|cell differentiation|metalloendopeptidase activity|proteolysis|multicellular organism development
Adam19	23.1448	19.6775	24.8184	19.2635	15.8279	10.3743	GeneID:303068,Genbank:NM_001160228.1,RGD:1585017	ADAM metallopeptidase domain 19		GO:0005794,GO:0006509,GO:0007507,GO:0008150,GO:0009897,GO:0016021,GO:0017124,GO:0046872,GO:0003674,GO:0004222,GO:0005575	Golgi apparatus|membrane protein ectodomain proteolysis|heart development|biological_process|external side of plasma membrane|integral component of membrane|SH3 domain binding|metal ion binding|molecular_function|metalloendopeptidase activity|cellular_component
Adam1a	0.177624	0.250236	0.276964	0.236847	0.215548	0.20474	GeneID:56777,Genbank:NM_020078.1,RGD:621467	ADAM metallopeptidase domain 1A		GO:0006508,GO:0007339,GO:0008237,GO:0008584,GO:0016021,GO:0045121,GO:0046872,GO:0003674,GO:0004222,GO:0005575	proteolysis|binding of sperm to zona pellucida|metallopeptidase activity|male gonad development|integral component of membrane|membrane raft|metal ion binding|molecular_function|metalloendopeptidase activity|cellular_component
Adam2	0	0	0	0.0269076	0.0250212	0	GeneID:56806,Genbank:NM_020077.1,RGD:69299	ADAM metallopeptidase domain 2		GO:0016021,GO:0006508,GO:0030534,GO:0007155,GO:0007229,GO:0007283,GO:0007338,GO:0008542,GO:0032991,GO:0008584,GO:0009986,GO:0001669,GO:0010628,GO:0003674,GO:0004222	integral component of membrane|proteolysis|adult behavior|cell adhesion|integrin-mediated signaling pathway|spermatogenesis|single fertilization|visual learning|protein-containing complex|male gonad development|cell surface|acrosomal vesicle|positive regulation of gene expression|molecular_function|metalloendopeptidase activity
Adam22	0.126067	0.0452716	0.048375	0.0856774	0.0133412	0.0339872	GeneID:57033,Genbank:XM_017592940.1,RGD:1585016	ADAM metallopeptidase domain 22		GO:0014037,GO:0016021,GO:0022011,GO:0030424,GO:0042063,GO:0004222,GO:0006508,GO:0008344	Schwann cell differentiation|integral component of membrane|myelination in peripheral nervous system|axon|gliogenesis|metalloendopeptidase activity|proteolysis|adult locomotory behavior
Adam23	2.01484	0.971148	0.7289	0.678841	0.885493	0.945903	GeneID:301460,Genbank:NM_001029899.1,RGD:1305739	ADAM metallopeptidase domain 23		GO:1990830,GO:0004222,GO:0006508,GO:0016021	cellular response to leukemia inhibitory factor|metalloendopeptidase activity|proteolysis|integral component of membrane
Adam24	0	0	0	0	0	0	GeneID:290774,Genbank:XM_017600371.1,RGD:1309066	ADAM metallopeptidase domain 24		GO:0046872,GO:0060468,GO:0004222,GO:0006508,GO:0016021	metal ion binding|prevention of polyspermy|metalloendopeptidase activity|proteolysis|integral component of membrane
Adam26a	0	0	0	0	0	0	GeneID:290763,Genbank:NM_001169119.1,RGD:1559501	a disintegrin and metallopeptidase domain 26A
Adam28	0	0	0	0	0	0	GeneID:290344,Genbank:XM_017599628.1,RGD:727820	ADAM metallopeptidase domain 28		GO:0005886,GO:0006508,GO:0008237,GO:0016021,GO:0046872,GO:0004222,GO:0005739	plasma membrane|proteolysis|metallopeptidase activity|integral component of membrane|metal ion binding|metalloendopeptidase activity|mitochondrion
Adam30	0	0	0	0	0.0195438	0	GeneID:690547,Genbank:NM_001109600.1,RGD:1594713	ADAM metallopeptidase domain 30		GO:0016021,GO:0046872,GO:1990913,GO:0004222,GO:0006508,GO:0009897	integral component of membrane|metal ion binding|sperm head plasma membrane|metalloendopeptidase activity|proteolysis|external side of plasma membrane
Adam32	0	0.0494206	0	0.0233344	0	0.0446531	GeneID:361170,Genbank:XM_008771362.2,RGD:735114	ADAM metallopeptidase domain 32		GO:0004222,GO:0006508,GO:0016021	metalloendopeptidase activity|proteolysis|integral component of membrane
Adam33	1.36577	0.667428	1.08946	0.942402	1.26156	0.551786	GeneID:311425,Genbank:XM_017592341.1,RGD:1305278	ADAM metallopeptidase domain 33		GO:0006508,GO:0008150,GO:0016021,GO:0046872,GO:0003674,GO:0004222,GO:0005575	proteolysis|biological_process|integral component of membrane|metal ion binding|molecular_function|metalloendopeptidase activity|cellular_component
Adam34	0	0	0	0	0	0	GeneID:685846,Genbank:NM_001135090.1,RGD:1589040	a disintegrin and metallopeptidase domain 34
Adam34l	0	0	0	0	0	0	GeneID:364599,Genbank:XM_006253179.3,RGD:1307052	a disintegrin and metalloprotease domain 34-like		GO:0046872,GO:0004222,GO:0006508,GO:0016021	metal ion binding|metalloendopeptidase activity|proteolysis|integral component of membrane
Adam3a	0.0525153	0	0	0	0	0	GeneID:57021,Genbank:NM_020302.2,RGD:621469	ADAM metallopeptidase domain 3A		GO:0016021,GO:0004222,GO:0006508,GO:0008584	integral component of membrane|metalloendopeptidase activity|proteolysis|male gonad development
Adam4	0.11393	0.0650798	0.147768	0	0.202244	0.408303	GeneID:57022,Genbank:NM_020305.1,RGD:621470	a disintegrin and metalloprotease domain 4		GO:0016021,GO:0046872,GO:0004222,GO:0006508,GO:0007229	integral component of membrane|metal ion binding|metalloendopeptidase activity|proteolysis|integrin-mediated signaling pathway
Adam4l1	0.461659	0.428981	0.449731	0.186575	0.379698	0.324879	GeneID:500688,Genbank:NM_001109277.1,RGD:1597022	a disintegrin and metallopeptidase domain 4-like 1
Adam5	0	0	0	0	0	0	GeneID:498654,Genbank:XM_006253321.3,RGD:621471	a disintegrin and metallopeptidase domain 5		GO:0016021,GO:0004222,GO:0006508,GO:0008584	integral component of membrane|metalloendopeptidase activity|proteolysis|male gonad development
Adam6	0	0	0	0	0	0	GeneID:192271,Genbank:NM_138906.1,RGD:621472	a disintegrin and metallopeptidase domain 6		GO:0008584,GO:0016021,GO:0004222,GO:0006508,GO:0007229	male gonad development|integral component of membrane|metalloendopeptidase activity|proteolysis|integrin-mediated signaling pathway
Adam7	0	0	0	0	0	0	GeneID:29641,Genbank:NM_020301.1,RGD:62032	ADAM metallopeptidase domain 7		GO:0005886,GO:0006508,GO:0007229,GO:0016021,GO:0045177,GO:0046872,GO:0004175,GO:0004222	plasma membrane|proteolysis|integrin-mediated signaling pathway|integral component of membrane|apical part of cell|metal ion binding|endopeptidase activity|metalloendopeptidase activity
Adam8	0.10914	0.110731	0.146936	0.1633	0.320143	0.358069	GeneID:499285,Genbank:XM_006230501.3,RGD:1566394	ADAM metallopeptidase domain 8		GO:0005575,GO:0005737,GO:0005886,GO:0005887,GO:0006508,GO:0006954,GO:0008150,GO:0048247,GO:0008237,GO:0050729,GO:0008270,GO:0050839,GO:0009986,GO:0051044,GO:0051092,GO:0051897,GO:0070245,GO:0070820,GO:0071065,GO:0071133,GO:0000902,GO:0001525,GO:0002102,GO:0002523,GO:0002675,GO:0002693,GO:0003674,GO:0004222,GO:0005509,GO:0022407,GO:0032010,GO:0032127,GO:0033089,GO:0042581,GO:0043406,GO:0043524,GO:…	cellular_component|cytoplasm|plasma membrane|integral component of plasma membrane|proteolysis|inflammatory response|biological_process|lymphocyte chemotaxis|metallopeptidase activity|positive regulation of inflammatory response|zinc ion binding|cell adhesion molecule binding|cell surface|positive regulation of membrane protein ectodomain proteolysis|positive regulation of NF-kappaB transcription…
Adam9	18.7379	15.813	15.8543	15.9898	19.028	18.9274	GeneID:290834,Genbank:NM_001014772.1,RGD:621473	ADAM metallopeptidase domain 9		GO:0006509,GO:0007155,GO:0007160,GO:0007179,GO:0008237,GO:0009986,GO:0042117,GO:0010042,GO:0042542,GO:0016021,GO:0043236,GO:0016323,GO:0046872,GO:0050714,GO:0051044,GO:0051088,GO:0051384,GO:0051549,GO:0051592,GO:0000186,GO:0003674,GO:0004222,GO:0005080,GO:0005178,GO:0005518,GO:0005615,GO:0005737,GO:0005886,GO:0016477,GO:0017124,GO:0030216,GO:0031233,GO:0033627,GO:0033630,GO:0033631,GO:0071222,GO:…	membrane protein ectodomain proteolysis|cell adhesion|cell-matrix adhesion|transforming growth factor beta receptor signaling pathway|metallopeptidase activity|cell surface|monocyte activation|response to manganese ion|response to hydrogen peroxide|integral component of membrane|laminin binding|basolateral plasma membrane|metal ion binding|positive regulation of protein secretion|positive regulat…
Adamdec1	0	0	0	0	0	0	GeneID:290338,Genbank:XM_017599627.1,RGD:1309861	ADAM-like, decysin 1		GO:0004222,GO:0006508	metalloendopeptidase activity|proteolysis
Adamts1	23.6227	16.5757	17.7796	13.4679	43.4607	36.3611	GeneID:79252,Genbank:NM_024400.2,RGD:621241	ADAM metallopeptidase with thrombospondin type 1 motif, 1		GO:0071380,GO:0030728,GO:0001822,GO:0031012,GO:0003674,GO:0031410,GO:0004222,GO:0005578,GO:0005604,GO:0006508,GO:0044691,GO:0007229,GO:0060347,GO:0008201,GO:0001542,GO:0071305,GO:0008270,GO:0071374,GO:0010976	cellular response to prostaglandin E stimulus|ovulation|kidney development|extracellular matrix|molecular_function|cytoplasmic vesicle|metalloendopeptidase activity|proteinaceous extracellular matrix|basement membrane|proteolysis|tooth eruption|integrin-mediated signaling pathway|heart trabecula formation|heparin binding|ovulation from ovarian follicle|cellular response to vitamin D|zinc ion bind…
Adamts10	6.74791	4.89105	6.41546	6.61251	6.31644	6.50526	GeneID:314655,Genbank:NM_001271445.1,RGD:1598320	ADAM metallopeptidase with thrombospondin type 1 motif, 10		GO:0031012,GO:0046872,GO:0001527,GO:0004222,GO:0006508	extracellular matrix|metal ion binding|microfibril|metalloendopeptidase activity|proteolysis
Adamts12	6.38337	3.54605	3.60622	6.54203	6.54292	4.76926	GeneID:294809,Genbank:NM_001106420.3,RGD:1307323	ADAM metallopeptidase with thrombospondin type 1 motif, 12		GO:1902203,GO:0007160,GO:1902548,GO:0008150,GO:2001113,GO:0016477,GO:0030167,GO:0031012,GO:0032331,GO:0046872,GO:0050727,GO:0051603,GO:0071347,GO:0071356,GO:0003674,GO:0071773,GO:0004222,GO:1901509,GO:0005575	negative regulation of hepatocyte growth factor receptor signaling pathway|cell-matrix adhesion|negative regulation of cellular response to vascular endothelial growth factor stimulus|biological_process|negative regulation of cellular response to hepatocyte growth factor stimulus|cell migration|proteoglycan catabolic process|extracellular matrix|negative regulation of chondrocyte differentiation|…
Adamts13	1.06e-11	1.24e-11	0.184516	0	0	0	GeneID:102554393,Genbank:XM_006233879.2,RGD:1311594	ADAM metallopeptidase with thrombospondin type 1 motif, 13		GO:0071222,GO:0005615,GO:0071346,GO:0071353,GO:0006508,GO:0008233,GO:0009636,GO:0014075,GO:0071356,GO:0034341,GO:0034612,GO:0035864,GO:0043171,GO:0004175,GO:0046872,GO:0070670,GO:0004222	cellular response to lipopolysaccharide|extracellular space|cellular response to interferon-gamma|cellular response to interleukin-4|proteolysis|peptidase activity|response to toxic substance|response to amine|cellular response to tumor necrosis factor|response to interferon-gamma|response to tumor necrosis factor|response to potassium ion|peptide catabolic process|endopeptidase activity|metal io…
Adamts14	0.283931	0.290806	0.192744	0.126589	0.217919	0.190072	GeneID:309837,Genbank:XM_006256449.3,RGD:1308899	ADAM metallopeptidase with thrombospondin type 1 motif, 14		GO:0005576,GO:0006508,GO:0008150,GO:0008233,GO:0008237,GO:0030199,GO:0046872,GO:0003674,GO:0004222,GO:0005575	extracellular region|proteolysis|biological_process|peptidase activity|metallopeptidase activity|collagen fibril organization|metal ion binding|molecular_function|metalloendopeptidase activity|cellular_component
Adamts15	2.1318	1.99574	1.57918	1.44981	2.36854	3.59152	GeneID:300474,Genbank:NM_001106810.1,RGD:1309770	ADAM metallopeptidase with thrombospondin type 1 motif, 15		GO:0005615,GO:0006508,GO:0007229,GO:0008201,GO:0008270,GO:0009986,GO:0050840,GO:0004175,GO:0004222,GO:0005578	extracellular space|proteolysis|integrin-mediated signaling pathway|heparin binding|zinc ion binding|cell surface|extracellular matrix binding|endopeptidase activity|metalloendopeptidase activity|proteinaceous extracellular matrix
Adamts16	0.0111217	0	0	0	0	0	GeneID:306664,Genbank:XM_003748684.4,RGD:1310046	ADAM metallopeptidase with thrombospondin type 1 motif, 16		GO:0006508,GO:0046872,GO:0048232,GO:1902017,GO:0001658,GO:0003073,GO:0004222	proteolysis|metal ion binding|male gamete generation|regulation of cilium assembly|branching involved in ureteric bud morphogenesis|regulation of systemic arterial blood pressure|metalloendopeptidase activity
Adamts17	0.354158	0.330137	0.452148	0.0883564	0.204989	0.152762	GeneID:293004,Genbank:XM_006229360.3,RGD:1308783	ADAM metallopeptidase with thrombospondin type 1 motif, 17		GO:0046872,GO:0003676,GO:0004222,GO:0006508	metal ion binding|nucleic acid binding|metalloendopeptidase activity|proteolysis
Adamts18	0	0	0.0319066	0.0162483	0.0890952	0.110284	GeneID:361412,Genbank:NM_001191944.1,RGD:1560118	ADAM metallopeptidase with thrombospondin type 1 motif, 18		GO:0046872,GO:0090331,GO:0001654,GO:0004222,GO:0006508	metal ion binding|negative regulation of platelet aggregation|eye development|metalloendopeptidase activity|proteolysis
Adamts19	4.07184	3.2966	3.87988	4.89814	5.68966	4.6849	GeneID:361332,Genbank:XM_006254755.3,RGD:1308359	ADAM metallopeptidase with thrombospondin type 1 motif, 19		GO:0046872,GO:0004222,GO:0006508,GO:0007229	metal ion binding|metalloendopeptidase activity|proteolysis|integrin-mediated signaling pathway
Adamts2	7.58849	5.76931	6.20059	4.45754	4.85725	5.23148	GeneID:287899,Genbank:NM_001137622.1,RGD:1565950	ADAM metallopeptidase with thrombospondin type 1 motif, 2		GO:0005578,GO:0005615,GO:0007229,GO:0007283,GO:0008150,GO:0008233,GO:0008270,GO:0016485,GO:0030199,GO:0030324,GO:0043588,GO:0003674,GO:0004222,GO:0005575	proteinaceous extracellular matrix|extracellular space|integrin-mediated signaling pathway|spermatogenesis|biological_process|peptidase activity|zinc ion binding|protein processing|collagen fibril organization|lung development|skin development|molecular_function|metalloendopeptidase activity|cellular_component
Adamts20	0.102556	0.0532255	0.0327642	0.0671967	0.0926328	0.0484347	GeneID:315263,Genbank:XM_008765879.2,RGD:1307725	ADAM metallopeptidase with thrombospondin type 1 motif, 20		GO:0006508,GO:0008270,GO:0009967,GO:0030198,GO:0043066,GO:0045636,GO:0046872,GO:0048070,GO:0004175,GO:0004222,GO:0005615	proteolysis|zinc ion binding|positive regulation of signal transduction|extracellular matrix organization|negative regulation of apoptotic process|positive regulation of melanocyte differentiation|metal ion binding|regulation of developmental pigmentation|endopeptidase activity|metalloendopeptidase activity|extracellular space
Adamts3	0.260957	0.49664	0.340593	0.0717376	0.103789	0.167658	GeneID:305253,Genbank:XM_006250774.3,RGD:1310750	ADAM metallopeptidase with thrombospondin type 1, motif 3		GO:0007229,GO:0008233,GO:0010573,GO:0016485,GO:0032964,GO:0046872,GO:1900748,GO:0004175,GO:0004222,GO:0005615	integrin-mediated signaling pathway|peptidase activity|vascular endothelial growth factor production|protein processing|collagen biosynthetic process|metal ion binding|positive regulation of vascular endothelial growth factor signaling pathway|endopeptidase activity|metalloendopeptidase activity|extracellular space
Adamts4	0.444363	0.0907056	0.188825	0.496186	0.798109	0.51768	GeneID:66015,Genbank:NM_023959.1,RGD:621242	ADAM metallopeptidase with thrombospondin type 1 motif, 4		GO:0004222,GO:0005578,GO:0005615,GO:0006508,GO:0008237,GO:0016607,GO:0042742,GO:0002020,GO:0044691,GO:0046872	metalloendopeptidase activity|proteinaceous extracellular matrix|extracellular space|proteolysis|metallopeptidase activity|nuclear speck|defense response to bacterium|protease binding|tooth eruption|metal ion binding
Adamts5	5.11443	3.73538	3.73938	2.78874	1.70391	2.07996	GeneID:304135,Genbank:NM_198761.1,RGD:735196	ADAM metallopeptidase with thrombospondin type 1 motif, 5		GO:0005578,GO:0005615,GO:0006508,GO:0007229,GO:0008201,GO:0008270,GO:0042742,GO:0044691,GO:0050840,GO:0003674,GO:0004222,GO:0005575	proteinaceous extracellular matrix|extracellular space|proteolysis|integrin-mediated signaling pathway|heparin binding|zinc ion binding|defense response to bacterium|tooth eruption|extracellular matrix binding|molecular_function|metalloendopeptidase activity|cellular_component
Adamts6	1.11791	0.806	0.868064	0.946892	1.19871	0.811466	GeneID:361886,Genbank:XM_008760707.2,RGD:1307678	ADAM metallopeptidase with thrombospondin type 1 motif, 6		GO:0007507,GO:0008233,GO:0035904,GO:0046872,GO:0060976,GO:0003279,GO:0004222,GO:0006508	heart development|peptidase activity|aorta development|metal ion binding|coronary vasculature development|cardiac septum development|metalloendopeptidase activity|proteolysis
Adamts7	4.0178	4.09862	5.4288	2.89152	3.58506	3.9146	GeneID:315879,Genbank:NM_001047101.1,RGD:1306713	ADAM metallopeptidase with thrombospondin type 1 motif, 7		GO:0005615,GO:0006508,GO:0008237,GO:0009986,GO:0032331,GO:0046872,GO:0051603,GO:0071347,GO:0071356,GO:0071773,GO:0004222,GO:0005578	extracellular space|proteolysis|metallopeptidase activity|cell surface|negative regulation of chondrocyte differentiation|metal ion binding|proteolysis involved in cellular protein catabolic process|cellular response to interleukin-1|cellular response to tumor necrosis factor|cellular response to BMP stimulus|metalloendopeptidase activity|proteinaceous extracellular matrix
Adamts8	0.25331	0.0882401	0.163939	0.117083	0.121568	0.0811344	GeneID:300475,Genbank:XM_003750455.4,RGD:1308511	ADAM metallopeptidase with thrombospondin type 1 motif, 8		GO:0008270,GO:0004222,GO:0005578,GO:0006508	zinc ion binding|metalloendopeptidase activity|proteinaceous extracellular matrix|proteolysis
Adamts9	2.16134	1.81981	2.17666	3.25081	3.61827	3.52363	GeneID:312566,Genbank:XM_006236916.3,RGD:1306889	ADAM metallopeptidase with thrombospondin type 1 motif, 9		GO:0043231,GO:0004222,GO:0045636,GO:0005578,GO:0048070,GO:0005615,GO:0005783,GO:0006508,GO:0007229,GO:0090673,GO:0008237,GO:1903671,GO:0008270,GO:0009986,GO:0010596,GO:0003179,GO:0030198,GO:0003229,GO:0035909,GO:0004175	intracellular membrane-bounded organelle|metalloendopeptidase activity|positive regulation of melanocyte differentiation|proteinaceous extracellular matrix|regulation of developmental pigmentation|extracellular space|endoplasmic reticulum|proteolysis|integrin-mediated signaling pathway|endothelial cell-matrix adhesion|metallopeptidase activity|negative regulation of sprouting angiogenesis|zinc io…
Adamtsl1	1.03108	0.599936	0.664236	0.608999	0.745721	1.06405	GeneID:362539,Genbank:XM_017593921.1,RGD:1306439	ADAMTS-like 1		GO:0003674,GO:0005575,GO:0008150	molecular_function|cellular_component|biological_process
Adamtsl2	2.71131	1.73129	2.3233	1.43696	1.45211	1.61285	GeneID:311827,Genbank:XM_231125.8,RGD:1305459	ADAMTS-like 2		GO:0008233,GO:0030198,GO:0030512,GO:0050436,GO:0060481,GO:0005576,GO:0005578,GO:0006508	peptidase activity|extracellular matrix organization|negative regulation of transforming growth factor beta receptor signaling pathway|microfibril binding|lobar bronchus epithelium development|extracellular region|proteinaceous extracellular matrix|proteolysis
Adamtsl3	1.48592	1.7759	0.979037	1.09864	0.678945	1.15652	GeneID:308787,Genbank:NM_001107533.2,RGD:1305155	ADAMTS-like 3		GO:0043231	intracellular membrane-bounded organelle
Adamtsl4	19.0136	14.2209	15.7572	16.2022	22.2988	19.7106	GeneID:310670,Genbank:XM_017590903.1,RGD:1561012	ADAMTS-like 4		GO:0005578,GO:0005614,GO:0005615,GO:0006508,GO:0006915,GO:0008233,GO:0030198,GO:0043065,GO:0002020,GO:0002064	proteinaceous extracellular matrix|interstitial matrix|extracellular space|proteolysis|apoptotic process|peptidase activity|extracellular matrix organization|positive regulation of apoptotic process|protease binding|epithelial cell development
Adamtsl5	8.22245	9.11183	10.3396	6.44182	7.36252	6.32751	GeneID:314626,Genbank:XM_006240915.3,RGD:1305607	ADAMTS-like 5		GO:0005578,GO:0008201,GO:0001527,GO:0005576	proteinaceous extracellular matrix|heparin binding|microfibril|extracellular region
Adap1	0.750008	0.597991	0.510083	0.446647	0.335505	0.239842	GeneID:171097,Genbank:NM_133567.2,RGD:621418	ArfGAP with dual PH domains 1		GO:0005737,GO:0005829,GO:0005886,GO:0043087,GO:0043547,GO:0046872,GO:0048016,GO:1902936,GO:0005096,GO:0005547,GO:0005634	cytoplasm|cytosol|plasma membrane|regulation of GTPase activity|positive regulation of GTPase activity|metal ion binding|inositol phosphate-mediated signaling|phosphatidylinositol bisphosphate binding|GTPase activator activity|phosphatidylinositol-3,4,5-trisphosphate binding|nucleus
Adap2	1.35934	1.15326	0.966765	1.11803	1.45782	1.58204	GeneID:56826,Genbank:XM_017597484.1,RGD:708487	ArfGAP with dual PH domains 2		GO:0043231,GO:0005886,GO:0005546,GO:0043325,GO:0005547,GO:0043533,GO:0007507,GO:0005737,GO:0005740,GO:0043547,GO:0016020,GO:0005829,GO:0046872,GO:0016192,GO:0005096,GO:1902936,GO:0031267,GO:0032012,GO:0005545	intracellular membrane-bounded organelle|plasma membrane|phosphatidylinositol-4,5-bisphosphate binding|phosphatidylinositol-3,4-bisphosphate binding|phosphatidylinositol-3,4,5-trisphosphate binding|inositol 1,3,4,5 tetrakisphosphate binding|heart development|cytoplasm|mitochondrial envelope|positive regulation of GTPase activity|membrane|cytosol|metal ion binding|vesicle-mediated transport|GTPase…
Adar	10.58	11.1737	9.55105	7.23623	5.84097	7.46443	GeneID:81635,Genbank:XM_006232774.3,RGD:71099	adenosine deaminase, RNA-specific		GO:0003677,GO:0003723,GO:0003726,GO:0005634,GO:0005654,GO:0008150,GO:0005730,GO:0009615,GO:0016553,GO:0016607,GO:0030218,GO:0044530,GO:0031054,GO:0035196,GO:0045070,GO:0045071,GO:0001649,GO:1900369,GO:0045087,GO:0001701,GO:0046872,GO:0002244,GO:0002566,GO:0003674,GO:0005737,GO:0006351,GO:0006355,GO:0006382,GO:0035280,GO:0006397,GO:0006606,GO:0035455,GO:0006611,GO:0043066,GO:0051607,GO:0044387,GO:…	DNA binding|RNA binding|double-stranded RNA adenosine deaminase activity|nucleus|nucleoplasm|biological_process|nucleolus|response to virus|base conversion or substitution editing|nuclear speck|erythrocyte differentiation|supraspliceosomal complex|pre-miRNA processing|production of miRNAs involved in gene silencing by miRNA|positive regulation of viral genome replication|negative regulation of vi…	rno04623,rno05162,rno05164	Cytosolic DNA-sensing pathway|Measles|Influenza A
Adarb1	3.66271	3.32786	4.14928	3.4479	3.4613	3.65963	GeneID:25367,Genbank:XM_017601551.1,RGD:2033	adenosine deaminase, RNA-specific, B1		GO:0003726,GO:0004000,GO:0005515,GO:0005634,GO:0005654,GO:0007274,GO:0005730,GO:0007420,GO:0008285,GO:0016553,GO:0044387,GO:0016556,GO:0021610,GO:0045070,GO:0046872,GO:0003723,GO:0097049,GO:0050685,GO:0050884,GO:0003725,GO:0005829,GO:0006382,GO:0006396,GO:0021618,GO:0021965,GO:0006397,GO:0030336,GO:0051726,GO:0035264,GO:0042803,GO:0060384,GO:0060415,GO:0061744	double-stranded RNA adenosine deaminase activity|adenosine deaminase activity|protein binding|nucleus|nucleoplasm|neuromuscular synaptic transmission|nucleolus|brain development|negative regulation of cell proliferation|base conversion or substitution editing|negative regulation of protein kinase activity by regulation of protein phosphorylation|mRNA modification|facial nerve morphogenesis|positi…
Adarb2	0	0	0.00725506	0	0	0	GeneID:117088,Genbank:XM_008771689.2,RGD:621519	adenosine deaminase, RNA-specific, B2		GO:0006396,GO:0006397,GO:0046872,GO:0003723,GO:0004000,GO:0005634	RNA processing|mRNA processing|metal ion binding|RNA binding|adenosine deaminase activity|nucleus
Adat1	0.288679	0.32539	0.239761	0.32356	0.425184	0.207195	GeneID:690810,Genbank:XM_008772535.2,RGD:1591020	adenosine deaminase, tRNA-specific 1		GO:0003723,GO:0008033,GO:0008251	RNA binding|tRNA processing|tRNA-specific adenosine deaminase activity
Adat2	1.19238	0.606474	1.0557	0.699307	0.648816	0.61046	GeneID:361453,Genbank:NM_001115028.1,RGD:1309642	adenosine deaminase, tRNA-specific 2
Adat3	0.639048	0.878555	0.920981	0.828934	1.93488	1.38057	GeneID:100125374,Genbank:XM_017594558.1,RGD:1642417	adenosine deaminase, tRNA-specific 3		GO:0046872,GO:0008033,GO:0009451,GO:0019239	metal ion binding|tRNA processing|RNA modification|deaminase activity
Adck1	2.10878	2.4479	2.26957	2.30493	1.66616	1.92724	GeneID:366698,Genbank:XM_017594261.1,RGD:1308263	aarF domain containing kinase 1		GO:0004672,GO:0005524,GO:0006468	protein kinase activity|ATP binding|protein phosphorylation
Adck2	4.9352	4.13431	3.68325	3.51878	3.44938	3.99021	GeneID:312258,Genbank:NM_001107855.1,RGD:1311058	aarF domain containing kinase 2		GO:0016301,GO:0016310	kinase activity|phosphorylation
Adck3	186.027	204.423	173.49	189.888	164.773	160.133	GeneID:360887,Genbank:XM_006250387.1,RGD:1308245	aarF domain containing kinase 3		GO:0016310,GO:0005739,GO:0031314,GO:0006468,GO:0006744,GO:0043531,GO:0016021,GO:0016301,GO:0004672,GO:0005524	phosphorylation|mitochondrion|extrinsic component of mitochondrial inner membrane|protein phosphorylation|ubiquinone biosynthetic process|ADP binding|integral component of membrane|kinase activity|protein kinase activity|ATP binding
Adck4	4.13093	3.50904	4.49917	3.4624	4.54584	3.62394	GeneID:308453,Genbank:XM_017589119.1,RGD:1311356	aarF domain containing kinase 4		GO:0031314,GO:0005739,GO:0031966,GO:0005829,GO:0005886,GO:0006468,GO:0006744,GO:0016021,GO:0016301,GO:0004672,GO:0021692,GO:0005524	extrinsic component of mitochondrial inner membrane|mitochondrion|mitochondrial membrane|cytosol|plasma membrane|protein phosphorylation|ubiquinone biosynthetic process|integral component of membrane|kinase activity|protein kinase activity|cerebellar Purkinje cell layer morphogenesis|ATP binding
Adck5	3.22971	4.54803	3.96768	3.56337	3.54423	2.94886	GeneID:362943,Genbank:NM_001135798.1,RGD:1305504	aarF domain containing kinase 5		GO:0016021	integral component of membrane
Adcy1	1.90287	3.98981	3.84855	5.17285	2.04367	3.61309	GeneID:305509,Genbank:XM_017599234.1,RGD:1309318	adenylate cyclase 1		GO:0042493,GO:0007616,GO:0005524,GO:0042752,GO:0007623,GO:0005634,GO:0046872,GO:0008074,GO:0005737,GO:0005886,GO:0006171,GO:0008294,GO:0006182,GO:0009190,GO:0007165,GO:0010226,GO:0007189,GO:0016021,GO:0007193,GO:0004016,GO:0019933,GO:0007409,GO:0035556,GO:0007420,GO:0004383	response to drug|long-term memory|ATP binding|regulation of circadian rhythm|circadian rhythm|nucleus|metal ion binding|guanylate cyclase complex, soluble|cytoplasm|plasma membrane|cAMP biosynthetic process|calcium- and calmodulin-responsive adenylate cyclase activity|cGMP biosynthetic process|cyclic nucleotide biosynthetic process|signal transduction|response to lithium ion|adenylate cyclase-act…	rno00230,rno04015,rno04371,rno04020,rno04072,rno04024,rno04022,rno04114,rno04540,rno04611,rno04062,rno04911,rno04923,rno04912,rno04913,rno04915,rno04914,rno04921,rno04926,rno04918,rno04916,rno04925,rno04927,rno04261,rno04270,rno04970,rno04971,rno04972,rno04976,rno04724,rno04727,rno04725,rno04720,rno04723,rno04750,rno04211,rno04213,rno04713,rno04714,rno05200,rno05032,rno05414,rno04934,rno05166,rno…	Purine metabolism|Rap1 signaling pathway|Apelin signaling pathway|Calcium signaling pathway|Phospholipase D signaling pathway|cAMP signaling pathway|cGMP - PKG signaling pathway|Oocyte meiosis|Gap junction|Platelet activation|Chemokine signaling pathway|Insulin secretion|Regulation of lipolysis in adipocyte|GnRH signaling pathway|Ovarian Steroidogenesis|Estrogen signaling pathway|Progesterone-med…
Adcy10	0.0841139	0.0568966	0.113875	0.0270043	0.0419978	0.0772441	GeneID:59320,Genbank:XM_008769677.2,RGD:708450	adenylate cyclase 10 (soluble)		GO:0005634,GO:0005737,GO:0005739,GO:0005829,GO:0005886,GO:0006171,GO:0043025,GO:0043065,GO:0045177,GO:0007283,GO:0045178,GO:0048471,GO:0051117,GO:0071241,GO:0071890,GO:0000287,GO:0003351,GO:0004016,GO:0005524,GO:0015630,GO:0016020,GO:0030145,GO:0030424,GO:0030425,GO:0030426,GO:0031514,GO:0035556	nucleus|cytoplasm|mitochondrion|cytosol|plasma membrane|cAMP biosynthetic process|neuronal cell body|positive regulation of apoptotic process|apical part of cell|spermatogenesis|basal part of cell|perinuclear region of cytoplasm|ATPase binding|cellular response to inorganic substance|bicarbonate binding|magnesium ion binding|epithelial cilium movement|adenylate cyclase activity|ATP binding|microt…	rno00230,rno04371,rno04024,rno04713,rno04714	Purine metabolism|Apelin signaling pathway|cAMP signaling pathway|Circadian entrainment|Thermogenesis
Adcy2	0.38702	0.265782	0.349297	0.0898369	0.231746	0.446984	GeneID:81636,Genbank:NM_031007.1,RGD:619965	adenylate cyclase 2		GO:0005737,GO:0005886,GO:0005887,GO:0019933,GO:0006171,GO:0030145,GO:0030425,GO:0006182,GO:0031683,GO:0032991,GO:0035556,GO:0045121,GO:0046982,GO:0000166,GO:0000287,GO:0004016,GO:0004383,GO:0005515,GO:0005524,GO:0005622,GO:0007165,GO:0007188,GO:0007189,GO:0008074,GO:0008179,GO:0009190,GO:1904322,GO:0016020,GO:0016021	cytoplasm|plasma membrane|integral component of plasma membrane|cAMP-mediated signaling|cAMP biosynthetic process|manganese ion binding|dendrite|cGMP biosynthetic process|G-protein beta/gamma-subunit complex binding|protein-containing complex|intracellular signal transduction|membrane raft|protein heterodimerization activity|nucleotide binding|magnesium ion binding|adenylate cyclase activity|guan…	rno00230,rno04015,rno04371,rno04020,rno04072,rno04024,rno04022,rno04114,rno04540,rno04611,rno04062,rno04911,rno04922,rno04923,rno04912,rno04913,rno04915,rno04914,rno04921,rno04926,rno04918,rno04916,rno04925,rno04927,rno04261,rno04270,rno04970,rno04971,rno04972,rno04976,rno04724,rno04727,rno04725,rno04723,rno04750,rno04211,rno04213,rno04713,rno04714,rno05200,rno05032,rno05414,rno04934,rno05166,rno…	Purine metabolism|Rap1 signaling pathway|Apelin signaling pathway|Calcium signaling pathway|Phospholipase D signaling pathway|cAMP signaling pathway|cGMP - PKG signaling pathway|Oocyte meiosis|Gap junction|Platelet activation|Chemokine signaling pathway|Insulin secretion|Glucagon signaling pathway|Regulation of lipolysis in adipocyte|GnRH signaling pathway|Ovarian Steroidogenesis|Estrogen signali…
Adcy3	1.42712	1.16196	1.20159	0.818354	0.99876	1.35585	GeneID:64508,Genbank:XM_006239849.3,RGD:71009	adenylate cyclase 3		GO:0005737,GO:0005794,GO:0005886,GO:0005929,GO:0007193,GO:0007338,GO:0006171,GO:0007340,GO:0007608,GO:0019933,GO:0030317,GO:0008074,GO:0035556,GO:0045121,GO:0046872,GO:0004016,GO:1904322,GO:0004383,GO:0005516,GO:0005524,GO:0005622,GO:0005634,GO:0006182,GO:0007143,GO:0007165,GO:0007189,GO:0008294,GO:0008355,GO:0009190,GO:0016020,GO:0016021	cytoplasm|Golgi apparatus|plasma membrane|cilium|adenylate cyclase-inhibiting G-protein coupled receptor signaling pathway|single fertilization|cAMP biosynthetic process|acrosome reaction|sensory perception of smell|cAMP-mediated signaling|flagellated sperm motility|guanylate cyclase complex, soluble|intracellular signal transduction|membrane raft|metal ion binding|adenylate cyclase activity|cell…	rno00230,rno04015,rno04371,rno04020,rno04072,rno04024,rno04022,rno04114,rno04540,rno04611,rno04062,rno04911,rno04923,rno04912,rno04913,rno04915,rno04914,rno04921,rno04926,rno04918,rno04916,rno04925,rno04927,rno04261,rno04270,rno04970,rno04971,rno04972,rno04976,rno04962,rno04724,rno04727,rno04725,rno04723,rno04740,rno04750,rno04211,rno04213,rno04713,rno04714,rno05200,rno05032,rno05414,rno04934,rno…	Purine metabolism|Rap1 signaling pathway|Apelin signaling pathway|Calcium signaling pathway|Phospholipase D signaling pathway|cAMP signaling pathway|cGMP - PKG signaling pathway|Oocyte meiosis|Gap junction|Platelet activation|Chemokine signaling pathway|Insulin secretion|Regulation of lipolysis in adipocyte|GnRH signaling pathway|Ovarian Steroidogenesis|Estrogen signaling pathway|Progesterone-med…
Adcy4	5.20651	3.22702	5.25622	4.84506	4.88494	4.66574	GeneID:54223,Genbank:XM_017599787.1,RGD:2034	adenylate cyclase 4		GO:0031683,GO:0007165,GO:0004383,GO:0032991,GO:0007188,GO:0005080,GO:0035556,GO:0005524,GO:0005622,GO:0005737,GO:0008074,GO:0046872,GO:0009190,GO:0005886,GO:0016020,GO:0016021,GO:0006171,GO:0004016,GO:0030425,GO:0006182	G-protein beta/gamma-subunit complex binding|signal transduction|guanylate cyclase activity|protein-containing complex|adenylate cyclase-modulating G-protein coupled receptor signaling pathway|protein kinase C binding|intracellular signal transduction|ATP binding|intracellular|cytoplasm|guanylate cyclase complex, soluble|metal ion binding|cyclic nucleotide biosynthetic process|plasma membrane|mem…	rno00230,rno04015,rno04371,rno04020,rno04072,rno04024,rno04022,rno04114,rno04540,rno04611,rno04062,rno04911,rno04923,rno04912,rno04913,rno04915,rno04914,rno04921,rno04926,rno04918,rno04916,rno04925,rno04927,rno04261,rno04270,rno04970,rno04971,rno04972,rno04976,rno04724,rno04727,rno04725,rno04723,rno04742,rno04750,rno04211,rno04213,rno04713,rno04714,rno05200,rno05032,rno05414,rno04934,rno05166,rno…	Purine metabolism|Rap1 signaling pathway|Apelin signaling pathway|Calcium signaling pathway|Phospholipase D signaling pathway|cAMP signaling pathway|cGMP - PKG signaling pathway|Oocyte meiosis|Gap junction|Platelet activation|Chemokine signaling pathway|Insulin secretion|Regulation of lipolysis in adipocyte|GnRH signaling pathway|Ovarian Steroidogenesis|Estrogen signaling pathway|Progesterone-med…
Adcy5	28.0174	31.7686	27.9419	31.9599	32.3954	33.9395	GeneID:64532,Genbank:NM_022600.1,RGD:71014	adenylate cyclase 5		GO:0005886,GO:0005929,GO:0007195,GO:0006171,GO:0007204,GO:0007420,GO:0007507,GO:0019933,GO:0007568,GO:0042383,GO:0007626,GO:0043278,GO:0045111,GO:0045121,GO:0046872,GO:0001973,GO:0046982,GO:0004016,GO:0050885,GO:0004383,GO:0005524,GO:0005768,GO:0006182,GO:0007165,GO:0007189,GO:0008074,GO:0007191,GO:0008179,GO:0007193,GO:0008294,GO:0009190,GO:0010977,GO:0016020,GO:0016021,GO:0061178,GO:0097110,GO:…	plasma membrane|cilium|adenylate cyclase-inhibiting dopamine receptor signaling pathway|cAMP biosynthetic process|positive regulation of cytosolic calcium ion concentration|brain development|heart development|cAMP-mediated signaling|aging|sarcolemma|locomotory behavior|response to morphine|intermediate filament cytoskeleton|membrane raft|metal ion binding|adenosine receptor signaling pathway|prot…	rno00230,rno04015,rno04371,rno04072,rno04024,rno04022,rno04114,rno04540,rno04611,rno04062,rno04911,rno04923,rno04912,rno04913,rno04915,rno04914,rno04921,rno04926,rno04918,rno04916,rno04924,rno04925,rno04927,rno04261,rno04270,rno04970,rno04971,rno04972,rno04976,rno04724,rno04727,rno04725,rno04728,rno04726,rno04723,rno04750,rno04211,rno04213,rno04713,rno04714,rno05200,rno05012,rno05030,rno05031,rno…	Purine metabolism|Rap1 signaling pathway|Apelin signaling pathway|Phospholipase D signaling pathway|cAMP signaling pathway|cGMP - PKG signaling pathway|Oocyte meiosis|Gap junction|Platelet activation|Chemokine signaling pathway|Insulin secretion|Regulation of lipolysis in adipocyte|GnRH signaling pathway|Ovarian Steroidogenesis|Estrogen signaling pathway|Progesterone-mediated oocyte maturation|Ox…
Adcy6	25.427	21.354	23.995	28.9446	39.5446	39.9357	GeneID:25289,Genbank:XM_017594670.1,RGD:2035	adenylate cyclase 6		GO:0005080,GO:0005102,GO:0005524,GO:0005622,GO:0005768,GO:0005886,GO:0007189,GO:0007193,GO:0007212,GO:0008074,GO:0008294,GO:0035811,GO:0042383,GO:0009190,GO:0045121,GO:0046872,GO:0071380,GO:0000149,GO:0071870,GO:0003091,GO:0072660,GO:0004016,GO:0004383,GO:0005929,GO:0006171,GO:0006182,GO:0010977,GO:0007165,GO:0016020,GO:0016021,GO:0019901,GO:0019933,GO:0031226,GO:0097110,GO:0097746,GO:0031528,GO:…	protein kinase C binding|signaling receptor binding|ATP binding|intracellular|endosome|plasma membrane|adenylate cyclase-activating G-protein coupled receptor signaling pathway|adenylate cyclase-inhibiting G-protein coupled receptor signaling pathway|dopamine receptor signaling pathway|guanylate cyclase complex, soluble|calcium- and calmodulin-responsive adenylate cyclase activity|negative regula…	rno00230,rno04015,rno04371,rno04072,rno04024,rno04022,rno04114,rno04540,rno04611,rno04062,rno04911,rno04923,rno04912,rno04913,rno04915,rno04914,rno04921,rno04926,rno04918,rno04916,rno04924,rno04925,rno04927,rno04261,rno04270,rno04970,rno04971,rno04972,rno04976,rno04962,rno04961,rno04724,rno04727,rno04725,rno04723,rno04742,rno04750,rno04211,rno04213,rno04713,rno04714,rno05200,rno05032,rno05414,rno…	Purine metabolism|Rap1 signaling pathway|Apelin signaling pathway|Phospholipase D signaling pathway|cAMP signaling pathway|cGMP - PKG signaling pathway|Oocyte meiosis|Gap junction|Platelet activation|Chemokine signaling pathway|Insulin secretion|Regulation of lipolysis in adipocyte|GnRH signaling pathway|Ovarian Steroidogenesis|Estrogen signaling pathway|Progesterone-mediated oocyte maturation|Ox…
Adcy7	0.584422	0.437057	0.573885	0.444785	0.517631	0.541957	GeneID:84420,Genbank:XM_017601388.1,RGD:619966	adenylate cyclase 7		GO:0046872,GO:0004383,GO:0060135,GO:0005524,GO:0071361,GO:0005886,GO:0006171,GO:0006182,GO:0007165,GO:0007189,GO:0008074,GO:0009190,GO:0004016,GO:0016020,GO:0016021	metal ion binding|guanylate cyclase activity|maternal process involved in female pregnancy|ATP binding|cellular response to ethanol|plasma membrane|cAMP biosynthetic process|cGMP biosynthetic process|signal transduction|adenylate cyclase-activating G-protein coupled receptor signaling pathway|guanylate cyclase complex, soluble|cyclic nucleotide biosynthetic process|adenylate cyclase activity|memb…	rno00230,rno04015,rno04371,rno04020,rno04072,rno04024,rno04022,rno04114,rno04540,rno04611,rno04062,rno04911,rno04923,rno04912,rno04913,rno04915,rno04914,rno04921,rno04926,rno04918,rno04916,rno04925,rno04927,rno04261,rno04270,rno04970,rno04971,rno04972,rno04976,rno04724,rno04727,rno04725,rno04723,rno04750,rno04211,rno04213,rno04713,rno04714,rno05200,rno05032,rno05414,rno04934,rno05166,rno01522	Purine metabolism|Rap1 signaling pathway|Apelin signaling pathway|Calcium signaling pathway|Phospholipase D signaling pathway|cAMP signaling pathway|cGMP - PKG signaling pathway|Oocyte meiosis|Gap junction|Platelet activation|Chemokine signaling pathway|Insulin secretion|Regulation of lipolysis in adipocyte|GnRH signaling pathway|Ovarian Steroidogenesis|Estrogen signaling pathway|Progesterone-med…
Adcy8	0	0	0	0	0	0	GeneID:29241,Genbank:XM_006241704.3,RGD:2036	adenylate cyclase 8		GO:0047485,GO:0008294,GO:0007165,GO:0004383,GO:0071277,GO:0009190,GO:0007189,GO:0005515,GO:0014070,GO:0005516,GO:0016020,GO:0005524,GO:0005622,GO:0005886,GO:0007193,GO:0016021,GO:0007616,GO:0006171,GO:0019933,GO:0008022,GO:0004016,GO:0035556,GO:0008074,GO:0046872,GO:0006182	protein N-terminus binding|calcium- and calmodulin-responsive adenylate cyclase activity|signal transduction|guanylate cyclase activity|cellular response to calcium ion|cyclic nucleotide biosynthetic process|adenylate cyclase-activating G-protein coupled receptor signaling pathway|protein binding|response to organic cyclic compound|calmodulin binding|membrane|ATP binding|intracellular|plasma memb…	rno00230,rno04015,rno04371,rno04020,rno04072,rno04024,rno04022,rno04114,rno04540,rno04611,rno04062,rno04911,rno04923,rno04912,rno04913,rno04915,rno04914,rno04921,rno04926,rno04918,rno04916,rno04925,rno04927,rno04261,rno04270,rno04970,rno04971,rno04972,rno04976,rno04724,rno04727,rno04725,rno04720,rno04723,rno04742,rno04750,rno04211,rno04213,rno04713,rno04714,rno05200,rno05032,rno05414,rno04934,rno…	Purine metabolism|Rap1 signaling pathway|Apelin signaling pathway|Calcium signaling pathway|Phospholipase D signaling pathway|cAMP signaling pathway|cGMP - PKG signaling pathway|Oocyte meiosis|Gap junction|Platelet activation|Chemokine signaling pathway|Insulin secretion|Regulation of lipolysis in adipocyte|GnRH signaling pathway|Ovarian Steroidogenesis|Estrogen signaling pathway|Progesterone-med…
Adcy9	3.33608	2.87941	3.29104	3.18617	2.9993	4.01481	GeneID:302950,Genbank:XM_008767525.2,RGD:1304747	adenylate cyclase 9		GO:0030424,GO:0004016,GO:0030425,GO:0004383,GO:0071880,GO:0005886,GO:0005887,GO:0006171,GO:0006182,GO:0007165,GO:0007189,GO:0008074,GO:0009190,GO:0000166,GO:0016020,GO:0016021	axon|adenylate cyclase activity|dendrite|guanylate cyclase activity|adenylate cyclase-activating adrenergic receptor signaling pathway|plasma membrane|integral component of plasma membrane|cAMP biosynthetic process|cGMP biosynthetic process|signal transduction|adenylate cyclase-activating G-protein coupled receptor signaling pathway|guanylate cyclase complex, soluble|cyclic nucleotide biosyntheti…	rno00230,rno04015,rno04371,rno04020,rno04072,rno04024,rno04022,rno04114,rno04540,rno04611,rno04062,rno04911,rno04923,rno04912,rno04913,rno04915,rno04914,rno04921,rno04926,rno04918,rno04916,rno04925,rno04927,rno04261,rno04270,rno04970,rno04971,rno04972,rno04976,rno04962,rno04961,rno04724,rno04727,rno04725,rno04723,rno04750,rno04211,rno04213,rno04713,rno04714,rno05200,rno05032,rno05414,rno04934,rno…	Purine metabolism|Rap1 signaling pathway|Apelin signaling pathway|Calcium signaling pathway|Phospholipase D signaling pathway|cAMP signaling pathway|cGMP - PKG signaling pathway|Oocyte meiosis|Gap junction|Platelet activation|Chemokine signaling pathway|Insulin secretion|Regulation of lipolysis in adipocyte|GnRH signaling pathway|Ovarian Steroidogenesis|Estrogen signaling pathway|Progesterone-med…
Adcyap1	0	0	0.016435	0	0.015851	0.0161647	GeneID:24166,Genbank:XM_008767418.2,RGD:2037	adenylate cyclase activating polypeptide 1		GO:0005184,GO:0005576,GO:0005615,GO:0005829,GO:0007189,GO:0016521,GO:0007204,GO:0019233,GO:0007218,GO:0019933,GO:0021983,GO:0030073,GO:0045471,GO:0031175,GO:0045786,GO:0045860,GO:0031858,GO:0045944,GO:0046034,GO:0001541,GO:0051428,GO:0001662,GO:0001821,GO:0051968,GO:0001932,GO:0002865,GO:0002878,GO:0005057,GO:0005102,GO:0005179,GO:0008277,GO:0008284,GO:0010469,GO:0010628,GO:0010656,GO:0032755,GO:…	neuropeptide hormone activity|extracellular region|extracellular space|cytosol|adenylate cyclase-activating G-protein coupled receptor signaling pathway|pituitary adenylate cyclase activating polypeptide activity|positive regulation of cytosolic calcium ion concentration|sensory perception of pain|neuropeptide signaling pathway|cAMP-mediated signaling|pituitary gland development|insulin secretion…	rno04911,rno04924	Insulin secretion|Renin secretion
Adcyap1r1	1.21678	0.955548	0.834156	0.966676	0.663341	0.835294	GeneID:24167,Genbank:XM_017592431.1,RGD:2038	adenylate cyclase activating polypeptide 1 receptor type 1		GO:0043235,GO:0019933,GO:0005737,GO:0043950,GO:0030154,GO:0005768,GO:0045471,GO:0030306,GO:0005791,GO:0046545,GO:0005901,GO:0005923,GO:0007166,GO:0007186,GO:0032355,GO:0007202,GO:0051057,GO:0033555,GO:0007283,GO:0060548,GO:0042493,GO:0008179,GO:0060732,GO:0042923,GO:0009986,GO:0000139,GO:0043005,GO:0010524,GO:0001634,GO:0043231,GO:0016021,GO:0004999	receptor complex|cAMP-mediated signaling|cytoplasm|positive regulation of cAMP-mediated signaling|cell differentiation|endosome|response to ethanol|ADP-ribosylation factor binding|rough endoplasmic reticulum|development of primary female sexual characteristics|caveola|bicellular tight junction|cell surface receptor signaling pathway|G-protein coupled receptor signaling pathway|response to estradi…	rno04024,rno04080,rno04911,rno04924,rno04713	cAMP signaling pathway|Neuroactive ligand-receptor interaction|Insulin secretion|Renin secretion|Circadian entrainment
Add1	17.5995	17.0137	17.6163	15.412	15.5562	16.0221	GeneID:24170,Genbank:XM_006251161.1,RGD:2041	adducin 1		GO:0005654,GO:0005737,GO:0005856,GO:0005886,GO:0016604,GO:0005913,GO:0020027,GO:0030218,GO:0030425,GO:0045296,GO:0030507,GO:0045766,GO:0045807,GO:0030837,GO:0046982,GO:0048471,GO:0048873,GO:0000902,GO:1903393,GO:0051015,GO:0001701,GO:0005198,GO:0005515,GO:0005516,GO:0005634,GO:0006811,GO:0006884,GO:0007010,GO:0008134,GO:0008290,GO:0032092,GO:0014069,GO:0035264,GO:0016020,GO:0042608,GO:0042803,GO:…	nucleoplasm|cytoplasm|cytoskeleton|plasma membrane|nuclear body|cell-cell adherens junction|hemoglobin metabolic process|erythrocyte differentiation|dendrite|cadherin binding|spectrin binding|positive regulation of angiogenesis|positive regulation of endocytosis|negative regulation of actin filament polymerization|protein heterodimerization activity|perinuclear region of cytoplasm|homeostasis of …
Add2	0.11804	0.0488348	0.0387131	0.0792766	0.0546623	0.101851	GeneID:24171,Genbank:XM_017592433.1,RGD:2042	adducin 2		GO:0014069,GO:0016020,GO:0019901,GO:0030097,GO:0050900,GO:0030507,GO:0050901,GO:0031410,GO:0051015,GO:0051016,GO:0051017,GO:0065003,GO:0003779,GO:0005198,GO:0005200,GO:0005516,GO:0005856,GO:0006811,GO:0008290,GO:0032092,GO:0042803,GO:0044853,GO:0046982	postsynaptic density|membrane|protein kinase binding|hemopoiesis|leukocyte migration|spectrin binding|leukocyte tethering or rolling|cytoplasmic vesicle|actin filament binding|barbed-end actin filament capping|actin filament bundle assembly|protein-containing complex assembly|actin binding|structural molecule activity|structural constituent of cytoskeleton|calmodulin binding|cytoskeleton|ion tran…
Add3	10.3382	10.4908	10.7719	8.89614	7.93417	8.58151	GeneID:25230,Genbank:XM_006231600.3,RGD:2043	adducin 3		GO:0042493,GO:0005903,GO:0005080,GO:0045907,GO:0005198,GO:0005911,GO:0005515,GO:0005516,GO:0005654,GO:0005737,GO:0005938,GO:0005856,GO:0014069,GO:0000794,GO:0005886,GO:0016020,GO:0003779	response to drug|brush border|protein kinase C binding|positive regulation of vasoconstriction|structural molecule activity|cell-cell junction|protein binding|calmodulin binding|nucleoplasm|cytoplasm|cell cortex|cytoskeleton|postsynaptic density|condensed nuclear chromosome|plasma membrane|membrane|actin binding
Adgb	0	0.0115744	0	0	0	0	GeneID:292477,Genbank:XM_017590413.1,RGD:1564259	androglobin		GO:0005737,GO:0006508,GO:0004198,GO:0005622	cytoplasm|proteolysis|calcium-dependent cysteine-type endopeptidase activity|intracellular
Adgra1	0.111948	0.0310246	0.100515	0.339285	0.0537184	0.0430539	GeneID:309097,Genbank:XM_017590242.1,RGD:1308241	adhesion G protein-coupled receptor A1
Adgra2	7.31805	5.23954	4.89472	3.95947	3.63391	3.86883	GeneID:100363275,Genbank:XM_017600376.1,RGD:2323365	adhesion G protein-coupled receptor A2		GO:0007166,GO:0007186,GO:0007417,GO:0009986,GO:0010595,GO:0016021,GO:0043542,GO:0045765,GO:0050920,GO:0090210,GO:1900747,GO:0001525,GO:0002040,GO:0004930	cell surface receptor signaling pathway|G-protein coupled receptor signaling pathway|central nervous system development|cell surface|positive regulation of endothelial cell migration|integral component of membrane|endothelial cell migration|regulation of angiogenesis|regulation of chemotaxis|regulation of establishment of blood-brain barrier|negative regulation of vascular endothelial growth fact…
Adgra3	4.42856	4.38224	3.33154	3.78373	3.61104	3.73605	GeneID:305408,Genbank:XM_003751373.3,RGD:1304914	adhesion G protein-coupled receptor A3		GO:0009897,GO:0016021,GO:0004930,GO:0007166,GO:0007186	external side of plasma membrane|integral component of membrane|G-protein coupled receptor activity|cell surface receptor signaling pathway|G-protein coupled receptor signaling pathway
Adgrb1	0.123156	0.0122974	0.0115397	0	0	0.0114679	GeneID:362931,Genbank:NM_001170597.2,RGD:1305608	adhesion G protein-coupled receptor B1		GO:0043652,GO:0016021,GO:0004930,GO:0045087,GO:0016525,GO:0005515,GO:0045211,GO:0030165,GO:0005615,GO:0048167,GO:0005886,GO:0005925,GO:0006910,GO:0006911,GO:0030425,GO:0007166,GO:0048471,GO:0031397,GO:0007186,GO:0050829,GO:0038023,GO:0007399,GO:0051965,GO:0042177,GO:0007517,GO:0001530,GO:1901741,GO:0043197,GO:0010596,GO:0001786,GO:1903428,GO:0043277,GO:0014069,GO:0001891	engulfment of apoptotic cell|integral component of membrane|G-protein coupled receptor activity|innate immune response|negative regulation of angiogenesis|protein binding|postsynaptic membrane|PDZ domain binding|extracellular space|regulation of synaptic plasticity|plasma membrane|focal adhesion|phagocytosis, recognition|phagocytosis, engulfment|dendrite|cell surface receptor signaling pathway|pe…	rno04115	p53 signaling pathway
Adgrb2	0.0732831	0.107899	0.126471	0.129036	0.103159	0.162382	GeneID:313058,Genbank:XM_006238935.3,RGD:1309431	adhesion G protein-coupled receptor B2		GO:0005813,GO:0005886,GO:0007166,GO:0007186,GO:0007422,GO:0016021,GO:0016525,GO:0033173,GO:0051965,GO:0004930,GO:0005622	centrosome|plasma membrane|cell surface receptor signaling pathway|G-protein coupled receptor signaling pathway|peripheral nervous system development|integral component of membrane|negative regulation of angiogenesis|calcineurin-NFAT signaling cascade|positive regulation of synapse assembly|G-protein coupled receptor activity|intracellular
Adgrb3	0	0	0	0	0	0.0111192	GeneID:301309,Genbank:NM_001106898.1,RGD:1309703	adhesion G protein-coupled receptor B3		GO:0007166,GO:0007186,GO:0007520,GO:0016021,GO:0016322,GO:0016525,GO:0043083,GO:0043547,GO:0048814,GO:0051965,GO:0061743,GO:0004930,GO:0098794,GO:0005096,GO:0099558,GO:0005886	cell surface receptor signaling pathway|G-protein coupled receptor signaling pathway|myoblast fusion|integral component of membrane|neuron remodeling|negative regulation of angiogenesis|synaptic cleft|positive regulation of GTPase activity|regulation of dendrite morphogenesis|positive regulation of synapse assembly|motor learning|G-protein coupled receptor activity|postsynapse|GTPase activator ac…
Adgrd1	0.955319	0.750988	0.677977	1.44607	1.22281	1.36715	GeneID:689257,Genbank:XM_017598511.1,RGD:1594795	adhesion G protein-coupled receptor D1		GO:0007166,GO:0007186,GO:0007189,GO:0016021,GO:0004930,GO:0005622,GO:0005886	cell surface receptor signaling pathway|G-protein coupled receptor signaling pathway|adenylate cyclase-activating G-protein coupled receptor signaling pathway|integral component of membrane|G-protein coupled receptor activity|intracellular|plasma membrane
Adgre1	2.29238	1.69017	1.812	2.0201	1.56642	1.98418	GeneID:316137,Genbank:XM_006244280.3,RGD:1359214	adhesion G protein-coupled receptor E1		GO:0005886,GO:0007166,GO:0007186,GO:0009897,GO:0016021,GO:0071944,GO:0002250,GO:0004930,GO:0005509	plasma membrane|cell surface receptor signaling pathway|G-protein coupled receptor signaling pathway|external side of plasma membrane|integral component of membrane|cell periphery|adaptive immune response|G-protein coupled receptor activity|calcium ion binding
Adgre4	0.116003	0.211509	0.288523	0.0250805	0.0950745	0.071005	GeneID:450235,Genbank:XM_017596590.1,RGD:1359641	adhesion G protein-coupled receptor E4		GO:0007186,GO:0009986,GO:0016021,GO:0004930,GO:0005509,GO:0007166	G-protein coupled receptor signaling pathway|cell surface|integral component of membrane|G-protein coupled receptor activity|calcium ion binding|cell surface receptor signaling pathway
Adgre5	13.3269	9.10199	11.5889	9.83178	8.26428	12.1423	GeneID:361383,Genbank:XM_006255280.1,RGD:1305595	adhesion G protein-coupled receptor E5		GO:0005575,GO:0007166,GO:0007186,GO:0008150,GO:0016021,GO:0051965,GO:0003674,GO:0004930,GO:0005509	cellular_component|cell surface receptor signaling pathway|G-protein coupled receptor signaling pathway|biological_process|integral component of membrane|positive regulation of synapse assembly|molecular_function|G-protein coupled receptor activity|calcium ion binding
Adgrf1	0	0	0	0	0	0	GeneID:301266,Genbank:XM_017596745.1,RGD:1310285	adhesion G protein-coupled receptor F1		GO:0007416,GO:0007613,GO:0031175,GO:0032793,GO:0004930,GO:0005886,GO:0007189	synapse assembly|memory|neuron projection development|positive regulation of CREB transcription factor activity|G-protein coupled receptor activity|plasma membrane|adenylate cyclase-activating G-protein coupled receptor signaling pathway
Adgrf2	0	0	0	0	0	0.031965	GeneID:301269,Genbank:XM_017596753.1,RGD:1306718	adhesion G protein-coupled receptor F2		GO:0016021,GO:0004930,GO:0007166,GO:0007186	integral component of membrane|G-protein coupled receptor activity|cell surface receptor signaling pathway|G-protein coupled receptor signaling pathway
Adgrf3	0	0	0	0	0	0	GeneID:298857,Genbank:XM_006239800.3,RGD:1305868	adhesion G protein-coupled receptor F3		GO:0016021,GO:0004930,GO:0007166,GO:0007186	integral component of membrane|G-protein coupled receptor activity|cell surface receptor signaling pathway|G-protein coupled receptor signaling pathway
Adgrf4	0	0	0	0	0	0	GeneID:501106,Genbank:XM_006244640.2,RGD:1565216	adhesion G protein-coupled receptor F4		GO:0016021,GO:0004930,GO:0007166,GO:0007186	integral component of membrane|G-protein coupled receptor activity|cell surface receptor signaling pathway|G-protein coupled receptor signaling pathway
Adgrf5	43.0136	33.1492	37.8622	42.2638	37.3932	46.0015	GeneID:245977,Genbank:XM_008766833.2,RGD:621679	adhesion G protein-coupled receptor F5		GO:0043129,GO:0006112,GO:0007166,GO:0045177,GO:0007186,GO:0009986,GO:0016021,GO:0019216,GO:0031410,GO:0045444,GO:0042593,GO:0071073,GO:0004930,GO:0043031,GO:0005886	surfactant homeostasis|energy reserve metabolic process|cell surface receptor signaling pathway|apical part of cell|G-protein coupled receptor signaling pathway|cell surface|integral component of membrane|regulation of lipid metabolic process|cytoplasmic vesicle|fat cell differentiation|glucose homeostasis|positive regulation of phospholipid biosynthetic process|G-protein coupled receptor activit…
Adgrg1	6.92637	7.28151	7.10881	12.7554	11.8242	13.6111	GeneID:260326,Genbank:NM_152242.2,RGD:628617	adhesion G protein-coupled receptor G1		GO:0005622,GO:0005886,GO:0007155,GO:0007166,GO:0007186,GO:0016021,GO:0007266,GO:0016477,GO:0021796,GO:0021801,GO:0070528,GO:0021819,GO:0072520,GO:0097451,GO:0001525,GO:2000179,GO:0004930,GO:0005518,GO:0007420,GO:0008201,GO:0008285,GO:0035025,GO:0010573,GO:0045121,GO:0045785,GO:2001223,GO:0050840	intracellular|plasma membrane|cell adhesion|cell surface receptor signaling pathway|G-protein coupled receptor signaling pathway|integral component of membrane|Rho protein signal transduction|cell migration|cerebral cortex regionalization|cerebral cortex radial glia guided migration|protein kinase C signaling|layer formation in cerebral cortex|seminiferous tubule development|glial limiting end-fo…
Adgrg2	0.550092	0.26771	0.293866	0.288561	0.411932	0.512306	GeneID:266735,Genbank:XM_017601927.1,RGD:628618	adhesion G protein-coupled receptor G2		GO:0005886,GO:0007166,GO:0007186,GO:0016021,GO:0016324,GO:0004930,GO:0005829	plasma membrane|cell surface receptor signaling pathway|G-protein coupled receptor signaling pathway|integral component of membrane|apical plasma membrane|G-protein coupled receptor activity|cytosol
Adgrg3	0.103099	0.144136	0.241583	0.452911	0.463852	0.276976	GeneID:291854,Genbank:XM_006255127.3,RGD:1305674	adhesion G protein-coupled receptor G3		GO:0007186,GO:0016021,GO:0030183,GO:0030334,GO:0032792,GO:1901223,GO:0004930,GO:0005886,GO:0007166	G-protein coupled receptor signaling pathway|integral component of membrane|B cell differentiation|regulation of cell migration|negative regulation of CREB transcription factor activity|negative regulation of NIK/NF-kappaB signaling|G-protein coupled receptor activity|plasma membrane|cell surface receptor signaling pathway
Adgrg5	0.256239	0.172773	0.132741	0.330003	0.0495704	0.288668	GeneID:307645,Genbank:NM_001107410.1,RGD:1305559	adhesion G protein-coupled receptor G5		GO:0016021,GO:0004930,GO:0007166,GO:0007186	integral component of membrane|G-protein coupled receptor activity|cell surface receptor signaling pathway|G-protein coupled receptor signaling pathway
Adgrg6	0.838793	0.517332	0.396236	0.54357	0.62239	0.804781	GeneID:308376,Genbank:XM_218313.9,RGD:1308551	adhesion G protein-coupled receptor G6		GO:0007005,GO:0007166,GO:0007189,GO:0014037,GO:0016021,GO:0019933,GO:0022011,GO:0042552,GO:0043236,GO:0060347,GO:0004930,GO:0005622,GO:0005886	mitochondrion organization|cell surface receptor signaling pathway|adenylate cyclase-activating G-protein coupled receptor signaling pathway|Schwann cell differentiation|integral component of membrane|cAMP-mediated signaling|myelination in peripheral nervous system|myelination|laminin binding|heart trabecula formation|G-protein coupled receptor activity|intracellular|plasma membrane
Adgrg7	0	0	0	0	0	0	GeneID:304014,Genbank:XM_003751038.4,RGD:1307217	adhesion G protein-coupled receptor G7		GO:0016021,GO:0004930,GO:0007166,GO:0007186	integral component of membrane|G-protein coupled receptor activity|cell surface receptor signaling pathway|G-protein coupled receptor signaling pathway
Adgrl1	3.65302	2.49746	3.85524	2.14406	1.4626	1.92816	GeneID:65096,Genbank:NM_022962.1,RGD:620768	adhesion G protein-coupled receptor L1		GO:0051965,GO:0030424,GO:0005622,GO:0030426,GO:0005886,GO:0090129,GO:0007157,GO:0007166,GO:0007186,GO:0007420,GO:0014069,GO:0035584,GO:0015643,GO:0042734,GO:0016021,GO:0016079,GO:0043005,GO:0016524,GO:0004930,GO:0045202,GO:0030054,GO:0050839,GO:0030246,GO:0005515	positive regulation of synapse assembly|axon|intracellular|growth cone|plasma membrane|positive regulation of synapse maturation|heterophilic cell-cell adhesion via plasma membrane cell adhesion molecules|cell surface receptor signaling pathway|G-protein coupled receptor signaling pathway|brain development|postsynaptic density|calcium-mediated signaling using intracellular calcium source|toxic su…
Adgrl2	11.7678	11.3952	10.9433	10.1334	11.5325	10.5473	GeneID:171447,Genbank:NM_001302210.1,RGD:620835	adhesion G protein-coupled receptor L2		GO:0007186,GO:0007420,GO:0016021,GO:0030165,GO:0030246,GO:0043005,GO:0051965,GO:0004930,GO:0007166	G-protein coupled receptor signaling pathway|brain development|integral component of membrane|PDZ domain binding|carbohydrate binding|neuron projection|positive regulation of synapse assembly|G-protein coupled receptor activity|cell surface receptor signaling pathway
Adgrl3	0.0953584	0.158291	0.0468151	0.149946	0.0402069	0.102423	GeneID:170641,Genbank:XM_008769984.2,RGD:620836	adhesion G protein-coupled receptor L3		GO:0098742,GO:0030424,GO:0007186,GO:0004930,GO:0031987,GO:0007416,GO:0005509,GO:0042220,GO:0005575,GO:0005887,GO:0007420,GO:0051965,GO:0016021,GO:0005911,GO:0030246,GO:0001764,GO:0007166	cell-cell adhesion via plasma-membrane adhesion molecules|axon|G-protein coupled receptor signaling pathway|G-protein coupled receptor activity|locomotion involved in locomotory behavior|synapse assembly|calcium ion binding|response to cocaine|cellular_component|integral component of plasma membrane|brain development|positive regulation of synapse assembly|integral component of membrane|cell-cell…
Adgrl4	12.4956	9.11469	12.09	9.96665	7.84521	9.36564	GeneID:64124,Genbank:NM_022294.1,RGD:621136	adhesion G protein-coupled receptor L4		GO:0007166,GO:0007186,GO:0016021,GO:0031410,GO:0046983,GO:0004930,GO:0005509,GO:0005886	cell surface receptor signaling pathway|G-protein coupled receptor signaling pathway|integral component of membrane|cytoplasmic vesicle|protein dimerization activity|G-protein coupled receptor activity|calcium ion binding|plasma membrane
Adgrv1	0.232513	0.373521	0.331743	0.604947	0.784408	0.403606	GeneID:100362255,Genbank:XM_017591161.1,RGD:1562101	adhesion G protein-coupled receptor V1		GO:0050910,GO:0032420,GO:0005509,GO:0050953,GO:0043235,GO:0005737,GO:0060122,GO:0045184,GO:0005886,GO:0071277,GO:0007166,GO:0007186,GO:0007601,GO:0007605,GO:0045202,GO:0009986,GO:1990075,GO:0045494,GO:0010739,GO:1990696,GO:0048471,GO:0016021,GO:0048496,GO:0017022,GO:0002141,GO:0048839,GO:0032391,GO:0002142,GO:0050877,GO:0004930	detection of mechanical stimulus involved in sensory perception of sound|stereocilium|calcium ion binding|sensory perception of light stimulus|receptor complex|cytoplasm|inner ear receptor cell stereocilium organization|establishment of protein localization|plasma membrane|cellular response to calcium ion|cell surface receptor signaling pathway|G-protein coupled receptor signaling pathway|visual …
Adh1	1.12348	1.34314	1.58465	3.09331	5.50523	0.8918	GeneID:24172,Genbank:NM_019286.4,RGD:2044	alcohol dehydrogenase 1 (class I)		GO:0042803,GO:0008270,GO:0004022,GO:0046186,GO:0016491,GO:0004024,GO:0048149,GO:0031100,GO:0004745,GO:0048545,GO:0005622,GO:0005654,GO:0005739,GO:0005829,GO:0032526,GO:0051287,GO:0032570,GO:0005886,GO:0055114,GO:0033574,GO:0006068,GO:0035276,GO:0006069,GO:0001523,GO:0042572,GO:0042573,GO:0008144	protein homodimerization activity|zinc ion binding|alcohol dehydrogenase (NAD) activity|acetaldehyde biosynthetic process|oxidoreductase activity|alcohol dehydrogenase activity, zinc-dependent|behavioral response to ethanol|animal organ regeneration|retinol dehydrogenase activity|response to steroid hormone|intracellular|nucleoplasm|mitochondrion|cytosol|response to retinoic acid|NAD binding|resp…	rno00010,rno00071,rno00350,rno00830,rno00980,rno00982,rno05204	Glycolysis / Gluconeogenesis|Fatty acid degradation|Tyrosine metabolism|Retinol metabolism|Metabolism of xenobiotics by cytochrome P450|Drug metabolism - cytochrome P450|Chemical carcinogenesis
Adh4	0	0	0	0	0	0	GeneID:29646,Genbank:NM_017270.2,RGD:71028	alcohol dehydrogenase 4 (class II), pi polypeptide		GO:0035276,GO:0006069,GO:0004022,GO:0042572,GO:0006081,GO:0004024,GO:0042698,GO:0007568,GO:0046164,GO:0004032,GO:0004745,GO:0005503,GO:0005634,GO:0008270,GO:0005737,GO:0051287,GO:0005829,GO:0016620,GO:0006066,GO:0051903,GO:0019115,GO:0006067,GO:0001523,GO:1901661,GO:0019841,GO:0003960	ethanol binding|ethanol oxidation|alcohol dehydrogenase (NAD) activity|retinol metabolic process|cellular aldehyde metabolic process|alcohol dehydrogenase activity, zinc-dependent|ovulation cycle|aging|alcohol catabolic process|alditol:NADP+ 1-oxidoreductase activity|retinol dehydrogenase activity|all-trans retinal binding|nucleus|zinc ion binding|cytoplasm|NAD binding|cytosol|oxidoreductase acti…	rno00010,rno00071,rno00350,rno00830,rno00980,rno00982,rno05204	Glycolysis / Gluconeogenesis|Fatty acid degradation|Tyrosine metabolism|Retinol metabolism|Metabolism of xenobiotics by cytochrome P450|Drug metabolism - cytochrome P450|Chemical carcinogenesis
Adh5	49.9283	47.695	46.1429	37.4912	35.1123	38.7975	GeneID:100145871,Genbank:NM_001126120.1,RGD:2292706	alcohol dehydrogenase 5 (class III), chi polypeptide		GO:0042803,GO:0004022,GO:0045777,GO:0005504,GO:0046294,GO:0005634,GO:0005737,GO:0005739,GO:0006068,GO:0006069,GO:0051409,GO:0007568,GO:0051775,GO:0008270,GO:0051903,GO:0018119,GO:0001523,GO:0018467,GO:0003016,GO:0032496	protein homodimerization activity|alcohol dehydrogenase (NAD) activity|positive regulation of blood pressure|fatty acid binding|formaldehyde catabolic process|nucleus|cytoplasm|mitochondrion|ethanol catabolic process|ethanol oxidation|response to nitrosative stress|aging|response to redox state|zinc ion binding|S-(hydroxymethyl)glutathione dehydrogenase activity|peptidyl-cysteine S-nitrosylation|…	rno00010,rno00071,rno00350,rno00830,rno00980,rno00982,rno05204	Glycolysis / Gluconeogenesis|Fatty acid degradation|Tyrosine metabolism|Retinol metabolism|Metabolism of xenobiotics by cytochrome P450|Drug metabolism - cytochrome P450|Chemical carcinogenesis
Adh6	0.01145	0	0.0118561	0	0	0.011716	GeneID:310903,Genbank:XM_006233374.1,RGD:1306313	alcohol dehydrogenase 6 (class V)		GO:0005575,GO:0005737,GO:0006069,GO:0008150,GO:0008270,GO:0016491,GO:0045471,GO:0055114,GO:0003674,GO:0004022,GO:0004024	cellular_component|cytoplasm|ethanol oxidation|biological_process|zinc ion binding|oxidoreductase activity|response to ethanol|oxidation-reduction process|molecular_function|alcohol dehydrogenase (NAD) activity|alcohol dehydrogenase activity, zinc-dependent	rno00010,rno00071,rno00350,rno00830,rno00980,rno00982,rno05204	Glycolysis / Gluconeogenesis|Fatty acid degradation|Tyrosine metabolism|Retinol metabolism|Metabolism of xenobiotics by cytochrome P450|Drug metabolism - cytochrome P450|Chemical carcinogenesis
Adh6a	0	0	0	0	0	0	GeneID:295498,Genbank:XM_006233371.3,RGD:1310029	alcohol dehydrogenase 6A (class V)		GO:0008270,GO:0016491,GO:0055114,GO:0003674,GO:0005575,GO:0008150	zinc ion binding|oxidoreductase activity|oxidation-reduction process|molecular_function|cellular_component|biological_process
Adh7	0.400335	0.212672	0.170353	0.0502163	0.210808	0.31366	GeneID:171178,Genbank:XM_008761493.2,RGD:621638	alcohol dehydrogenase 7 (class IV), mu or sigma polypeptide		GO:0004745,GO:0005576,GO:0005622,GO:0005737,GO:0005829,GO:0019841,GO:0005886,GO:0006067,GO:0035276,GO:0042572,GO:0042573,GO:0001523,GO:0004022,GO:0004024,GO:0004031,GO:0006068,GO:0006069,GO:0008270,GO:0009617,GO:0042803,GO:0010430,GO:0045471,GO:0048019,GO:0051287,GO:0055114,GO:1900116	retinol dehydrogenase activity|extracellular region|intracellular|cytoplasm|cytosol|retinol binding|plasma membrane|ethanol metabolic process|ethanol binding|retinol metabolic process|retinoic acid metabolic process|retinoid metabolic process|alcohol dehydrogenase (NAD) activity|alcohol dehydrogenase activity, zinc-dependent|aldehyde oxidase activity|ethanol catabolic process|ethanol oxidation|zi…	rno00010,rno00071,rno00350,rno00830,rno00980,rno00982,rno05204	Glycolysis / Gluconeogenesis|Fatty acid degradation|Tyrosine metabolism|Retinol metabolism|Metabolism of xenobiotics by cytochrome P450|Drug metabolism - cytochrome P450|Chemical carcinogenesis
Adhfe1	16.7256	21.9662	22.8562	17.0045	14.5335	17.6867	GeneID:362474,Genbank:XM_008763508.2,RGD:1308863	alcohol dehydrogenase, iron containing, 1		GO:0005739,GO:0005829,GO:0006539,GO:0008150,GO:0046872,GO:0047988,GO:0055114,GO:0003674,GO:0004022,GO:0005575	mitochondrion|cytosol|glutamate catabolic process via 2-oxoglutarate|biological_process|metal ion binding|hydroxyacid-oxoacid transhydrogenase activity|oxidation-reduction process|molecular_function|alcohol dehydrogenase (NAD) activity|cellular_component
Adi1	12.9123	13.8761	11.0192	12.6318	13.5924	10.1424	GeneID:298934,Genbank:NM_199097.1,RGD:727828	acireductone dioxygenase 1		GO:0005737,GO:0005886,GO:0006555,GO:0010309,GO:0016491,GO:0019509,GO:0046872,GO:0005634,GO:0055114	cytoplasm|plasma membrane|methionine metabolic process|acireductone dioxygenase [iron(II)-requiring] activity|oxidoreductase activity|L-methionine salvage from methylthioadenosine|metal ion binding|nucleus|oxidation-reduction process	rno00270	Cysteine and methionine metabolism
Adig	0	0	0	0	0	0	GeneID:100361007,Genbank:XM_002729246.4,RGD:2320953	adipogenin		GO:0007283,GO:0016021,GO:0045600,GO:0050872,GO:0050873,GO:0005634,GO:0005737,GO:0005811	spermatogenesis|integral component of membrane|positive regulation of fat cell differentiation|white fat cell differentiation|brown fat cell differentiation|nucleus|cytoplasm|lipid droplet
Adipoq	0	0	0	0.0492833	0	0.0944303	GeneID:246253,Genbank:NM_144744.3,RGD:628748	adiponectin, C1Q and collagen domain containing		GO:0050805,GO:0050873,GO:0051260,GO:0071944,GO:0051384,GO:0072659,GO:0051899,GO:0060081,GO:0090317,GO:1900121,GO:2000584,GO:1904706,GO:2000590,GO:1904753,GO:0005615,GO:0005783,GO:0006006,GO:0006635,GO:0010739,GO:0007584,GO:0010745,GO:0007623,GO:0010804,GO:0010875,GO:0031953,GO:0032270,GO:0010906,GO:0032720,GO:0032757,GO:0001666,GO:0034612,GO:0032869,GO:0001934,GO:0035690,GO:0005102,GO:0042493,GO:…	negative regulation of synaptic transmission|brown fat cell differentiation|protein homooligomerization|cell periphery|response to glucocorticoid|protein localization to plasma membrane|membrane depolarization|membrane hyperpolarization|negative regulation of intracellular protein transport|negative regulation of receptor binding|negative regulation of platelet-derived growth factor receptor-alph…	rno04152,rno04920,rno03320,rno04211,rno04930,rno04932	AMPK signaling pathway|Adipocytokine signaling pathway|PPAR signaling pathway|Longevity regulating pathway - mammal|Type II diabetes mellitus|Non-alcoholic fatty liver disease (NAFLD)
Adipor1	78.937	74.674	71.3954	75.2868	74.1571	76.5449	GeneID:289036,Genbank:XM_006249852.3,RGD:1303151	adiponectin receptor 1		GO:0046982,GO:0033211,GO:0009755,GO:0055100,GO:0038023,GO:0010633,GO:0097003,GO:0010719,GO:1901223,GO:0010906,GO:0016021,GO:0019216,GO:0019395,GO:0042562,GO:0019901,GO:0042593,GO:0030308,GO:0042802,GO:0031226,GO:0046426,GO:0033210,GO:0005886,GO:0046427,GO:0046628	protein heterodimerization activity|adiponectin-activated signaling pathway|hormone-mediated signaling pathway|adiponectin binding|signaling receptor activity|negative regulation of epithelial cell migration|adipokinetic hormone receptor activity|negative regulation of epithelial to mesenchymal transition|negative regulation of NIK/NF-kappaB signaling|regulation of glucose metabolic process|integ…	rno04152,rno04920,rno04211,rno04932	AMPK signaling pathway|Adipocytokine signaling pathway|Longevity regulating pathway - mammal|Non-alcoholic fatty liver disease (NAFLD)
Adipor2	15.4545	15.4455	15.639	22.1153	19.9262	21.1633	GeneID:312670,Genbank:XM_006237183.2,RGD:1307891	adiponectin receptor 2		GO:0046982,GO:0007565,GO:0055100,GO:0007584,GO:0061042,GO:0016021,GO:0030308,GO:0031226,GO:0033211,GO:0097003,GO:0038023,GO:0042562,GO:0042593,GO:0005886,GO:0042802,GO:0046326,GO:0007507	protein heterodimerization activity|female pregnancy|adiponectin binding|response to nutrient|vascular wound healing|integral component of membrane|negative regulation of cell growth|intrinsic component of plasma membrane|adiponectin-activated signaling pathway|adipokinetic hormone receptor activity|signaling receptor activity|hormone binding|glucose homeostasis|plasma membrane|identical protein …	rno04152,rno04920,rno04211,rno04932	AMPK signaling pathway|Adipocytokine signaling pathway|Longevity regulating pathway - mammal|Non-alcoholic fatty liver disease (NAFLD)
Adk	31.6468	49.606	39.5876	46.3212	34.7882	44.0858	GeneID:25368,Genbank:NM_012895.3,RGD:2046	adenosine kinase		GO:0046872,GO:0019200,GO:0006166,GO:0004001,GO:0032922,GO:0005524,GO:0042102,GO:0006167,GO:0005634,GO:0005654,GO:0006169,GO:0005737,GO:0044209,GO:0006175,GO:0044342,GO:0005829,GO:0046085,GO:0010613,GO:0046835,GO:0016310	metal ion binding|carbohydrate kinase activity|purine ribonucleoside salvage|adenosine kinase activity|circadian regulation of gene expression|ATP binding|positive regulation of T cell proliferation|AMP biosynthetic process|nucleus|nucleoplasm|adenosine salvage|cytoplasm|AMP salvage|dATP biosynthetic process|type B pancreatic cell proliferation|cytosol|adenosine metabolic process|positive regulat…	rno00230	Purine metabolism
Adm	2.46927	2.28343	2.93388	5.17461	6.02028	3.31493	GeneID:25026,Genbank:XM_008759687.2,RGD:2047	adrenomedullin		GO:0005615,GO:0005737,GO:0007189,GO:0007204,GO:0007507,GO:0007565,GO:0007568,GO:0031623,GO:0008209,GO:0031700,GO:0008284,GO:0008285,GO:0032496,GO:0032868,GO:0035809,GO:0042475,GO:0097755,GO:0042594,GO:1990410,GO:0043065,GO:2001214,GO:0043116,GO:0001570,GO:0001666,GO:0001843,GO:0002026,GO:0002031,GO:0003073,GO:0005179,GO:0005515,GO:0009409,GO:0009611,GO:0010033,GO:0010460,GO:0010469,GO:0019933,GO:…	extracellular space|cytoplasm|adenylate cyclase-activating G-protein coupled receptor signaling pathway|positive regulation of cytosolic calcium ion concentration|heart development|female pregnancy|aging|receptor internalization|androgen metabolic process|adrenomedullin receptor binding|positive regulation of cell proliferation|negative regulation of cell proliferation|response to lipopolysacchar…	rno04270	Vascular smooth muscle contraction
Adm2	0	0	0	0	0.0630666	0	GeneID:399475,Genbank:NM_201426.1,RGD:1302971	adrenomedullin 2		GO:0005622,GO:0006468,GO:0007189,GO:0007586,GO:0007631,GO:0010469,GO:0010628,GO:0044877,GO:0045766,GO:0045776,GO:0001525,GO:0005179,GO:0005576	intracellular|protein phosphorylation|adenylate cyclase-activating G-protein coupled receptor signaling pathway|digestion|feeding behavior|regulation of signaling receptor activity|positive regulation of gene expression|protein-containing complex binding|positive regulation of angiogenesis|negative regulation of blood pressure|angiogenesis|hormone activity|extracellular region
Adnp	13.6568	13.2592	12.8356	12.3551	11.6243	12.7554	GeneID:64622,Genbank:NM_022681.2,RGD:71030	activity-dependent neuroprotector homeobox	Homeobox	GO:0043524,GO:0030425,GO:0005615,GO:0044849,GO:0030828,GO:0045773,GO:0031668,GO:0005634,GO:0048487,GO:0005737,GO:0006351,GO:0006355,GO:0007614,GO:0032091,GO:0009743,GO:0050731,GO:0032147,GO:0010035,GO:0050805,GO:0033484,GO:0010629,GO:0051965,GO:0042277,GO:0010835,GO:0003677,GO:0043025,GO:0010976,GO:0003682,GO:0030424,GO:0005507	negative regulation of neuron apoptotic process|dendrite|extracellular space|estrous cycle|positive regulation of cGMP biosynthetic process|positive regulation of axon extension|cellular response to extracellular stimulus|nucleus|beta-tubulin binding|cytoplasm|transcription, DNA-templated|regulation of transcription, DNA-templated|short-term memory|negative regulation of protein binding|response …
Adnp2	3.60366	2.96055	2.92274	3.54149	2.47246	3.10013	GeneID:307236,Genbank:NM_001127373.1,RGD:1308279	ADNP homeobox 2		GO:0034599,GO:0060548,GO:0071300,GO:0003677,GO:0030182,GO:0030307	cellular response to oxidative stress|negative regulation of cell death|cellular response to retinoic acid|DNA binding|neuron differentiation|positive regulation of cell growth
Ado	1.55836	2.11185	1.90248	2.52616	1.89622	2.11049	GeneID:309732,Genbank:NM_001107626.3,RGD:1308233	2-aminoethanethiol dioxygenase				rno00430	Taurine and hypotaurine metabolism
Adora1	3.56644	3.5459	2.73758	2.29468	1.99128	2.64261	GeneID:29290,Genbank:XM_006249861.3,RGD:2048	adenosine A1 receptor		GO:0002674,GO:0002686,GO:0002793,GO:0003093,GO:0004629,GO:0005515,GO:0005783,GO:0030673,GO:0005886,GO:0031072,GO:0031683,GO:0006612,GO:0032229,GO:0032244,GO:0032279,GO:0045202,GO:0032795,GO:0045211,GO:0032900,GO:0045741,GO:0035307,GO:0045776,GO:0045777,GO:0045822,GO:0046888,GO:0000186,GO:0060087,GO:0046982,GO:0001609,GO:0070256,GO:0048167,GO:0097746,GO:0048786,GO:0001659,GO:0097756,GO:0001664,GO:…	negative regulation of acute inflammatory response|negative regulation of leukocyte migration|positive regulation of peptide secretion|regulation of glomerular filtration|phospholipase C activity|protein binding|endoplasmic reticulum|axolemma|plasma membrane|heat shock protein binding|G-protein beta/gamma-subunit complex binding|protein targeting to membrane|negative regulation of synaptic transm…	rno04071,rno04024,rno04022,rno04080,rno04923,rno04924,rno05032	Sphingolipid signaling pathway|cAMP signaling pathway|cGMP - PKG signaling pathway|Neuroactive ligand-receptor interaction|Regulation of lipolysis in adipocyte|Renin secretion|Morphine addiction
Adora2a	2.20717	1.98047	2.86846	2.94186	2.46875	2.9071	GeneID:25369,Genbank:XM_017601552.1,RGD:2049	adenosine A2a receptor		GO:0005882,GO:0005886,GO:0005887,GO:0006355,GO:0006469,GO:0007186,GO:0016020,GO:0007189,GO:0019899,GO:0030424,GO:0007205,GO:0030425,GO:0030673,GO:0031000,GO:0031802,GO:0043025,GO:0032230,GO:0043116,GO:0032279,GO:0043154,GO:0035249,GO:0043279,GO:0043524,GO:0045211,GO:0045938,GO:0000139,GO:0051968,GO:0046636,GO:0001609,GO:0060079,GO:0046982,GO:0060080,GO:0048143,GO:0060134,GO:0001963,GO:0099055,GO:…	intermediate filament|plasma membrane|integral component of plasma membrane|regulation of transcription, DNA-templated|negative regulation of protein kinase activity|G-protein coupled receptor signaling pathway|membrane|adenylate cyclase-activating G-protein coupled receptor signaling pathway|enzyme binding|axon|protein kinase C-activating G-protein coupled receptor signaling pathway|dendrite|axo…	rno04015,rno04020,rno04024,rno04080,rno04270,rno05012,rno05034	Rap1 signaling pathway|Calcium signaling pathway|cAMP signaling pathway|Neuroactive ligand-receptor interaction|Vascular smooth muscle contraction|Parkinson's disease|Alcoholism
Adora2b	0.0832139	0.278037	0.17217	0.532011	0.0404475	0.254394	GeneID:29316,Genbank:NM_017161.1,RGD:2050	adenosine A2B receptor		GO:0045765,GO:0032722,GO:0010575,GO:0002882,GO:0060087,GO:0010701,GO:0032755,GO:0010893,GO:0004930,GO:0097755,GO:0005622,GO:0005886,GO:0016021,GO:0007189,GO:0032966,GO:0030828,GO:0033605,GO:0031284,GO:0008284,GO:0043306,GO:0008285,GO:0001609,GO:0031668,GO:0009986,GO:0043950,GO:0001973	regulation of angiogenesis|positive regulation of chemokine production|positive regulation of vascular endothelial growth factor production|positive regulation of chronic inflammatory response to non-antigenic stimulus|relaxation of vascular smooth muscle|positive regulation of norepinephrine secretion|positive regulation of interleukin-6 production|positive regulation of steroid biosynthetic pro…	rno04015,rno04020,rno04080,rno04270,rno05034	Rap1 signaling pathway|Calcium signaling pathway|Neuroactive ligand-receptor interaction|Vascular smooth muscle contraction|Alcoholism
Adora3	0	0	0	0	0	0	GeneID:25370,Genbank:XM_006233067.3,RGD:2051	adenosine A3 receptor		GO:0032088,GO:0001973,GO:0042629,GO:0042734,GO:0002553,GO:0002687,GO:0005886,GO:0005887,GO:0043306,GO:0007186,GO:0050729,GO:0008285,GO:0050850,GO:0014061,GO:0070257,GO:0014068,GO:0001609,GO:0016021,GO:0030336	negative regulation of NF-kappaB transcription factor activity|adenosine receptor signaling pathway|mast cell granule|presynaptic membrane|histamine secretion by mast cell|positive regulation of leukocyte migration|plasma membrane|integral component of plasma membrane|positive regulation of mast cell degranulation|G-protein coupled receptor signaling pathway|positive regulation of inflammatory re…	rno04071,rno04022,rno04080	Sphingolipid signaling pathway|cGMP - PKG signaling pathway|Neuroactive ligand-receptor interaction
Adpgk	4.85106	4.64682	4.901	4.72411	4.48937	4.1647	GeneID:315722,Genbank:XM_006243170.3,RGD:1306103	ADP-dependent glucokinase		GO:0043843,GO:0005783,GO:0006006,GO:0016310	ADP-specific glucokinase activity|endoplasmic reticulum|glucose metabolic process|phosphorylation	rno00010	Glycolysis / Gluconeogenesis
Adprh	9.19355	9.16144	9.82947	8.31911	8.47242	9.74417	GeneID:25371,Genbank:NM_183325.2,RGD:2052	ADP-ribosylarginine hydrolase		GO:0017137,GO:0003875,GO:0030955,GO:0005096,GO:0005622,GO:0006464,GO:0031338,GO:0051725,GO:0090630,GO:0006886,GO:0000287,GO:0012505	Rab GTPase binding|ADP-ribosylarginine hydrolase activity|potassium ion binding|GTPase activator activity|intracellular|cellular protein modification process|regulation of vesicle fusion|protein de-ADP-ribosylation|activation of GTPase activity|intracellular protein transport|magnesium ion binding|endomembrane system
Adprhl1	46.3678	46.3093	43.7173	62.4223	71.3208	64.7877	GeneID:290880,Genbank:XM_006253439.3,RGD:1305641	ADP-ribosylhydrolase like 1		GO:0005622,GO:0005769,GO:0006886,GO:0012505,GO:0017137,GO:0031338,GO:0051725,GO:0090630,GO:0000287,GO:0003875,GO:0005096	intracellular|early endosome|intracellular protein transport|endomembrane system|Rab GTPase binding|regulation of vesicle fusion|protein de-ADP-ribosylation|activation of GTPase activity|magnesium ion binding|ADP-ribosylarginine hydrolase activity|GTPase activator activity
Adprhl2	13.3359	14.4733	14.4509	11.4628	9.94215	13.253	GeneID:362600,Genbank:NM_001108680.1,RGD:1309068	ADP-ribosylhydrolase like 2		GO:0005737,GO:0005739,GO:0016604,GO:0016787,GO:0071451,GO:0005634,GO:0005654	cytoplasm|mitochondrion|nuclear body|hydrolase activity|cellular response to superoxide|nucleus|nucleoplasm
Adprm	7.57152	8.24456	6.9404	7.66179	8.20925	7.63457	GeneID:287406,Genbank:XM_006246603.3,RGD:1309906	ADP-ribose/CDP-alcohol diphosphatase, manganese-dependent		GO:0046872,GO:0047631,GO:0047734	metal ion binding|ADP-ribose diphosphatase activity|CDP-glycerol diphosphatase activity	rno00564,rno00230	Glycerophospholipid metabolism|Purine metabolism
Adra1a	11.0956	14.8534	12.1752	15.1908	11.6968	14.378	GeneID:29412,Genbank:XM_006252107.3,RGD:2055	adrenoceptor alpha 1A		GO:0004937,GO:0005575,GO:0005634,GO:0005737,GO:0005886,GO:0010460,GO:0005887,GO:0010507,GO:0005901,GO:0010613,GO:0007188,GO:0016020,GO:0030018,GO:0030315,GO:0045987,GO:0031965,GO:0032230,GO:0046982,GO:0060073,GO:0060402,GO:0001985,GO:0060452,GO:0001994,GO:0061049,GO:0070374,GO:0001996,GO:0001997,GO:0003084,GO:0004935,GO:0007200,GO:0007202,GO:0007204,GO:0007267,GO:0007512,GO:0035024,GO:0007568,GO:…	alpha1-adrenergic receptor activity|cellular_component|nucleus|cytoplasm|plasma membrane|positive regulation of heart rate|integral component of plasma membrane|negative regulation of autophagy|caveola|positive regulation of cardiac muscle hypertrophy|adenylate cyclase-modulating G-protein coupled receptor signaling pathway|membrane|Z disc|T-tubule|positive regulation of smooth muscle contraction…	rno04020,rno04022,rno04152,rno04080,rno04261,rno04270,rno04970	Calcium signaling pathway|cGMP - PKG signaling pathway|AMPK signaling pathway|Neuroactive ligand-receptor interaction|Adrenergic signaling in cardiomyocytes|Vascular smooth muscle contraction|Salivary secretion
Adra1b	25.0062	33.9453	29.2547	19.0202	17.5164	22.5794	GeneID:24173,Genbank:NM_016991.2,RGD:2054	adrenoceptor alpha 1B		GO:0004937,GO:0005515,GO:0005634,GO:0005737,GO:0008542,GO:0009725,GO:0005886,GO:0014704,GO:0016020,GO:0016021,GO:0019229,GO:0043627,GO:0030315,GO:0045818,GO:0031965,GO:0045819,GO:0045907,GO:0045987,GO:0046982,GO:0001974,GO:0001975,GO:0048148,GO:0001987,GO:0048545,GO:0001994,GO:0001996,GO:0001997,GO:0004935,GO:0005887,GO:0005901,GO:0007188,GO:0007200,GO:0007204,GO:0007267,GO:0007512,GO:0035024,GO:…	alpha1-adrenergic receptor activity|protein binding|nucleus|cytoplasm|visual learning|response to hormone|plasma membrane|intercalated disc|membrane|integral component of membrane|regulation of vasoconstriction|response to estrogen|T-tubule|negative regulation of glycogen catabolic process|nuclear membrane|positive regulation of glycogen catabolic process|positive regulation of vasoconstriction|p…	rno04020,rno04022,rno04080,rno04261,rno04270,rno04970	Calcium signaling pathway|cGMP - PKG signaling pathway|Neuroactive ligand-receptor interaction|Adrenergic signaling in cardiomyocytes|Vascular smooth muscle contraction|Salivary secretion
Adra1d	4.03022	5.2362	6.62448	1.06842	0.645221	0.881925	GeneID:29413,Genbank:NM_024483.1,RGD:62064	adrenoceptor alpha 1D		GO:0005829,GO:0005886,GO:0005887,GO:0007188,GO:0007194,GO:0007195,GO:0007200,GO:0048148,GO:0007204,GO:0048149,GO:0007267,GO:0051481,GO:0007568,GO:0051482,GO:0051967,GO:0060073,GO:0060158,GO:0071875,GO:0071880,GO:1901386,GO:0001591,GO:0001963,GO:0001986,GO:0001994,GO:0004935,GO:0004937,GO:0007610,GO:0009636,GO:0014059,GO:0016021,GO:0030672,GO:0035240,GO:0042493,GO:0043266,GO:0045907,GO:0045987	cytosol|plasma membrane|integral component of plasma membrane|adenylate cyclase-modulating G-protein coupled receptor signaling pathway|negative regulation of adenylate cyclase activity|adenylate cyclase-inhibiting dopamine receptor signaling pathway|phospholipase C-activating G-protein coupled receptor signaling pathway|behavioral response to cocaine|positive regulation of cytosolic calcium ion …	rno04020,rno04022,rno04080,rno04261,rno04270,rno04970	Calcium signaling pathway|cGMP - PKG signaling pathway|Neuroactive ligand-receptor interaction|Adrenergic signaling in cardiomyocytes|Vascular smooth muscle contraction|Salivary secretion
Adra2a	0	0.103564	0.0963306	0	0.118232	0.0953588	GeneID:25083,Genbank:NM_012739.3,RGD:2056	adrenoceptor alpha 2A		GO:0005737,GO:0005886,GO:0005887,GO:0006260,GO:0030335,GO:0006940,GO:0031696,GO:0007165,GO:0007186,GO:0031996,GO:0032147,GO:0032148,GO:0043235,GO:0032795,GO:0043406,GO:0043410,GO:0045202,GO:0045741,GO:0001819,GO:0061179,GO:0045955,GO:0046676,GO:0002526,GO:0046982,GO:0004935,GO:0070473,GO:0071875,GO:0004938,GO:0071880,GO:0071881,GO:0071882,GO:0007188,GO:0007267,GO:0007565,GO:0007610,GO:0019229,GO:…	cytoplasm|plasma membrane|integral component of plasma membrane|DNA replication|positive regulation of cell migration|regulation of smooth muscle contraction|alpha-2C adrenergic receptor binding|signal transduction|G-protein coupled receptor signaling pathway|thioesterase binding|activation of protein kinase activity|activation of protein kinase B activity|receptor complex|heterotrimeric G-protei…	rno04022,rno04080	cGMP - PKG signaling pathway|Neuroactive ligand-receptor interaction
Adra2b	0.28101	0.196908	0.182607	0.319109	0.153628	0.234372	GeneID:24174,Genbank:NM_138505.2,RGD:2057	adrenoceptor alpha 2B		GO:0071880,GO:0030168,GO:0003056,GO:0032148,GO:0004935,GO:0035625,GO:0004938,GO:0005622,GO:0005887,GO:0043410,GO:0007186,GO:0045666,GO:0007188,GO:0045777,GO:0007267,GO:0051379,GO:0007565,GO:0000165,GO:0070474,GO:0007610,GO:0000187,GO:0071875,GO:0016021,GO:0001525	adenylate cyclase-activating adrenergic receptor signaling pathway|platelet activation|regulation of vascular smooth muscle contraction|activation of protein kinase B activity|adrenergic receptor activity|epidermal growth factor-activated receptor transactivation by G-protein coupled receptor signaling pathway|alpha2-adrenergic receptor activity|intracellular|integral component of plasma membrane…	rno04022,rno04080	cGMP - PKG signaling pathway|Neuroactive ligand-receptor interaction
Adra2c	0.117871	0.26014	0.2445	0.251314	0.328815	0.421032	GeneID:24175,Genbank:NM_138506.1,RGD:2058	adrenoceptor alpha 2C		GO:0070473,GO:0035625,GO:0004938,GO:0071875,GO:0042803,GO:0005737,GO:0071880,GO:0043410,GO:0005887,GO:0007186,GO:0007188,GO:0007267,GO:0043679,GO:0007565,GO:0045666,GO:0007610,GO:0045907,GO:0030168,GO:0046982,GO:0030424,GO:0004930,GO:0051379,GO:0031694,GO:0004935,GO:0051930,GO:0032148	negative regulation of uterine smooth muscle contraction|epidermal growth factor-activated receptor transactivation by G-protein coupled receptor signaling pathway|alpha2-adrenergic receptor activity|adrenergic receptor signaling pathway|protein homodimerization activity|cytoplasm|adenylate cyclase-activating adrenergic receptor signaling pathway|positive regulation of MAPK cascade|integral compo…	rno04022,rno04080	cGMP - PKG signaling pathway|Neuroactive ligand-receptor interaction
Adrb1	16.4137	23.5367	16.5448	16.1169	13.4275	13.9092	GeneID:24925,Genbank:NM_012701.1,RGD:2059	adrenoceptor beta 1		GO:0002025,GO:0003061,GO:0003084,GO:0004935,GO:0004940,GO:0005769,GO:0005886,GO:0005057,GO:0005887,GO:0005980,GO:0006915,GO:0016020,GO:0007186,GO:0016021,GO:0007188,GO:0019233,GO:0007189,GO:0030165,GO:0030819,GO:0001659,GO:0043231,GO:0031649,GO:0001996,GO:0043547,GO:0031694,GO:0001997,GO:0043950,GO:0002024,GO:0060080,GO:0045762,GO:0061051,GO:0045986,GO:0071880,GO:0046878,GO:0086004,GO:1900273,GO:…	norepinephrine-epinephrine-mediated vasodilation involved in regulation of systemic arterial blood pressure|positive regulation of the force of heart contraction by norepinephrine|positive regulation of systemic arterial blood pressure|adrenergic receptor activity|beta1-adrenergic receptor activity|early endosome|plasma membrane|signal transducer activity, downstream of receptor|integral componen…	rno04020,rno04024,rno04022,rno04080,rno04540,rno04923,rno04924,rno04261,rno04970,rno05414	Calcium signaling pathway|cAMP signaling pathway|cGMP - PKG signaling pathway|Neuroactive ligand-receptor interaction|Gap junction|Regulation of lipolysis in adipocyte|Renin secretion|Adrenergic signaling in cardiomyocytes|Salivary secretion|Dilated cardiomyopathy (DCM)
Adrb2	3.45352	2.17945	3.02848	4.50727	2.15974	2.4628	GeneID:24176,Genbank:NM_012492.2,RGD:2060	adrenoceptor beta 2		GO:0045944,GO:0045986,GO:0048633,GO:0050728,GO:0061885,GO:0050873,GO:0071456,GO:0071548,GO:0051379,GO:0071867,GO:0071875,GO:0071880,GO:1904646,GO:0071902,GO:2000969,GO:0090331,GO:0002025,GO:0002028,GO:0002032,GO:0005769,GO:0002086,GO:0005886,GO:0003059,GO:0004935,GO:0005887,GO:0005901,GO:0007610,GO:0008144,GO:0006898,GO:0008179,GO:0008284,GO:0008306,GO:0009409,GO:0001540,GO:0030279,GO:0030424,GO:…	positive regulation of transcription by RNA polymerase II|negative regulation of smooth muscle contraction|positive regulation of skeletal muscle tissue growth|negative regulation of inflammatory response|positive regulation of mini excitatory postsynaptic potential|brown fat cell differentiation|cellular response to hypoxia|response to dexamethasone|epinephrine binding|response to monoamine|adre…	rno04020,rno04024,rno04022,rno04080,rno04923,rno04924,rno04261,rno04970	Calcium signaling pathway|cAMP signaling pathway|cGMP - PKG signaling pathway|Neuroactive ligand-receptor interaction|Regulation of lipolysis in adipocyte|Renin secretion|Adrenergic signaling in cardiomyocytes|Salivary secretion
Adrb3	0	0	0	0	0	0	GeneID:25645,Genbank:XM_008771315.2,RGD:2061	adrenoceptor beta 3		GO:0005887,GO:0006898,GO:0007188,GO:0007189,GO:0007190,GO:0042803,GO:0007267,GO:0007568,GO:0043235,GO:0007610,GO:0043410,GO:0046677,GO:0050873,GO:0051379,GO:0001659,GO:0002024,GO:0002025,GO:0002032,GO:0004935,GO:0004939,GO:0005634,GO:0009409,GO:0015052,GO:0016020,GO:0031649,GO:0051380,GO:0031699,GO:0040015,GO:0042755,GO:0071880	integral component of plasma membrane|receptor-mediated endocytosis|adenylate cyclase-modulating G-protein coupled receptor signaling pathway|adenylate cyclase-activating G-protein coupled receptor signaling pathway|activation of adenylate cyclase activity|protein homodimerization activity|cell-cell signaling|aging|receptor complex|behavior|positive regulation of MAPK cascade|response to antibiot…	rno04020,rno04022,rno04080,rno04923,rno04924,rno04970,rno04714	Calcium signaling pathway|cGMP - PKG signaling pathway|Neuroactive ligand-receptor interaction|Regulation of lipolysis in adipocyte|Renin secretion|Salivary secretion|Thermogenesis
Adrm1	45.6612	47.3383	46.9772	51.7581	54.1442	52.0971	GeneID:65138,Genbank:NM_031708.1,RGD:69248	adhesion regulating molecule 1		GO:0061133,GO:0042699,GO:0002020,GO:0043130,GO:0005654,GO:0043248,GO:0070628,GO:0005829,GO:0005886,GO:0006368,GO:0048477,GO:0006511,GO:0072520,GO:0048538,GO:0007286,GO:0060009,GO:0008541,GO:0000502,GO:0060399,GO:0010950,GO:0060612,GO:0033081,GO:0001541	endopeptidase activator activity|follicle-stimulating hormone signaling pathway|protease binding|ubiquitin binding|nucleoplasm|proteasome assembly|proteasome binding|cytosol|plasma membrane|transcription elongation from RNA polymerase II promoter|oogenesis|ubiquitin-dependent protein catabolic process|seminiferous tubule development|thymus development|spermatid development|Sertoli cell developmen…	rno03050,rno05169	Proteasome|Epstein-Barr virus infection
Adsl	37.4303	39.6177	36.5406	35.6256	31.11	35.543	GeneID:315150,Genbank:NM_001130503.1,RGD:1307617	adenylosuccinate lyase		GO:0014850,GO:0004018,GO:0042594,GO:0044208,GO:0005829,GO:0006163,GO:0006167,GO:0051262,GO:0006189,GO:0070626,GO:0007584,GO:0001666,GO:0009060,GO:0009156	response to muscle activity|N6-(1,2-dicarboxyethyl)AMP AMP-lyase (fumarate-forming) activity|response to starvation|'de novo' AMP biosynthetic process|cytosol|purine nucleotide metabolic process|AMP biosynthetic process|protein tetramerization|'de novo' IMP biosynthetic process|(S)-2-(5-amino-1-(5-phospho-D-ribosyl)imidazole-4-carboxamido)succinate AMP-lyase (fumarate-forming) activity|response t…	rno00230,rno00250	Purine metabolism|Alanine, aspartate and glutamate metabolism
Adss	7.05189	6.27718	6.90587	5.25595	5.75778	5.72623	GeneID:289276,Genbank:NM_001105975.1,RGD:1310508	adenylosuccinate synthase		GO:0046040,GO:0004019,GO:0005525,GO:0060359,GO:0005737,GO:0005829,GO:0005886,GO:0071257,GO:0006164,GO:0006167,GO:0006531,GO:0014074,GO:0000287,GO:0044208	IMP metabolic process|adenylosuccinate synthase activity|GTP binding|response to ammonium ion|cytoplasm|cytosol|plasma membrane|cellular response to electrical stimulus|purine nucleotide biosynthetic process|AMP biosynthetic process|aspartate metabolic process|response to purine-containing compound|magnesium ion binding|'de novo' AMP biosynthetic process	rno00230,rno00250	Purine metabolism|Alanine, aspartate and glutamate metabolism
Adssl1	147.167	204.713	180.584	145.442	126.441	154.69	GeneID:684425,Genbank:XM_003750237.3,RGD:1590342	adenylosuccinate synthase like 1		GO:0042803,GO:0004019,GO:0044208,GO:0005525,GO:0005737,GO:0006163,GO:0006167,GO:0046040,GO:0006531,GO:0006541,GO:0051015,GO:0009168,GO:0071257,GO:0014850,GO:0000287,GO:0035690,GO:0003924,GO:0042594	protein homodimerization activity|adenylosuccinate synthase activity|'de novo' AMP biosynthetic process|GTP binding|cytoplasm|purine nucleotide metabolic process|AMP biosynthetic process|IMP metabolic process|aspartate metabolic process|glutamine metabolic process|actin filament binding|purine ribonucleoside monophosphate biosynthetic process|cellular response to electrical stimulus|response to m…	rno00230,rno00250	Purine metabolism|Alanine, aspartate and glutamate metabolism
Adtrp	1.31497	0.979432	0.712349	1.00044	0.678618	0.764337	GeneID:361228,Genbank:XM_006253833.3,RGD:1305679	androgen-dependent TFPI-regulating protein		GO:0071383,GO:0009986,GO:0010628,GO:0012505,GO:0016020,GO:0016021,GO:0016787,GO:0030195,GO:0042758,GO:0005901	cellular response to steroid hormone stimulus|cell surface|positive regulation of gene expression|endomembrane system|membrane|integral component of membrane|hydrolase activity|negative regulation of blood coagulation|long-chain fatty acid catabolic process|caveola
Aebp1	7.67601	4.2694	6.44289	4.36973	6.94044	6.07334	GeneID:305494,Genbank:XM_006251316.3,RGD:1306922	AE binding protein 1		GO:0005615,GO:0000977,GO:0006351,GO:0001227,GO:0006355,GO:0003714,GO:0004180,GO:0004181,GO:0006508,GO:0006518,GO:0004185,GO:0008270,GO:0005516,GO:0016485,GO:0005576,GO:0000122,GO:0031012	extracellular space|RNA polymerase II regulatory region sequence-specific DNA binding|transcription, DNA-templated|transcriptional repressor activity, RNA polymerase II transcription regulatory region sequence-specific DNA binding|regulation of transcription, DNA-templated|transcription corepressor activity|carboxypeptidase activity|metallocarboxypeptidase activity|proteolysis|peptide metabolic p…
Aebp2	4.14032	3.29641	3.24258	3.63108	3.61419	3.29903	GeneID:297705,Genbank:XM_017592596.1,RGD:1307233	AE binding protein 2	zf-C2H2	GO:0003677,GO:0003714,GO:0005634,GO:0006355,GO:0035098,GO:0000122,GO:0000978,GO:0001078	DNA binding|transcription corepressor activity|nucleus|regulation of transcription, DNA-templated|ESC/E(Z) complex|negative regulation of transcription by RNA polymerase II|RNA polymerase II proximal promoter sequence-specific DNA binding|transcriptional repressor activity, RNA polymerase II proximal promoter sequence-specific DNA binding
Aen	3.41832	2.6744	2.77697	2.34285	2.50767	2.70642	GeneID:361594,Genbank:XM_006229399.3,RGD:1305051	apoptosis enhancing nuclease		GO:0005634,GO:0005654,GO:0005730,GO:0010212,GO:0031965,GO:0042771,GO:0003676,GO:0090305,GO:0004527	nucleus|nucleoplasm|nucleolus|response to ionizing radiation|nuclear membrane|intrinsic apoptotic signaling pathway in response to DNA damage by p53 class mediator|nucleic acid binding|nucleic acid phosphodiester bond hydrolysis|exonuclease activity
Aes	521.314	543.593	534.493	456.507	449.376	463.884	GeneID:29466,Genbank:NM_019220.1,RGD:2731	amino-terminal enhancer of split		GO:0090090,GO:0032091,GO:0001501,GO:2000210,GO:0040008,GO:0003714,GO:0005634,GO:0006351,GO:0045892,GO:0006357,GO:0060761,GO:0010629,GO:0016055,GO:0070555,GO:0031668,GO:0000122	negative regulation of canonical Wnt signaling pathway|negative regulation of protein binding|skeletal system development|positive regulation of anoikis|regulation of growth|transcription corepressor activity|nucleus|transcription, DNA-templated|negative regulation of transcription, DNA-templated|regulation of transcription by RNA polymerase II|negative regulation of response to cytokine stimulus…
Afap1	3.30518	3.14412	3.0949	1.92885	2.61978	2.46185	GeneID:140935,Genbank:XM_008770246.2,RGD:619959	actin filament associated protein 1		GO:0071260,GO:0005829,GO:0005884,GO:0005925,GO:0007165,GO:0009966,GO:0015629,GO:0017124,GO:0003779,GO:0042169,GO:0005515,GO:0051493,GO:0005737	cellular response to mechanical stimulus|cytosol|actin filament|focal adhesion|signal transduction|regulation of signal transduction|actin cytoskeleton|SH3 domain binding|actin binding|SH2 domain binding|protein binding|regulation of cytoskeleton organization|cytoplasm
Afap1l1	11.1789	12.0328	12.2457	8.00404	7.8329	8.12474	GeneID:291565,Genbank:XM_006254794.3,RGD:1311580	actin filament associated protein 1-like 1		GO:0071437,GO:0002102,GO:0005737,GO:0030054	invadopodium|podosome|cytoplasm|cell junction
Afap1l2	1.91682	1.48948	1.69455	0.936933	1.03324	1.00533	GeneID:292130,Genbank:XM_008760580.2,RGD:1310668	actin filament associated protein 1-like 2		GO:0005886,GO:0006954,GO:0007346,GO:0017124,GO:0030296,GO:0032675,GO:0032757,GO:0035591,GO:0042169,GO:0045742,GO:0005737,GO:0045893,GO:0005829,GO:0061098	plasma membrane|inflammatory response|regulation of mitotic cell cycle|SH3 domain binding|protein tyrosine kinase activator activity|regulation of interleukin-6 production|positive regulation of interleukin-8 production|signaling adaptor activity|SH2 domain binding|positive regulation of epidermal growth factor receptor signaling pathway|cytoplasm|positive regulation of transcription, DNA-templat…
Afdn	6.82003	5.63684	7.38499	5.5337	5.37027	4.97474	GeneID:26955,Genbank:NM_013217.2,RGD:708561	afadin, adherens junction formation factor		GO:0005913,GO:0007155,GO:0007165,GO:0016607,GO:0045177,GO:0017016,GO:0021537,GO:0045296,GO:0021987,GO:0048854,GO:0048872,GO:0050839,GO:0005515,GO:0005654,GO:0005737,GO:0005829,GO:0005886,GO:0005911,GO:0005912,GO:0030054,GO:0030274,GO:0032880,GO:0034332,GO:0034334,GO:0060019,GO:0043296,GO:0060563,GO:0043547,GO:0070445,GO:0090557,GO:1902414	cell-cell adherens junction|cell adhesion|signal transduction|nuclear speck|apical part of cell|Ras GTPase binding|telencephalon development|cadherin binding|cerebral cortex development|brain morphogenesis|homeostasis of number of cells|cell adhesion molecule binding|protein binding|nucleoplasm|cytoplasm|cytosol|plasma membrane|cell-cell junction|adherens junction|cell junction|LIM domain binding…	rno04014,rno04015,rno04024,rno04520,rno04530,rno04670	Ras signaling pathway|Rap1 signaling pathway|cAMP signaling pathway|Adherens junction|Tight junction|Leukocyte transendothelial migration
Aff1	6.63739	6.47495	6.0385	6.67581	10.5077	8.81461	GeneID:305152,Genbank:XM_006250632.3,RGD:1307940	AF4/FMR2 family, member 1	AF-4	GO:0005575,GO:0005634,GO:0008023,GO:0008150,GO:0032783,GO:0045893,GO:0003674,GO:0003690,GO:0003700	cellular_component|nucleus|transcription elongation factor complex|biological_process|ELL-EAF complex|positive regulation of transcription, DNA-templated|molecular_function|double-stranded DNA binding|DNA binding transcription factor activity	rno05202	Transcriptional misregulation in cancers
Aff2	0.0891813	0.0331856	0.0153905	0.0393716	0.0440994	0.0227164	GeneID:293922,Genbank:XM_006229539.2,RGD:1565592	AF4/FMR2 family, member 2	AF-4	GO:0016607,GO:0003690,GO:0032783,GO:0003700,GO:0005575,GO:0005634,GO:0007611,GO:0035063,GO:0008023,GO:0043484,GO:0008150,GO:0002151,GO:0010468,GO:0010629,GO:0003674	nuclear speck|double-stranded DNA binding|ELL-EAF complex|DNA binding transcription factor activity|cellular_component|nucleus|learning or memory|nuclear speck organization|transcription elongation factor complex|regulation of RNA splicing|biological_process|G-quadruplex RNA binding|regulation of gene expression|negative regulation of gene expression|molecular_function
Aff3	0.443	0.312694	0.388638	0.375879	0.367231	0.453734	GeneID:363220,Genbank:XM_017596512.1,RGD:1308527	AF4/FMR2 family, member 3	AF-4	GO:0005634,GO:0005654,GO:0005829,GO:0008023,GO:0016604,GO:0032783,GO:0034612,GO:0035116,GO:0003690,GO:0003700	nucleus|nucleoplasm|cytosol|transcription elongation factor complex|nuclear body|ELL-EAF complex|response to tumor necrosis factor|embryonic hindlimb morphogenesis|double-stranded DNA binding|DNA binding transcription factor activity
Aff4	7.18262	7.23486	6.46261	9.86958	10.2732	9.31033	GeneID:303132,Genbank:XM_006246263.3,RGD:1311694	AF4/FMR2 family, member 4	AF-4	GO:0003690,GO:0003700,GO:0005575,GO:0005634,GO:0007286,GO:0008023,GO:0008150,GO:0032783,GO:0035327,GO:0001650,GO:0003674	double-stranded DNA binding|DNA binding transcription factor activity|cellular_component|nucleus|spermatid development|transcription elongation factor complex|biological_process|ELL-EAF complex|transcriptionally active chromatin|fibrillar center|molecular_function
Afg3l1	14.5111	16.6648	13.072	12.7417	13.641	12.9895	GeneID:361436,Genbank:NM_001108456.3,RGD:1309722	AFG3(ATPase family gene 3)-like 1 (S. cerevisiae)		GO:0005745,GO:0008053,GO:0008270,GO:0021675,GO:0034982,GO:0042407,GO:0004222,GO:0005524,GO:0005743	m-AAA complex|mitochondrial fusion|zinc ion binding|nerve development|mitochondrial protein processing|cristae formation|metalloendopeptidase activity|ATP binding|mitochondrial inner membrane
Afg3l2	44.9879	45.9732	45.1344	60.5383	54.4939	54.4982	GeneID:307350,Genbank:NM_001134864.1,RGD:1305259	AFG3 like matrix AAA peptidase subunit 2		GO:0042407,GO:0008270,GO:0005739,GO:0016485,GO:0042552,GO:0016540,GO:0005743,GO:0048747,GO:0005745,GO:0006508,GO:0007005,GO:0021675,GO:0007409,GO:0051560,GO:0007528,GO:0060013,GO:0034982,GO:0008053,GO:0003674,GO:0036444,GO:0008150,GO:0004222,GO:0040014,GO:0008237,GO:0005524	cristae formation|zinc ion binding|mitochondrion|protein processing|myelination|protein autoprocessing|mitochondrial inner membrane|muscle fiber development|m-AAA complex|proteolysis|mitochondrion organization|nerve development|axonogenesis|mitochondrial calcium ion homeostasis|neuromuscular junction development|righting reflex|mitochondrial protein processing|mitochondrial fusion|molecular_funct…
Afm	0	0	0	0	0	0	GeneID:282708,Genbank:XM_008770001.2,RGD:628614	afamin		GO:0008431,GO:0050821,GO:0051180,GO:0071693,GO:0005615	vitamin E binding|protein stabilization|vitamin transport|protein transport within extracellular region|extracellular space
Afmid	1.64909	1.8837	1.2834	1.04156	1.17974	1.00963	GeneID:688283,Genbank:XM_017597530.1,RGD:1591143	arylformamidase		GO:0005737,GO:0005829,GO:0009056,GO:0016787,GO:0019441,GO:0034354,GO:0004061,GO:0005634	cytoplasm|cytosol|catabolic process|hydrolase activity|tryptophan catabolic process to kynurenine|'de novo' NAD biosynthetic process from tryptophan|arylformamidase activity|nucleus	rno00630,rno00380	Glyoxylate and dicarboxylate metabolism|Tryptophan metabolism
Afp	0	0	0	0	0	0	GeneID:24177,Genbank:NM_012493.2,RGD:2065	alpha-fetoprotein		GO:0042448,GO:0003674,GO:0046872,GO:0005615,GO:0060395,GO:0005737,GO:0010033,GO:0019953,GO:0031016,GO:0001542,GO:0031100,GO:0001889	progesterone metabolic process|molecular_function|metal ion binding|extracellular space|SMAD protein signal transduction|cytoplasm|response to organic substance|sexual reproduction|pancreas development|ovulation from ovarian follicle|animal organ regeneration|liver development	rno04390	Hippo signaling pathway
Aftph	5.64601	5.24608	5.592	7.22354	6.20179	6.69131	GeneID:305544,Genbank:NM_001305127.1,RGD:1311920	aftiphilin		GO:0005794,GO:0005829,GO:0030121,GO:0030276,GO:0043231,GO:0046907,GO:0005634,GO:0005737	Golgi apparatus|cytosol|AP-1 adaptor complex|clathrin binding|intracellular membrane-bounded organelle|intracellular transport|nucleus|cytoplasm
Aga	9.98199	8.87112	7.35355	6.2038	8.3657	6.62269	GeneID:290923,Genbank:XM_006253111.3,RGD:1309646	aspartylglucosaminidase		GO:0005764,GO:0005783,GO:0006508,GO:0006517,GO:0008150,GO:0008233,GO:0043621,GO:0051604,GO:0003948,GO:0005615	lysosome|endoplasmic reticulum|proteolysis|protein deglycosylation|biological_process|peptidase activity|protein self-association|protein maturation|N4-(beta-N-acetylglucosaminyl)-L-asparaginase activity|extracellular space	rno00511,rno04142	Other glycan degradation|Lysosome
Agap1	5.50827	5.15199	4.85623	6.17753	5.59544	6.13802	GeneID:316611,Genbank:XM_017596490.1,RGD:1309244	ArfGAP with GTPase domain, ankyrin repeat and PH domain 1		GO:0046872,GO:0005525,GO:0005543,GO:0005634,GO:0005737,GO:0005829,GO:0007165,GO:0016020,GO:0016192,GO:0031267,GO:0032012,GO:0003924,GO:0043231,GO:0005096,GO:0043547	metal ion binding|GTP binding|phospholipid binding|nucleus|cytoplasm|cytosol|signal transduction|membrane|vesicle-mediated transport|small GTPase binding|regulation of ARF protein signal transduction|GTPase activity|intracellular membrane-bounded organelle|GTPase activator activity|positive regulation of GTPase activity	rno04144	Endocytosis
Agap2	2.20701	1.94704	1.96265	2.29549	1.66447	2.15329	GeneID:65218,Genbank:XM_008765421.2,RGD:628844	ArfGAP with GTPase domain, ankyrin repeat and PH domain 2		GO:2001240,GO:0043066,GO:0016020,GO:0005515,GO:0043231,GO:0016192,GO:0005525,GO:0043524,GO:0019901,GO:0005634,GO:0005730,GO:0030295,GO:0005737,GO:0043547,GO:0031267,GO:0005739,GO:0045944,GO:0032012,GO:0046427,GO:0032147,GO:0005829,GO:0003924,GO:0046872,GO:0033601,GO:0005096,GO:0060749,GO:0042177,GO:0014068	negative regulation of extrinsic apoptotic signaling pathway in absence of ligand|negative regulation of apoptotic process|membrane|protein binding|intracellular membrane-bounded organelle|vesicle-mediated transport|GTP binding|negative regulation of neuron apoptotic process|protein kinase binding|nucleus|nucleolus|protein kinase activator activity|cytoplasm|positive regulation of GTPase activity…	rno04068,rno04144	FoxO signaling pathway|Endocytosis
Agap3	7.2123	6.87943	6.33899	5.95384	5.83679	6.12982	GeneID:362300,Genbank:NM_001108616.1,RGD:1310751	ArfGAP with GTPase domain, ankyrin repeat and PH domain 3		GO:0032012,GO:0005096,GO:0034614,GO:0005525,GO:0043161,GO:0005634,GO:0005737,GO:0005829,GO:0007165,GO:0043231,GO:0016020,GO:0043547,GO:0046872,GO:0016192,GO:0000060,GO:0071944,GO:0031267,GO:0003924,GO:0031593	regulation of ARF protein signal transduction|GTPase activator activity|cellular response to reactive oxygen species|GTP binding|proteasome-mediated ubiquitin-dependent protein catabolic process|nucleus|cytoplasm|cytosol|signal transduction|intracellular membrane-bounded organelle|membrane|positive regulation of GTPase activity|metal ion binding|vesicle-mediated transport|protein import into nucl…	rno04144	Endocytosis
Agbl1	0.0497878	0	0.0517363	0	0.0162188	0	GeneID:308724,Genbank:XM_008759580.2,RGD:1560280	ATP/GTP binding protein-like 1		GO:0015631,GO:0035609,GO:0035610,GO:0004181,GO:0006508,GO:0008270	tubulin binding|C-terminal protein deglutamylation|protein side chain deglutamylation|metallocarboxypeptidase activity|proteolysis|zinc ion binding
Agbl2	0.0367188	0.103011	0.114557	0.0195399	0.0545777	0.0374809	GeneID:366124,Genbank:XM_008762016.2,RGD:1306827	ATP/GTP binding protein-like 2		GO:0006508,GO:0008270,GO:0035610,GO:0036064,GO:0004181,GO:0005814,GO:0005829	proteolysis|zinc ion binding|protein side chain deglutamylation|ciliary basal body|metallocarboxypeptidase activity|centriole|cytosol
Agbl3	0.179017	0.139559	0.121595	0.146867	0.179234	0.13361	GeneID:500076,Genbank:XM_017592971.1,RGD:1561995	ATP/GTP binding protein-like 3		GO:0035610,GO:0004181,GO:0006508,GO:0008270	protein side chain deglutamylation|metallocarboxypeptidase activity|proteolysis|zinc ion binding
Agbl4	0	0	0	0	0	0	GeneID:362562,Genbank:NM_001100981.1,RGD:1564161	ATP/GTP binding protein-like 4
Agbl5	0.701129	0.509248	0.826543	0.935222	0.39244	0.519239	GeneID:362710,Genbank:XM_006239807.3,RGD:1598311	ATP/GTP binding protein-like 5		GO:0035611,GO:0005634,GO:0005737,GO:0045171,GO:0005829,GO:0006508,GO:0008270,GO:0015630,GO:0015631,GO:0051607,GO:0030496,GO:0072686,GO:0004181,GO:0035608	protein branching point deglutamylation|nucleus|cytoplasm|intercellular bridge|cytosol|proteolysis|zinc ion binding|microtubule cytoskeleton|tubulin binding|defense response to virus|midbody|mitotic spindle|metallocarboxypeptidase activity|protein deglutamylation
Ager	2.76873	1.21846	1.47822	1.86098	0.817066	1.78481	GeneID:81722,Genbank:NM_053336.2,RGD:69258	advanced glycosylation end product-specific receptor		GO:0090647,GO:0150003,GO:1900271,GO:1900272,GO:1900453,GO:1904599,GO:1904604,GO:1900744,GO:1900745,GO:1904645,GO:1904646,GO:2000353,GO:2000379,GO:2000514,GO:0001937,GO:0005515,GO:0005576,GO:0005615,GO:0005737,GO:0005829,GO:0009925,GO:0005886,GO:0009986,GO:0010255,GO:0006954,GO:0010508,GO:0010596,GO:0010628,GO:0030424,GO:0010718,GO:0031175,GO:0010763,GO:0014002,GO:0032693,GO:0001650,GO:0043025,GO:…	modulation of age-related behavioral decline|regulation of spontaneous synaptic transmission|regulation of long-term synaptic potentiation|negative regulation of long-term synaptic potentiation|negative regulation of long term synaptic depression|advanced glycation end-product binding|negative regulation of advanced glycation end-product receptor activity|regulation of p38MAPK cascade|positive re…	rno04933	AGE-RAGE signaling pathway in diabetic complications
Agfg1	18.1277	17.4198	15.3056	22.5726	22.8112	19.0192	GeneID:363266,Genbank:NM_001135596.1,RGD:1560041	ArfGAP with FG repeats 1		GO:0043547,GO:0031410,GO:0005096,GO:0045109,GO:0032012,GO:0042995,GO:0005634,GO:0046872,GO:0005737,GO:0005829,GO:0007275,GO:0007289,GO:0043025,GO:0016020,GO:0016192,GO:0043231,GO:0031267,GO:0001675,GO:0003677	positive regulation of GTPase activity|cytoplasmic vesicle|GTPase activator activity|intermediate filament organization|regulation of ARF protein signal transduction|cell projection|nucleus|metal ion binding|cytoplasm|cytosol|multicellular organism development|spermatid nucleus differentiation|neuronal cell body|membrane|vesicle-mediated transport|intracellular membrane-bounded organelle|small GT…	rno05164	Influenza A
Agfg2	7.21777	8.21642	7.84808	10.6623	8.47506	10.8306	GeneID:304375,Genbank:XM_006249142.3,RGD:1306590	ArfGAP with FG repeats 2		GO:0005737,GO:0005829,GO:0016020,GO:0016192,GO:0031267,GO:0032012,GO:0043231,GO:0043547,GO:0046872,GO:0005096,GO:0005634	cytoplasm|cytosol|membrane|vesicle-mediated transport|small GTPase binding|regulation of ARF protein signal transduction|intracellular membrane-bounded organelle|positive regulation of GTPase activity|metal ion binding|GTPase activator activity|nucleus
Aggf1	5.74196	6.45786	5.95343	5.69399	5.22558	5.97474	GeneID:310005,Genbank:XM_017591362.1,RGD:1310888	angiogenic factor with G patch and FHA domains 1		GO:0003676,GO:0003723,GO:0005575,GO:0005576,GO:0005737,GO:0006397,GO:0007155,GO:0008150,GO:0016607,GO:0043484,GO:0045766,GO:0001570,GO:0001938,GO:0048471,GO:0003674	nucleic acid binding|RNA binding|cellular_component|extracellular region|cytoplasm|mRNA processing|cell adhesion|biological_process|nuclear speck|regulation of RNA splicing|positive regulation of angiogenesis|vasculogenesis|positive regulation of endothelial cell proliferation|perinuclear region of cytoplasm|molecular_function
Agk	8.61729	9.26549	7.62357	7.35687	7.6427	8.59872	GeneID:502749,Genbank:XM_006236363.3,RGD:1562046	acylglycerol kinase		GO:0005739,GO:0005743,GO:0005758,GO:0016020,GO:0031305,GO:0042721,GO:0043231,GO:0045039,GO:0046513,GO:0046834,GO:0001727,GO:0001729,GO:0003951	mitochondrion|mitochondrial inner membrane|mitochondrial intermembrane space|membrane|integral component of mitochondrial inner membrane|mitochondrial inner membrane protein insertion complex|intracellular membrane-bounded organelle|protein import into mitochondrial inner membrane|ceramide biosynthetic process|lipid phosphorylation|lipid kinase activity|ceramide kinase activity|NAD+ kinase activi…	rno00561	Glycerolipid metabolism
Agl	45.4959	48.7291	44.8802	50.3954	47.6325	51.5615	GeneID:362029,Genbank:NM_001108564.1,RGD:1306376	amylo-alpha-1, 6-glucosidase, 4-alpha-glucanotransferase		GO:0007584,GO:0004134,GO:0009725,GO:0016234,GO:0004135,GO:0005634,GO:0016529,GO:0005737,GO:0030246,GO:0005977,GO:0030247,GO:0005978,GO:0031593,GO:0005980,GO:0004133,GO:0051384	response to nutrient|4-alpha-glucanotransferase activity|response to hormone|inclusion body|amylo-alpha-1,6-glucosidase activity|nucleus|sarcoplasmic reticulum|cytoplasm|carbohydrate binding|glycogen metabolic process|polysaccharide binding|glycogen biosynthetic process|polyubiquitin modification-dependent protein binding|glycogen catabolic process|glycogen debranching enzyme activity|response to…	rno00500	Starch and sucrose metabolism
Agmat	0	0.0398508	0.111714	0.0378225	0.0344544	0	GeneID:298607,Genbank:XM_008764233.2,RGD:1308424	agmatinase		GO:0033388,GO:0046872,GO:0005739,GO:0008295,GO:0008783	putrescine biosynthetic process from arginine|metal ion binding|mitochondrion|spermidine biosynthetic process|agmatinase activity	rno00330	Arginine and proline metabolism
Agmo	0.368152	0.186163	0.213371	0.443704	0.248676	0.208656	GeneID:362732,Genbank:NM_001135899.1,RGD:1312038	alkylglycerol monooxygenase		GO:0055114,GO:0005783,GO:0005789,GO:0006643,GO:0008610,GO:0016021,GO:0046485,GO:0050479,GO:0005506	oxidation-reduction process|endoplasmic reticulum|endoplasmic reticulum membrane|membrane lipid metabolic process|lipid biosynthetic process|integral component of membrane|ether lipid metabolic process|glyceryl-ether monooxygenase activity|iron ion binding
Ago1	1.68873	1.62737	2.01424	1.51863	1.43263	1.63975	GeneID:313594,Genbank:XM_008764025.2,RGD:1304619	argonaute 1, RISC catalytic component		GO:0035278,GO:0010501,GO:0000993,GO:0035279,GO:0010586,GO:0001047,GO:0035280,GO:0010628,GO:0003674,GO:0044212,GO:0003723,GO:0003725,GO:0003727,GO:0004521,GO:0016442,GO:0005575,GO:0045944,GO:0016525,GO:0005634,GO:0070578,GO:0031054,GO:0005737,GO:0090625,GO:0035068,GO:0005829,GO:0000932,GO:1901224,GO:0035196,GO:0005844,GO:0000956,GO:0035198,GO:0008150,GO:0000978	miRNA mediated inhibition of translation|RNA secondary structure unwinding|RNA polymerase II core binding|mRNA cleavage involved in gene silencing by miRNA|miRNA metabolic process|core promoter binding|miRNA loading onto RISC involved in gene silencing by miRNA|positive regulation of gene expression|molecular_function|transcription regulatory region DNA binding|RNA binding|double-stranded RNA bin…
Ago2	3.36459	2.71521	2.90447	4.06385	3.36692	3.1671	GeneID:59117,Genbank:NM_021597.1,RGD:621255	argonaute 2, RISC catalytic component		GO:1905618,GO:0003674,GO:0003723,GO:0003725,GO:0003727,GO:0003729,GO:0005844,GO:0003743,GO:0005845,GO:0004521,GO:0005515,GO:0006351,GO:0006413,GO:0030054,GO:0008022,GO:0030154,GO:0030425,GO:0008150,GO:0031047,GO:0031054,GO:0000340,GO:0035198,GO:0035278,GO:0035068,GO:0000932,GO:0035279,GO:0000993,GO:0001047,GO:0070062,GO:0035280,GO:0070551,GO:0045766,GO:0070578,GO:0090624,GO:0090625,GO:0090502,GO:…	positive regulation of miRNA mediated inhibition of translation|molecular_function|RNA binding|double-stranded RNA binding|single-stranded RNA binding|mRNA binding|polysome|translation initiation factor activity|mRNA cap binding complex|endoribonuclease activity|protein binding|transcription, DNA-templated|translational initiation|cell junction|protein C-terminus binding|cell differentiation|dend…
Ago3	0.841528	0.840189	0.701861	0.771364	0.928589	1.16722	GeneID:313593,Genbank:XM_008764024.2,RGD:1309163	argonaute 3, RISC catalytic component		GO:0090625,GO:0035068,GO:0003723,GO:1901224,GO:0035196,GO:0003725,GO:0035198,GO:0003727,GO:0005575,GO:0005654,GO:0005737,GO:0035278,GO:0006402,GO:0035279,GO:0008150,GO:0035280,GO:0010501,GO:0036464,GO:0010628,GO:0000794,GO:0070578,GO:0016442,GO:0000932,GO:0072091,GO:0031054,GO:0003674	mRNA cleavage involved in gene silencing by siRNA|micro-ribonucleoprotein complex|RNA binding|positive regulation of NIK/NF-kappaB signaling|production of miRNAs involved in gene silencing by miRNA|double-stranded RNA binding|miRNA binding|single-stranded RNA binding|cellular_component|nucleoplasm|cytoplasm|miRNA mediated inhibition of translation|mRNA catabolic process|mRNA cleavage involved in …
Ago4	0.289374	0.33835	0.465781	0.203031	0.425262	0.520811	GeneID:298533,Genbank:XM_006238862.2,RGD:1304583	argonaute 4, RISC catalytic component		GO:0035068,GO:0008150,GO:0003725,GO:0035196,GO:0008584,GO:0003727,GO:0035198,GO:0010501,GO:0003743,GO:0035278,GO:0005575,GO:0005634,GO:0005654,GO:0005737,GO:0010586,GO:0005829,GO:0035279,GO:0016442,GO:0035280,GO:0016604,GO:0006402,GO:0043066,GO:0006413,GO:0000932,GO:0070578,GO:0022604,GO:0007130,GO:0003674,GO:0090625,GO:0031054,GO:0007140,GO:0003723	micro-ribonucleoprotein complex|biological_process|double-stranded RNA binding|production of miRNAs involved in gene silencing by miRNA|male gonad development|single-stranded RNA binding|miRNA binding|RNA secondary structure unwinding|translation initiation factor activity|miRNA mediated inhibition of translation|cellular_component|nucleus|nucleoplasm|cytoplasm|miRNA metabolic process|cytosol|mRN…
Agpat1	25.7333	28.0922	25.3178	26.7891	24.4866	24.0986	GeneID:406165,Genbank:XM_006255975.1,RGD:1303287	1-acylglycerol-3-phosphate O-acyltransferase 1		GO:0005783,GO:0006654,GO:0016021,GO:0016411,GO:0046474,GO:0001819,GO:0003841	endoplasmic reticulum|phosphatidic acid biosynthetic process|integral component of membrane|acylglycerol O-acyltransferase activity|glycerophospholipid biosynthetic process|positive regulation of cytokine production|1-acylglycerol-3-phosphate O-acyltransferase activity	rno00561,rno00564,rno04072,rno04975	Glycerolipid metabolism|Glycerophospholipid metabolism|Phospholipase D signaling pathway|Fat digestion and absorption
Agpat2	15.3867	16.5656	13.8728	16.5079	10.4249	13.1614	GeneID:311821,Genbank:NM_001107821.2,RGD:1309229	1-acylglycerol-3-phosphate O-acyltransferase 2		GO:0005575,GO:0005783,GO:0006654,GO:0008544,GO:0016021,GO:0016411,GO:0042493,GO:0046474,GO:0001819,GO:0003674,GO:0003841	cellular_component|endoplasmic reticulum|phosphatidic acid biosynthetic process|epidermis development|integral component of membrane|acylglycerol O-acyltransferase activity|response to drug|glycerophospholipid biosynthetic process|positive regulation of cytokine production|molecular_function|1-acylglycerol-3-phosphate O-acyltransferase activity	rno00561,rno00564,rno04072,rno04975	Glycerolipid metabolism|Glycerophospholipid metabolism|Phospholipase D signaling pathway|Fat digestion and absorption
Agpat3	14.0964	10.8294	9.20269	14.2806	15.6218	12.986	GeneID:294324,Genbank:XM_006256243.3,RGD:1305787	1-acylglycerol-3-phosphate O-acyltransferase 3		GO:0005783,GO:0016021,GO:0042171	endoplasmic reticulum|integral component of membrane|lysophosphatidic acid acyltransferase activity	rno00561,rno00564,rno04072	Glycerolipid metabolism|Glycerophospholipid metabolism|Phospholipase D signaling pathway
Agpat4	1.14566	0.77347	1.23565	1.09024	1.1902	1.23084	GeneID:170919,Genbank:XM_006227857.3,RGD:619916	1-acylglycerol-3-phosphate O-acyltransferase 4		GO:0016021,GO:0016024,GO:0016746,GO:0042171,GO:0003841,GO:0005741,GO:0006644	integral component of membrane|CDP-diacylglycerol biosynthetic process|transferase activity, transferring acyl groups|lysophosphatidic acid acyltransferase activity|1-acylglycerol-3-phosphate O-acyltransferase activity|mitochondrial outer membrane|phospholipid metabolic process	rno00561,rno00564,rno04072	Glycerolipid metabolism|Glycerophospholipid metabolism|Phospholipase D signaling pathway
Agpat5	9.48505	10.3844	8.28563	7.96303	8.68346	8.14807	GeneID:306582,Genbank:XM_017600149.1,RGD:1306405	1-acylglycerol-3-phosphate O-acyltransferase 5		GO:0006639,GO:0016021,GO:0002244,GO:0003841,GO:0005739	acylglycerol metabolic process|integral component of membrane|hematopoietic progenitor cell differentiation|1-acylglycerol-3-phosphate O-acyltransferase activity|mitochondrion	rno00561,rno00564,rno04072	Glycerolipid metabolism|Glycerophospholipid metabolism|Phospholipase D signaling pathway
Agps	6.90004	6.46448	8.10875	8.10045	6.73213	7.02761	GeneID:84114,Genbank:NM_053350.2,RGD:620364	alkylglycerone phosphate synthase		GO:0071949,GO:0005777,GO:0008609,GO:0008610,GO:0008611,GO:0016614,GO:0005730,GO:0050660,GO:0055114,GO:0005739	FAD binding|peroxisome|alkylglycerone-phosphate synthase activity|lipid biosynthetic process|ether lipid biosynthetic process|oxidoreductase activity, acting on CH-OH group of donors|nucleolus|flavin adenine dinucleotide binding|oxidation-reduction process|mitochondrion	rno00565,rno04146	Ether lipid metabolism|Peroxisome
Agr2	0.0928327	0.179254	0.0550298	0.0284022	0.0266277	0.0270726	GeneID:298961,Genbank:NM_001106725.1,RGD:1304606	anterior gradient 2, protein disulphide isomerase family member		GO:0048639,GO:0005154,GO:0060480,GO:0005575,GO:0060548,GO:0005615,GO:0005783,GO:0008150,GO:0010628,GO:0010811,GO:0070254,GO:0030154,GO:1903078,GO:0034976,GO:1903896,GO:0042803,GO:0002162,GO:1903899,GO:0045742,GO:0048546,GO:0003674	positive regulation of developmental growth|epidermal growth factor receptor binding|lung goblet cell differentiation|cellular_component|negative regulation of cell death|extracellular space|endoplasmic reticulum|biological_process|positive regulation of gene expression|positive regulation of cell-substrate adhesion|mucus secretion|cell differentiation|positive regulation of protein localization …
Agr3	0	0	0	0	0	0	GeneID:298959,Genbank:NM_001106724.1,RGD:1565406	anterior gradient 3, protein disulphide isomerase family member		GO:0005783,GO:0030154,GO:0043231,GO:0060548,GO:0002162	endoplasmic reticulum|cell differentiation|intracellular membrane-bounded organelle|negative regulation of cell death|dystroglycan binding
Agrn	13.999	8.87983	13.9151	10.3248	9.88303	11.0302	GeneID:25592,Genbank:XM_017593169.1,RGD:2067	agrin		GO:0005578,GO:0005604,GO:0005605,GO:0005615,GO:0016021,GO:0005829,GO:0030054,GO:0030548,GO:0005886,GO:0031012,GO:0032092,GO:0033691,GO:0043395,GO:0035374,GO:0043525,GO:0043547,GO:0036122,GO:0044295,GO:0044325,GO:0045202,GO:0001932,GO:0071340,GO:0045213,GO:0001934,GO:0086036,GO:0045887,GO:0099601,GO:0002162,GO:1902667,GO:0005509,GO:1903277,GO:1903407,GO:2000541,GO:0005515,GO:0005576,GO:0007009,GO:…	proteinaceous extracellular matrix|basement membrane|basal lamina|extracellular space|integral component of membrane|cytosol|cell junction|acetylcholine receptor regulator activity|plasma membrane|extracellular matrix|positive regulation of protein binding|sialic acid binding|heparan sulfate proteoglycan binding|chondroitin sulfate binding|positive regulation of neuron apoptotic process|positive …	rno04512	ECM-receptor interaction
Agrp	0	0.11668	0	0	0.0506718	0	GeneID:25582,Genbank:XM_008772474.2,RGD:2068	agouti related neuropeptide		GO:0043025,GO:0005615,GO:0048571,GO:0060135,GO:0005796,GO:0007218,GO:0007623,GO:0007631,GO:0060259,GO:0008343,GO:2000253,GO:0009755,GO:0010469,GO:0005179,GO:0032868,GO:0005184,GO:0042755	neuronal cell body|extracellular space|long-day photoperiodism|maternal process involved in female pregnancy|Golgi lumen|neuropeptide signaling pathway|circadian rhythm|feeding behavior|regulation of feeding behavior|adult feeding behavior|positive regulation of feeding behavior|hormone-mediated signaling pathway|regulation of signaling receptor activity|hormone activity|response to insulin|neuro…	rno04920	Adipocytokine signaling pathway
Agt	0.151831	0.03364	0.0942493	0.0644688	0.057678	0	GeneID:24179,Genbank:XM_008772597.2,RGD:2069	angiotensinogen		GO:0070471,GO:0071260,GO:0090190,GO:0097755,GO:1900020,GO:1901201,GO:1903598,GO:1903779,GO:1904385,GO:1904707,GO:0002018,GO:0002019,GO:0002027,GO:0002035,GO:0003014,GO:0003051,GO:0007186,GO:0003331,GO:0004867,GO:0007202,GO:0005179,GO:0007204,GO:0007250,GO:0007565,GO:0007568,GO:0010666,GO:0007588,GO:0010873,GO:0008065,GO:0010951,GO:0008217,GO:0010976,GO:0014061,GO:0014068,GO:0001543,GO:0032930,GO:…	uterine smooth muscle contraction|cellular response to mechanical stimulus|positive regulation of branching involved in ureteric bud morphogenesis|positive regulation of blood vessel diameter|positive regulation of protein kinase C activity|regulation of extracellular matrix assembly|positive regulation of gap junction assembly|regulation of cardiac conduction|cellular response to angiotensin|pos…	rno04924,rno04614,rno04270,rno05410	Renin secretion|Renin-angiotensin system|Vascular smooth muscle contraction|Hypertrophic cardiomyopathy (HCM)
Agtpbp1	23.9274	30.8788	28.1747	40.0831	35.8598	32.6873	GeneID:290986,Genbank:XM_008771436.2,RGD:1306307	ATP/GTP binding protein 1		GO:0035610,GO:0005730,GO:0042133,GO:0043231,GO:0005737,GO:0005739,GO:0005829,GO:0006508,GO:0007005,GO:0050905,GO:0007628,GO:0060041,GO:0008270,GO:0015631,GO:0021702,GO:0001754,GO:0021772,GO:0004181,GO:0035609,GO:0005634	protein side chain deglutamylation|nucleolus|neurotransmitter metabolic process|intracellular membrane-bounded organelle|cytoplasm|mitochondrion|cytosol|proteolysis|mitochondrion organization|neuromuscular process|adult walking behavior|retina development in camera-type eye|zinc ion binding|tubulin binding|cerebellar Purkinje cell differentiation|eye photoreceptor cell differentiation|olfactory b…
Agtr1a	1.11153	0.691828	0.831145	1.35142	1.06133	1.03666	GeneID:24180,Genbank:XM_008771594.2,RGD:2070	angiotensin II receptor, type 1a		GO:0002001,GO:0002018,GO:0002019,GO:0002035,GO:0007200,GO:0007204,GO:0004945,GO:0005515,GO:0007266,GO:0007507,GO:0007568,GO:0019722,GO:0008217,GO:0019901,GO:0008284,GO:0030425,GO:0031410,GO:0031711,GO:0031748,GO:0031968,GO:0001568,GO:0042976,GO:0031983,GO:0043524,GO:0032270,GO:0001596,GO:0043621,GO:0032430,GO:0043627,GO:0001822,GO:0045777,GO:0001921,GO:0001965,GO:0046982,GO:0001991,GO:0050715,GO:…	renin secretion into blood stream|renin-angiotensin regulation of aldosterone production|regulation of renal output by angiotensin|brain renin-angiotensin system|phospholipase C-activating G-protein coupled receptor signaling pathway|positive regulation of cytosolic calcium ion concentration|angiotensin type II receptor activity|protein binding|Rho protein signal transduction|heart development|ag…	rno04371,rno04020,rno04072,rno04022,rno04080,rno04924,rno04614,rno04925,rno04927,rno04261,rno04270,rno05200,rno04933,rno04934	Apelin signaling pathway|Calcium signaling pathway|Phospholipase D signaling pathway|cGMP - PKG signaling pathway|Neuroactive ligand-receptor interaction|Renin secretion|Renin-angiotensin system|Aldosterone synthesis and secretion|Cortisol synthesis and secretion|Adrenergic signaling in cardiomyocytes|Vascular smooth muscle contraction|Pathways in cancer|AGE-RAGE signaling pathway in diabetic com…
Agtr1b	0	0	0	0	0	0	GeneID:81638,Genbank:NM_031009.2,RGD:2071	angiotensin II receptor, type 1b		GO:0042756,GO:0016021,GO:0001666,GO:0043524,GO:0016323,GO:0001822,GO:0043621,GO:0017046,GO:0001991,GO:0043627,GO:0001999,GO:0002019,GO:0002035,GO:0004945,GO:0019229,GO:0006954,GO:0045777,GO:0031983,GO:0007186,GO:0071549,GO:0035094,GO:0007204,GO:0086097,GO:0035902,GO:0007584,GO:0001568,GO:0090190,GO:0038166,GO:0009651,GO:0001596,GO:1990776,GO:0042493,GO:0012506	drinking behavior|integral component of membrane|response to hypoxia|negative regulation of neuron apoptotic process|basolateral plasma membrane|kidney development|protein self-association|peptide hormone binding|regulation of systemic arterial blood pressure by circulatory renin-angiotensin|response to estrogen|renal response to blood flow involved in circulatory renin-angiotensin regulation of …	rno04371,rno04020,rno04072,rno04022,rno04080,rno04924,rno04614,rno04925,rno04927,rno04261,rno04270,rno05200,rno04933,rno04934	Apelin signaling pathway|Calcium signaling pathway|Phospholipase D signaling pathway|cGMP - PKG signaling pathway|Neuroactive ligand-receptor interaction|Renin secretion|Renin-angiotensin system|Aldosterone synthesis and secretion|Cortisol synthesis and secretion|Adrenergic signaling in cardiomyocytes|Vascular smooth muscle contraction|Pathways in cancer|AGE-RAGE signaling pathway in diabetic com…
Agtr2	0	0	0	0	0	0	GeneID:24182,Genbank:XM_006257432.3,RGD:2072	angiotensin II receptor, type 2		GO:0005886,GO:0006883,GO:0006954,GO:0007166,GO:0007199,GO:0008134,GO:0035815,GO:0008284,GO:0035932,GO:0010243,GO:0038166,GO:0010459,GO:0042306,GO:0042311,GO:0042416,GO:0043524,GO:2001238,GO:0045893,GO:0048147,GO:0048471,GO:0001822,GO:0001965,GO:0001991,GO:0002018,GO:0002033,GO:0002035,GO:0004945,GO:0005515,GO:0010700,GO:0016021,GO:0017046,GO:0021695,GO:0030182,GO:0032304,GO:0032516,GO:0050715,GO:…	plasma membrane|cellular sodium ion homeostasis|inflammatory response|cell surface receptor signaling pathway|G-protein coupled receptor signaling pathway coupled to cGMP nucleotide second messenger|transcription factor binding|positive regulation of renal sodium excretion|positive regulation of cell proliferation|aldosterone secretion|response to organonitrogen compound|angiotensin-activated sig…	rno04080,rno04614,rno04261	Neuroactive ligand-receptor interaction|Renin-angiotensin system|Adrenergic signaling in cardiomyocytes
Agtrap	3.498	4.13226	3.24747	3.17949	2.58929	2.90573	GeneID:298646,Genbank:NM_001007654.1,RGD:1359346	angiotensin II receptor-associated protein		GO:0043231,GO:0004945,GO:0005575,GO:0005654,GO:0005789,GO:0005829,GO:0005886,GO:0005938,GO:0008217,GO:0016021,GO:0000139,GO:0030659,GO:0001666,GO:0038166,GO:0003674	intracellular membrane-bounded organelle|angiotensin type II receptor activity|cellular_component|nucleoplasm|endoplasmic reticulum membrane|cytosol|plasma membrane|cell cortex|regulation of blood pressure|integral component of membrane|Golgi membrane|cytoplasmic vesicle membrane|response to hypoxia|angiotensin-activated signaling pathway|molecular_function
Agxt	0	0	0	0	0	0	GeneID:24792,Genbank:NM_030656.2,RGD:2073	alanine-glyoxylate aminotransferase		GO:0046487,GO:0030170,GO:0008453,GO:0005102,GO:0046724,GO:0042802,GO:0008483,GO:0005739,GO:0051384,GO:0042803,GO:0009436,GO:0051591,GO:0005759,GO:0005777,GO:0016597,GO:0042853,GO:0005782,GO:0042866,GO:0019265,GO:0007219,GO:0043231,GO:0003824,GO:0043621,GO:0004760,GO:0019448	glyoxylate metabolic process|pyridoxal phosphate binding|alanine-glyoxylate transaminase activity|signaling receptor binding|oxalic acid secretion|identical protein binding|transaminase activity|mitochondrion|response to glucocorticoid|protein homodimerization activity|glyoxylate catabolic process|response to cAMP|mitochondrial matrix|peroxisome|amino acid binding|L-alanine catabolic process|pero…	rno00630,rno00250,rno00260,rno04146	Glyoxylate and dicarboxylate metabolism|Alanine, aspartate and glutamate metabolism|Glycine, serine and threonine metabolism|Peroxisome
Agxt2	0	0	0	0	0	0	GeneID:83784,Genbank:XM_006232069.3,RGD:621767	alanine-glyoxylate aminotransferase 2		GO:0045429,GO:0005759,GO:0047305,GO:0008453,GO:0009436,GO:0016223,GO:0019265,GO:0019481,GO:0030170,GO:0005739,GO:0042802	positive regulation of nitric oxide biosynthetic process|mitochondrial matrix|(R)-3-amino-2-methylpropionate-pyruvate transaminase activity|alanine-glyoxylate transaminase activity|glyoxylate catabolic process|beta-alanine-pyruvate transaminase activity|glycine biosynthetic process, by transamination of glyoxylate|L-alanine catabolic process, by transamination|pyridoxal phosphate binding|mitochon…	rno00250,rno00260,rno00270,rno00280	Alanine, aspartate and glutamate metabolism|Glycine, serine and threonine metabolism|Cysteine and methionine metabolism|Valine, leucine and isoleucine degradation
Ahctf1	5.09895	4.4913	4.5532	4.61356	4.96973	4.97163	GeneID:360886,Genbank:XM_008769858.1,RGD:1561291	AT hook containing transcription factor 1		GO:0005634,GO:0005643,GO:0005737,GO:0006355,GO:0016363,GO:0031080,GO:0031965,GO:0032465,GO:0034399,GO:0000777,GO:0051292,GO:0000785,GO:0003700	nucleus|nuclear pore|cytoplasm|regulation of transcription, DNA-templated|nuclear matrix|nuclear pore outer ring|nuclear membrane|regulation of cytokinesis|nuclear periphery|condensed chromosome kinetochore|nuclear pore complex assembly|chromatin|DNA binding transcription factor activity
Ahcy	12.7631	14.9839	12.4101	13.3132	14.6557	12.7079	GeneID:29443,Genbank:NM_017201.1,RGD:69260	adenosylhomocysteinase		GO:0098604,GO:0030554,GO:0004013,GO:0033353,GO:0042470,GO:0005507,GO:0005634,GO:0005829,GO:0042745,GO:0042802,GO:0043005,GO:0006730,GO:0043621,GO:0007584,GO:0001666,GO:0051287,GO:0019510,GO:0002439,GO:0071268	adenosylselenohomocysteinase activity|adenyl nucleotide binding|adenosylhomocysteinase activity|S-adenosylmethionine cycle|melanosome|copper ion binding|nucleus|cytosol|circadian sleep/wake cycle|identical protein binding|neuron projection|one-carbon metabolic process|protein self-association|response to nutrient|response to hypoxia|NAD binding|S-adenosylhomocysteine catabolic process|chronic inf…	rno00270	Cysteine and methionine metabolism
Ahcyl1	17.7522	16.6104	16.2205	15.8251	15.9197	15.8112	GeneID:362013,Genbank:XM_008761405.2,RGD:1309768	adenosylhomocysteinase-like 1		GO:0033353,GO:0004013,GO:0038166,GO:0005737,GO:0005783,GO:0005829,GO:0006378,GO:0042045,GO:0006611,GO:0042802,GO:0006730,GO:0043231,GO:0010765,GO:0044070,GO:0016324,GO:0003723,GO:0051592,GO:0031440,GO:0032412	S-adenosylmethionine cycle|adenosylhomocysteinase activity|angiotensin-activated signaling pathway|cytoplasm|endoplasmic reticulum|cytosol|mRNA polyadenylation|epithelial fluid transport|protein export from nucleus|identical protein binding|one-carbon metabolic process|intracellular membrane-bounded organelle|positive regulation of sodium ion transport|regulation of anion transport|apical plasma …	rno00270	Cysteine and methionine metabolism
Ahcyl2	0.969344	0.650083	0.778285	0.925134	0.946288	1.09593	GeneID:312192,Genbank:NM_001173510.2,RGD:1564895	adenosylhomocysteinase-like 2		GO:0005829,GO:0006730,GO:0033353,GO:0043005,GO:0043231,GO:0004013	cytosol|one-carbon metabolic process|S-adenosylmethionine cycle|neuron projection|intracellular membrane-bounded organelle|adenosylhomocysteinase activity	rno00270	Cysteine and methionine metabolism
Ahdc1	6.15491	6.77496	6.35577	5.67657	8.00115	9.92374	GeneID:362617,Genbank:XM_017593519.1,RGD:1310031	AT hook, DNA binding motif, containing 1
Ahi1	2.19175	1.61237	1.93383	3.15996	2.81564	2.69962	GeneID:308923,Genbank:NM_001002277.1,RGD:1303040	Abelson helper integration site 1		GO:0005813,GO:0005814,GO:0005911,GO:0010842,GO:0010976,GO:0005912,GO:0016192,GO:0021510,GO:0030862,GO:0036064,GO:0030902,GO:0032094,GO:0039008,GO:0039023,GO:0042462,GO:0001738,GO:0060041,GO:0042802,GO:0060271,GO:0001750,GO:0043066,GO:0001947,GO:0065001,GO:0002092,GO:0070121,GO:0005515,GO:0070986,GO:0005737,GO:0071599,GO:0005929,GO:0006903,GO:0007169,GO:0007417,GO:0033365,GO:0034613,GO:0010628,GO:…	centrosome|centriole|cell-cell junction|retina layer formation|positive regulation of neuron projection development|adherens junction|vesicle-mediated transport|spinal cord development|positive regulation of polarized epithelial cell differentiation|ciliary basal body|hindbrain development|response to food|pronephric nephron tubule morphogenesis|pronephric duct morphogenesis|eye photoreceptor cel…
Ahnak	30.7273	32.1322	33.7096	50.4176	46.1792	50.4778	GeneID:191572,Genbank:XM_017588766.1,RGD:619779	AHNAK nucleoprotein		GO:0051259,GO:0043484,GO:0005737,GO:0070062,GO:0005829,GO:0097493,GO:0044291,GO:0005886,GO:0015629,GO:0030315,GO:1901385,GO:0044548,GO:0031982,GO:0045121,GO:0042383,GO:0005634,GO:0045296,GO:0043034	protein complex oligomerization|regulation of RNA splicing|cytoplasm|extracellular exosome|cytosol|structural molecule activity conferring elasticity|cell-cell contact zone|plasma membrane|actin cytoskeleton|T-tubule|regulation of voltage-gated calcium channel activity|S100 protein binding|vesicle|membrane raft|sarcolemma|nucleus|cadherin binding|costamere
Ahnak2	0.458857	0.349339	0.323909	0.404468	0.594797	0.352683	GeneID:314478,Genbank:XM_017594522.1,RGD:1309696	AHNAK nucleoprotein 2		GO:0043484,GO:0005829,GO:0005886,GO:0008366,GO:0019226,GO:0021675,GO:0030018,GO:0030315,GO:0030659,GO:0032287,GO:0001778,GO:0032290,GO:0003723,GO:0043034,GO:0005737	regulation of RNA splicing|cytosol|plasma membrane|axon ensheathment|transmission of nerve impulse|nerve development|Z disc|T-tubule|cytoplasmic vesicle membrane|peripheral nervous system myelin maintenance|plasma membrane repair|peripheral nervous system myelin formation|RNA binding|costamere|cytoplasm
Ahr	2.97243	1.75726	2.67982	1.60392	1.28151	1.40274	GeneID:25690,Genbank:XM_017594050.1,RGD:2074	aryl hydrocarbon receptor	bHLH	GO:0001974,GO:0002260,GO:0002376,GO:0003085,GO:0003214,GO:0003243,GO:0003677,GO:0005634,GO:0005737,GO:0003700,GO:0005829,GO:0006351,GO:0009410,GO:0006355,GO:0009636,GO:0010468,GO:0014070,GO:0017025,GO:0019933,GO:0000122,GO:0043010,GO:0030522,GO:0000902,GO:0043029,GO:0030850,GO:0001094,GO:0043565,GO:0030888,GO:0001223,GO:0044212,GO:0001541,GO:0045793,GO:0001568,GO:0045892,GO:0001569,GO:0001782,GO:…	blood vessel remodeling|lymphocyte homeostasis|immune system process|negative regulation of systemic arterial blood pressure|cardiac left ventricle morphogenesis|circumferential growth involved in left ventricle morphogenesis|DNA binding|nucleus|cytoplasm|DNA binding transcription factor activity|cytosol|transcription, DNA-templated|response to xenobiotic stimulus|regulation of transcription, DNA…	rno04659,rno04934	Th17 cell differentiation|Cushing's syndrome
Ahrr	0.0393185	0.133568	0.0272996	0.0420999	0.0647563	0.0807266	GeneID:498999,Genbank:NM_001024285.1,RGD:1559857	aryl-hydrocarbon receptor repressor	bHLH	GO:0046983,GO:0003677,GO:0005634,GO:0005654,GO:0005829,GO:0006351,GO:0009410,GO:0033235,GO:0034753,GO:0045892,GO:0000122,GO:0045944,GO:0001191	protein dimerization activity|DNA binding|nucleus|nucleoplasm|cytosol|transcription, DNA-templated|response to xenobiotic stimulus|positive regulation of protein sumoylation|nuclear aryl hydrocarbon receptor complex|negative regulation of transcription, DNA-templated|negative regulation of transcription by RNA polymerase II|positive regulation of transcription by RNA polymerase II|transcriptional…
Ahsa1	49.8513	52.8887	50.7744	85.5349	81.9332	64.7486	GeneID:681996,Genbank:XM_017594356.1,RGD:1589285	activator of Hsp90 ATPase activity 1		GO:0032781,GO:0045296,GO:0051087,GO:0001671,GO:0005829	positive regulation of ATPase activity|cadherin binding|chaperone binding|ATPase activator activity|cytosol
Ahsa2	2.92699	2.3409	2.38322	6.64125	6.41001	3.96485	GeneID:305577,Genbank:NM_001107241.1,RGD:1307171	AHA1, activator of heat shock protein ATPase 2		GO:0001671,GO:0032781,GO:0051087	ATPase activator activity|positive regulation of ATPase activity|chaperone binding
Ahsg	0	0	0	0	0.0430056	0	GeneID:25373,Genbank:NM_012898.4,RGD:2075	alpha-2-HS-glycoprotein		GO:0065003,GO:0032869,GO:0030294,GO:0005576,GO:0072562,GO:0032991,GO:0030308,GO:0045780,GO:0030502,GO:0005615,GO:0046627,GO:0005794,GO:0006953,GO:0008584,GO:0050727,GO:0010951,GO:0031012,GO:0050766,GO:0016021,GO:0001503,GO:0019210,GO:0004866,GO:0061099,GO:0031100,GO:0021987,GO:0004869	protein-containing complex assembly|cellular response to insulin stimulus|receptor signaling protein tyrosine kinase inhibitor activity|extracellular region|blood microparticle|protein-containing complex|negative regulation of cell growth|positive regulation of bone resorption|negative regulation of bone mineralization|extracellular space|negative regulation of insulin receptor signaling pathway|…
Ahsp	1.10951	0.358355	0.328254	0.338818	0.471929	0.162876	GeneID:293522,Genbank:NM_001106299.1,RGD:1306725	alpha hemoglobin stabilizing protein		GO:0005737,GO:0006457,GO:0008150,GO:0030218,GO:0030492,GO:0050821,GO:0003674,GO:0005575	cytoplasm|protein folding|biological_process|erythrocyte differentiation|hemoglobin binding|protein stabilization|molecular_function|cellular_component
Aicda	0	0	0	0	0	0	GeneID:399679,Genbank:NM_001100779.1,RGD:1303222	activation-induced cytidine deaminase		GO:0070383,GO:0016446,GO:0003723,GO:0071222,GO:0016554,GO:0004126,GO:0080111,GO:0031625,GO:0005575,GO:0005634,GO:0005737,GO:0042742,GO:0090310,GO:0042802,GO:0008150,GO:0097752,GO:0045190,GO:0008270,GO:0045869,GO:0009972,GO:0000178,GO:0047844,GO:0010529,GO:0000932,GO:0051607,GO:0016445,GO:0003674	DNA cytosine deamination|somatic hypermutation of immunoglobulin genes|RNA binding|cellular response to lipopolysaccharide|cytidine to uridine editing|cytidine deaminase activity|DNA demethylation|ubiquitin protein ligase binding|cellular_component|nucleus|cytoplasm|defense response to bacterium|negative regulation of methylation-dependent chromatin silencing|identical protein binding|biological_…	rno04672,rno05340	Intestinal immune network for IgA production|Primary immunodeficiency
Aida	11.2042	8.54706	10.1515	9.02046	9.66079	9.39939	GeneID:682999,Genbank:NM_001127600.1,RGD:1592746	axin interactor, dorsalization associated		GO:0030178,GO:0035091,GO:0035556,GO:0043496,GO:0043508,GO:0046329,GO:0048264,GO:0005737,GO:0016020,GO:0019904	negative regulation of Wnt signaling pathway|phosphatidylinositol binding|intracellular signal transduction|regulation of protein homodimerization activity|negative regulation of JUN kinase activity|negative regulation of JNK cascade|determination of ventral identity|cytoplasm|membrane|protein domain specific binding
Aif1	2.59643	3.47766	3.15226	1.32615	1.60395	1.95075	GeneID:29427,Genbank:XM_006256063.3,RGD:61924	allograft inflammatory factor 1		GO:0005737,GO:0005829,GO:0005884,GO:0030335,GO:0006911,GO:0031668,GO:0032587,GO:0006954,GO:0032870,GO:0034097,GO:0048662,GO:0042102,GO:0048678,GO:0051015,GO:0042116,GO:0051017,GO:0051384,GO:0001726,GO:1900087,GO:0051602,GO:0001891,GO:2000406,GO:0071315,GO:0071346,GO:0001934,GO:0005509,GO:0005634,GO:0010629,GO:0014739,GO:0016601,GO:0030027,GO:0042995,GO:0030041,GO:0043066,GO:0043204,GO:0045429,GO:…	cytoplasm|cytosol|actin filament|positive regulation of cell migration|phagocytosis, engulfment|cellular response to extracellular stimulus|ruffle membrane|inflammatory response|cellular response to hormone stimulus|response to cytokine|negative regulation of smooth muscle cell proliferation|positive regulation of T cell proliferation|response to axon injury|actin filament binding|macrophage acti…
Aif1l	4.646	4.14852	4.6517	3.14702	2.70265	3.83854	GeneID:362107,Genbank:NM_001108578.1,RGD:1305081	allograft inflammatory factor 1-like		GO:0005925,GO:0015629,GO:0032991,GO:0051015,GO:0005509,GO:0005884	focal adhesion|actin cytoskeleton|protein-containing complex|actin filament binding|calcium ion binding|actin filament
Aifm1	56.9729	61.9591	59.7937	61.5687	54.194	63.9367	GeneID:83533,Genbank:NM_031356.1,RGD:620817	apoptosis inducing factor, mitochondria associated 1		GO:0005739,GO:0005743,GO:0005758,GO:0005829,GO:0048471,GO:0006915,GO:0050660,GO:0006919,GO:0051402,GO:0055114,GO:0070059,GO:0070301,GO:0071392,GO:0071732,GO:0071949,GO:0002931,GO:0003674,GO:0003677,GO:0005634,GO:0005737,GO:0009636,GO:0010942,GO:0016021,GO:0016174,GO:0016491,GO:0016651,GO:0030182,GO:0090650,GO:0032981,GO:1902065,GO:0043525,GO:1902510,GO:0046983,GO:1904045	mitochondrion|mitochondrial inner membrane|mitochondrial intermembrane space|cytosol|perinuclear region of cytoplasm|apoptotic process|flavin adenine dinucleotide binding|activation of cysteine-type endopeptidase activity involved in apoptotic process|neuron apoptotic process|oxidation-reduction process|intrinsic apoptotic signaling pathway in response to endoplasmic reticulum stress|cellular res…	rno04210,rno04217	Apoptosis|Necroptosis
Aifm2	2.69843	3.34306	2.74959	3.40909	2.58197	2.77182	GeneID:361843,Genbank:XM_006256452.2,RGD:1304964	apoptosis inducing factor, mitochondria associated 2		GO:0050660,GO:0005737,GO:0005739,GO:0005741,GO:0005811,GO:0005829,GO:0008637,GO:0022904,GO:0043065,GO:0003677,GO:0004174	flavin adenine dinucleotide binding|cytoplasm|mitochondrion|mitochondrial outer membrane|lipid droplet|cytosol|apoptotic mitochondrial changes|respiratory electron transport chain|positive regulation of apoptotic process|DNA binding|electron-transferring-flavoprotein dehydrogenase activity
Aifm3	0.0896673	0.0336805	0.0623928	0.0955298	0.116161	0.0920748	GeneID:303786,Genbank:XM_017597951.1,RGD:1306028	apoptosis inducing factor, mitochondria associated 3		GO:0005783,GO:0005829,GO:0016491,GO:0050660,GO:0051537,GO:0055114,GO:0097194,GO:0005634,GO:0005739,GO:0005743	endoplasmic reticulum|cytosol|oxidoreductase activity|flavin adenine dinucleotide binding|2 iron, 2 sulfur cluster binding|oxidation-reduction process|execution phase of apoptosis|nucleus|mitochondrion|mitochondrial inner membrane
Aig1	0.610729	0.445016	0.396806	0.504338	0.476177	0.587755	GeneID:292486,Genbank:NM_001134425.1,RGD:1562920	androgen-induced 1		GO:0016787,GO:0042758,GO:0012505,GO:0016020,GO:0016021	hydrolase activity|long-chain fatty acid catabolic process|endomembrane system|membrane|integral component of membrane
Aim1	0.819267	0.536505	0.613007	0.409693	0.297944	0.503511	GeneID:309866,Genbank:XM_017601841.1,RGD:1308629	absent in melanoma 1		GO:0003674,GO:0005575,GO:0008150	molecular_function|cellular_component|biological_process
Aim1l	0.101626	0.0281239	0.097044	0.0446067	0.0161493	0.0434358	GeneID:298543,Genbank:XM_008764189.2,RGD:1308621	absent in melanoma 1-like
Aim2	0.0746639	0.0509252	0.0568788	0.01071	0.035376	0.0305464	GeneID:304987,Genbank:XM_006250336.3,RGD:1307283	absent in melanoma 2		GO:0035458,GO:0003690,GO:0035690,GO:0005575,GO:0042802,GO:0005654,GO:0005737,GO:0005739,GO:0050702,GO:0005829,GO:0050718,GO:0008150,GO:0051092,GO:0032088,GO:0070269,GO:0032461,GO:0002218,GO:0097169,GO:0032731,GO:0002230,GO:2001056,GO:0033209,GO:0003674	cellular response to interferon-beta|double-stranded DNA binding|cellular response to drug|cellular_component|identical protein binding|nucleoplasm|cytoplasm|mitochondrion|interleukin-1 beta secretion|cytosol|positive regulation of interleukin-1 beta secretion|biological_process|positive regulation of NF-kappaB transcription factor activity|negative regulation of NF-kappaB transcription factor ac…	rno04621,rno04623	NOD-like receptor signaling pathway|Cytosolic DNA-sensing pathway
Aimp1	25.7081	26.7576	26.3514	24.5327	22.8359	23.8317	GeneID:114632,Genbank:NM_053757.1,RGD:620466	aminoacyl tRNA synthetase complex-interacting multifunctional protein 1		GO:0017102,GO:0005125,GO:0042803,GO:0048514,GO:0005615,GO:0005829,GO:0006418,GO:0006954,GO:0050900,GO:0007267,GO:0051020,GO:0009986,GO:0051607,GO:0010469,GO:0070094,GO:0016525,GO:0000049,GO:0017101,GO:0001937	methionyl glutamyl tRNA synthetase complex|cytokine activity|protein homodimerization activity|blood vessel morphogenesis|extracellular space|cytosol|tRNA aminoacylation for protein translation|inflammatory response|leukocyte migration|cell-cell signaling|GTPase binding|cell surface|defense response to virus|regulation of signaling receptor activity|positive regulation of glucagon secretion|negat…
Aimp2	22.4022	25.6402	25.4144	23.808	21.7562	23.1123	GeneID:288480,Genbank:XM_006248863.3,RGD:1560787	aminoacyl tRNA synthetase complex-interacting multifunctional protein 2		GO:0006915,GO:0008285,GO:0017101,GO:0031398,GO:0032947,GO:0060510,GO:0065003,GO:1901216,GO:1903632,GO:0005634,GO:0005829,GO:0006412	apoptotic process|negative regulation of cell proliferation|aminoacyl-tRNA synthetase multienzyme complex|positive regulation of protein ubiquitination|protein-containing complex scaffold activity|Type II pneumocyte differentiation|protein-containing complex assembly|positive regulation of neuron death|positive regulation of aminoacyl-tRNA ligase activity|nucleus|cytosol|translation
Aip	15.4059	16.3716	13.91	13.8538	14.1701	15.1092	GeneID:282827,Genbank:NM_172327.2,RGD:628619	aryl-hydrocarbon receptor-interacting protein		GO:0051082,GO:0005829,GO:0051344,GO:0005886,GO:1903506,GO:0006626,GO:0006805,GO:0010738,GO:0016020,GO:0017162,GO:0022417,GO:0034751,GO:0003712,GO:0036004,GO:0005515	unfolded protein binding|cytosol|negative regulation of cyclic-nucleotide phosphodiesterase activity|plasma membrane|regulation of nucleic acid-templated transcription|protein targeting to mitochondrion|xenobiotic metabolic process|regulation of protein kinase A signaling|membrane|aryl hydrocarbon receptor binding|protein maturation by protein folding|aryl hydrocarbon receptor complex|transcripti…	rno04934	Cushing's syndrome
Aipl1	0	0	0	0	0	0	GeneID:59110,Genbank:XM_017597500.1,RGD:70906	aryl hydrocarbon receptor-interacting protein-like 1		GO:0043066,GO:0003674,GO:0005575,GO:0005634,GO:0005654,GO:0005737,GO:0005829,GO:0007601,GO:0007603,GO:0008150,GO:0001895,GO:0018343,GO:0001917,GO:0030823,GO:0001918	negative regulation of apoptotic process|molecular_function|cellular_component|nucleus|nucleoplasm|cytoplasm|cytosol|visual perception|phototransduction, visible light|biological_process|retina homeostasis|protein farnesylation|photoreceptor inner segment|regulation of cGMP metabolic process|farnesylated protein binding	rno04934	Cushing's syndrome
Aire	0	0	0	0	0	0	GeneID:294328,Genbank:XM_006256247.2,RGD:1311139	autoimmune regulator	SAND	GO:0044212,GO:0006955,GO:0002509,GO:0045060,GO:0006959,GO:0003674,GO:0045182,GO:0008150,GO:0003682,GO:0045893,GO:0003712,GO:0005575,GO:0005622,GO:0008270,GO:0005634,GO:0045944,GO:0016604,GO:0032602,GO:0005737,GO:0097536,GO:0042393,GO:0006355,GO:0000977,GO:2000410,GO:0042802,GO:0006417,GO:0002458	transcription regulatory region DNA binding|immune response|central tolerance induction to self antigen|negative thymic T cell selection|humoral immune response|molecular_function|translation regulator activity|biological_process|chromatin binding|positive regulation of transcription, DNA-templated|transcription cofactor activity|cellular_component|intracellular|zinc ion binding|nucleus|positive …	rno04120,rno05340	Ubiquitin mediated proteolysis|Primary immunodeficiency
Ajap1	0.244696	0.322625	0.202544	0.0256003	0.0937412	0.0997822	GeneID:687031,Genbank:NM_001101014.1,RGD:1590138	adherens junction associated protein 1		GO:0044214,GO:0005913,GO:0044291,GO:0007155,GO:0008013,GO:0009898,GO:0009986,GO:0044877,GO:0016323,GO:0061045,GO:0016324,GO:0030860,GO:0001953	spanning component of plasma membrane|cell-cell adherens junction|cell-cell contact zone|cell adhesion|beta-catenin binding|cytoplasmic side of plasma membrane|cell surface|protein-containing complex binding|basolateral plasma membrane|negative regulation of wound healing|apical plasma membrane|regulation of polarized epithelial cell differentiation|negative regulation of cell-matrix adhesion
Ajuba	4.0093	2.16664	2.8568	2.34858	1.76815	2.08593	GeneID:85265,Genbank:NM_053503.1,RGD:620407	ajuba LIM protein		GO:0003714,GO:0005634,GO:0005667,GO:0005794,GO:0030032,GO:0005815,GO:0030334,GO:0005829,GO:0031328,GO:0005886,GO:0031334,GO:0033673,GO:0033674,GO:0034613,GO:0051015,GO:0035195,GO:1900037,GO:0035313,GO:2000637,GO:0035329,GO:0000122,GO:0000932,GO:0001666,GO:0003682,GO:0005911,GO:0005912,GO:0005925,GO:0006351,GO:0006355,GO:0035331,GO:0007010,GO:0016339,GO:0030027,GO:0043087,GO:0043123,GO:0043406,GO:…	transcription corepressor activity|nucleus|transcription factor complex|Golgi apparatus|lamellipodium assembly|microtubule organizing center|regulation of cell migration|cytosol|positive regulation of cellular biosynthetic process|plasma membrane|positive regulation of protein complex assembly|negative regulation of kinase activity|positive regulation of kinase activity|cellular protein localizat…	rno04390,rno04392	Hippo signaling pathway|Hippo signaling pathway - multiple species
Ak1	42.572	51.8102	47.4234	37.639	40.0794	46.7472	GeneID:24183,Genbank:NM_024349.3,RGD:2076	adenylate kinase 1		GO:0033574,GO:0010828,GO:0004550,GO:0036126,GO:0014042,GO:0042493,GO:0014823,GO:0005524,GO:0043005,GO:0005737,GO:0005829,GO:0005886,GO:0006165,GO:0016776,GO:0046033,GO:0021549,GO:0006172,GO:0046034,GO:0021772,GO:0007050,GO:0046083,GO:0030017,GO:0007517,GO:0001520,GO:0046103,GO:0030182,GO:0009142,GO:0004017,GO:0048471,GO:0032355	response to testosterone|positive regulation of glucose transmembrane transport|nucleoside diphosphate kinase activity|sperm flagellum|positive regulation of neuron maturation|response to drug|response to activity|ATP binding|neuron projection|cytoplasm|cytosol|plasma membrane|nucleoside diphosphate phosphorylation|phosphotransferase activity, phosphate group as acceptor|AMP metabolic process|cer…	rno00230,rno00730	Purine metabolism|Thiamine metabolism
Ak2	34.0117	24.4408	36.5791	26.0585	26.6672	30.5982	GeneID:24184,Genbank:NM_001033967.2,RGD:2077	adenylate kinase 2		GO:0046939,GO:0007420,GO:0004017,GO:0097066,GO:0019205,GO:0097226,GO:0036126,GO:0005524,GO:0005634,GO:0005737,GO:0005739,GO:0005743,GO:0046033,GO:0005758,GO:0046034,GO:0005829,GO:0006119,GO:0001889,GO:0046060,GO:0006172,GO:0046083	nucleotide phosphorylation|brain development|adenylate kinase activity|response to thyroid hormone|nucleobase-containing compound kinase activity|sperm mitochondrial sheath|sperm flagellum|ATP binding|nucleus|cytoplasm|mitochondrion|mitochondrial inner membrane|AMP metabolic process|mitochondrial intermembrane space|ATP metabolic process|cytosol|oxidative phosphorylation|liver development|dATP me…	rno00230,rno00730	Purine metabolism|Thiamine metabolism
Ak3	90.8365	92.8621	92.0393	98.8608	89.9986	97.3104	GeneID:26956,Genbank:NM_013218.1,RGD:619885	adenylate kinase 3		GO:0046041,GO:0021549,GO:0004017,GO:0021772,GO:0005524,GO:0046051,GO:0042594,GO:0005525,GO:0005739,GO:0005758,GO:0005759,GO:0042802,GO:0046060,GO:0046033,GO:0046899,GO:0006172,GO:0046034,GO:0001889,GO:0046939,GO:0046039,GO:0006756,GO:0051260,GO:0007517	ITP metabolic process|cerebellum development|adenylate kinase activity|olfactory bulb development|ATP binding|UTP metabolic process|response to starvation|GTP binding|mitochondrion|mitochondrial intermembrane space|mitochondrial matrix|identical protein binding|dATP metabolic process|AMP metabolic process|nucleoside triphosphate adenylate kinase activity|ADP biosynthetic process|ATP metabolic pro…	rno00230	Purine metabolism
Ak4	21.5225	23.6895	25.2182	18.8147	16.2863	20.42	GeneID:29223,Genbank:XM_017593196.1,RGD:2078	adenylate kinase 4		GO:0042493,GO:0004017,GO:0046033,GO:0004550,GO:0046034,GO:0005524,GO:0005525,GO:0005575,GO:0005739,GO:0046039,GO:0005759,GO:0046899,GO:0006165,GO:0007420,GO:0001889,GO:0009142,GO:0003674	response to drug|adenylate kinase activity|AMP metabolic process|nucleoside diphosphate kinase activity|ATP metabolic process|ATP binding|GTP binding|cellular_component|mitochondrion|GTP metabolic process|mitochondrial matrix|nucleoside triphosphate adenylate kinase activity|nucleoside diphosphate phosphorylation|brain development|liver development|nucleoside triphosphate biosynthetic process|mol…	rno00230,rno00730	Purine metabolism|Thiamine metabolism
Ak5	0	0	0	0	0	0.0426705	GeneID:301115,Genbank:XM_017596708.1,RGD:1588584	adenylate kinase 5				rno00230,rno00730	Purine metabolism|Thiamine metabolism
Ak6	6.66877	7.05741	8.71331	7.29318	9.05896	7.26708	GeneID:102238592,Genbank:NM_001012463.3,RGD:7387335	adenylate kinase 6		GO:0015937,GO:0004017,GO:0046939,GO:0004140,GO:0005524,GO:0005634,GO:0005654,GO:0005730,GO:0005737,GO:0005829,GO:0015030	coenzyme A biosynthetic process|adenylate kinase activity|nucleotide phosphorylation|dephospho-CoA kinase activity|ATP binding|nucleus|nucleoplasm|nucleolus|cytoplasm|cytosol|Cajal body	rno00230,rno03008	Purine metabolism|Ribosome biogenesis in eukaryotes
Ak7	0.0153963	0.0171369	0	0	0.0150705	0	GeneID:314416,Genbank:XM_008764806.2,RGD:1309600	adenylate kinase 7		GO:0004127,GO:0004550,GO:0005524,GO:0006165,GO:0007283,GO:0007420,GO:0009142,GO:0009165,GO:0019206,GO:0035082,GO:0002437,GO:0003351,GO:0004017	cytidylate kinase activity|nucleoside diphosphate kinase activity|ATP binding|nucleoside diphosphate phosphorylation|spermatogenesis|brain development|nucleoside triphosphate biosynthetic process|nucleotide biosynthetic process|nucleoside kinase activity|axoneme assembly|inflammatory response to antigenic stimulus|epithelial cilium movement|adenylate kinase activity	rno00230,rno00730	Purine metabolism|Thiamine metabolism
Ak8	0	0	0	0	0	0	GeneID:311833,Genbank:NM_001004266.1,RGD:1303144	adenylate kinase 8		GO:0036126,GO:0004127,GO:0004550,GO:0005524,GO:0005829,GO:0005930,GO:0006165,GO:0009142,GO:0009165,GO:0004017,GO:0019206,GO:0021591	sperm flagellum|cytidylate kinase activity|nucleoside diphosphate kinase activity|ATP binding|cytosol|axoneme|nucleoside diphosphate phosphorylation|nucleoside triphosphate biosynthetic process|nucleotide biosynthetic process|adenylate kinase activity|nucleoside kinase activity|ventricular system development	rno00230,rno00730	Purine metabolism|Thiamine metabolism
Ak9	0	0	0	0	0	0	GeneID:294521,Genbank:XM_017601822.1,RGD:1559879	adenylate kinase 9		GO:0061566,GO:0005654,GO:0061567,GO:0061568,GO:0005737,GO:0006174,GO:0006186,GO:0006756,GO:0006757,GO:0061569,GO:0019206,GO:0061570,GO:0031965,GO:0061571,GO:0050145,GO:0004550,GO:0061508,GO:0005524,GO:0061565,GO:0005634	CMP phosphorylation|nucleoplasm|dCMP phosphorylation|GDP phosphorylation|cytoplasm|dADP phosphorylation|dGDP phosphorylation|AMP phosphorylation|ATP generation from ADP|UDP phosphorylation|nucleoside kinase activity|dCDP phosphorylation|nuclear membrane|TDP phosphorylation|nucleoside phosphate kinase activity|nucleoside diphosphate kinase activity|CDP phosphorylation|ATP binding|dAMP phosphorylat…	rno00230,rno00240	Purine metabolism|Pyrimidine metabolism
Akain1	0	0	0	0	0	0	GeneID:100362606,Genbank:XM_017596880.1,RGD:2324352	A kinase (PRKA) anchor inhibitor 1		GO:0008104,GO:0010738,GO:0031333,GO:0034237,GO:0051018,GO:0005829	protein localization|regulation of protein kinase A signaling|negative regulation of protein complex assembly|protein kinase A regulatory subunit binding|protein kinase A binding|cytosol
Akap1	47.232	53.3809	56.7881	58.5041	49.2565	45.1484	GeneID:114124,Genbank:XM_006247068.1,RGD:620826	A-kinase anchoring protein 1		GO:0042308,GO:0019904,GO:0005741,GO:0045211,GO:0030061,GO:0005743,GO:0048487,GO:0030346,GO:0005759,GO:0071320,GO:0005811,GO:0008017,GO:0010614,GO:0010738,GO:0031594,GO:0071375,GO:0032947,GO:0016021,GO:0034237,GO:0016301,GO:0016310,GO:0003723,GO:0019901,GO:0005739,GO:0035308,GO:0019903	negative regulation of protein import into nucleus|protein domain specific binding|mitochondrial outer membrane|postsynaptic membrane|mitochondrial crista|mitochondrial inner membrane|beta-tubulin binding|protein phosphatase 2B binding|mitochondrial matrix|cellular response to cAMP|lipid droplet|microtubule binding|negative regulation of cardiac muscle hypertrophy|regulation of protein kinase A s…
Akap10	2.72068	2.28289	2.56528	2.61635	2.706	2.83216	GeneID:360540,Genbank:NM_001114606.1,RGD:1308869	A-kinase anchoring protein 10		GO:0005739,GO:0005829,GO:0005886,GO:0008104,GO:0008150,GO:0032991,GO:0003674,GO:0051018,GO:0005575	mitochondrion|cytosol|plasma membrane|protein localization|biological_process|protein-containing complex|molecular_function|protein kinase A binding|cellular_component
Akap11	7.7011	7.72006	6.8932	7.40482	7.27953	7.55764	GeneID:498549,Genbank:XM_006252344.2,RGD:2079	A-kinase anchoring protein 11		GO:0032947,GO:0005737,GO:0032991,GO:0005777,GO:0034236,GO:0005829,GO:0005886,GO:0034237,GO:0006928,GO:0042325,GO:0010738,GO:0051018,GO:0016301,GO:0005730,GO:0016310,GO:0019207	protein-containing complex scaffold activity|cytoplasm|protein-containing complex|peroxisome|protein kinase A catalytic subunit binding|cytosol|plasma membrane|protein kinase A regulatory subunit binding|movement of cell or subcellular component|regulation of phosphorylation|regulation of protein kinase A signaling|protein kinase A binding|kinase activity|nucleolus|phosphorylation|kinase regulato…
Akap12	4.49931	3.75413	3.85301	5.54494	8.11976	11.6575	GeneID:83425,Genbank:NM_057103.2,RGD:70988	A-kinase anchoring protein 12		GO:0005886,GO:0006605,GO:0007165,GO:0007193,GO:0008179,GO:0010738,GO:0051018,GO:0090036,GO:0005829,GO:0005856	plasma membrane|protein targeting|signal transduction|adenylate cyclase-inhibiting G-protein coupled receptor signaling pathway|adenylate cyclase binding|regulation of protein kinase A signaling|protein kinase A binding|regulation of protein kinase C signaling|cytosol|cytoskeleton
Akap13	10.5795	9.11946	9.52547	13.0647	14.3709	12.6754	GeneID:293024,Genbank:NM_001106271.2,RGD:727893	A-kinase anchoring protein 13		GO:0005884,GO:0005938,GO:0006468,GO:0007186,GO:0035025,GO:0007507,GO:0043123,GO:0008104,GO:0043406,GO:0045859,GO:0046872,GO:0086023,GO:0048471,GO:0051018,GO:1900169,GO:0004691,GO:0005078,GO:0005089,GO:0005634,GO:0005829,GO:0010611,GO:0015629,GO:0017048,GO:0030864,GO:0032947,GO:0051168,GO:0055007,GO:0060297,GO:0060348,GO:0071875	actin filament|cell cortex|protein phosphorylation|G-protein coupled receptor signaling pathway|positive regulation of Rho protein signal transduction|heart development|positive regulation of I-kappaB kinase/NF-kappaB signaling|protein localization|positive regulation of MAP kinase activity|regulation of protein kinase activity|metal ion binding|adenylate cyclase-activating adrenergic receptor si…
Akap14	0.0337789	0	0	0	0.0335351	0	GeneID:60332,Genbank:NM_021703.1,RGD:708510	A-kinase anchoring protein 14		GO:0034237,GO:0035686,GO:0051018,GO:0005930,GO:0005952,GO:0007283	protein kinase A regulatory subunit binding|sperm fibrous sheath|protein kinase A binding|axoneme|cAMP-dependent protein kinase complex|spermatogenesis
Akap17a	13.3094	14.961	13.6736	13.4552	15.3803	15.1988	GeneID:288526,Genbank:NM_001127246.1,RGD:1564640	A-kinase anchoring protein 17A		GO:0043484,GO:0051018,GO:0005634,GO:0005829,GO:0016607	regulation of RNA splicing|protein kinase A binding|nucleus|cytosol|nuclear speck
Akap17b	1.07368	1.10873	1.04292	1.47981	0.786199	1.08838	GeneID:313434,Genbank:XM_017602375.1,RGD:1566363	A kinase (PRKA) anchor protein 17B		GO:0003723	RNA binding
Akap2	29.4901	28.9096	26.4217	38.8422	38.6514	33.3833	GeneID:298024,Genbank:XM_006238186.3,RGD:1305135	A-kinase anchoring protein 2		GO:0007178,GO:0008104,GO:0019904,GO:0023052,GO:0032991,GO:0051018,GO:0051291,GO:0007015	transmembrane receptor protein serine/threonine kinase signaling pathway|protein localization|protein domain specific binding|signaling|protein-containing complex|protein kinase A binding|protein heterooligomerization|actin filament organization
Akap3	0.0314211	0.0880451	0.0163407	0	0.0310088	0.0642224	GeneID:312720,Genbank:XM_008763290.1,RGD:1359735	A-kinase anchoring protein 3		GO:0097228,GO:0005737,GO:0006928,GO:0007178,GO:0008104,GO:0008150,GO:0010738,GO:0016301,GO:0016310,GO:0031514,GO:0035686,GO:0001669,GO:0051018,GO:0003674,GO:0005575	sperm principal piece|cytoplasm|movement of cell or subcellular component|transmembrane receptor protein serine/threonine kinase signaling pathway|protein localization|biological_process|regulation of protein kinase A signaling|kinase activity|phosphorylation|motile cilium|sperm fibrous sheath|acrosomal vesicle|protein kinase A binding|molecular_function|cellular_component
Akap4	0.0874179	0.0246429	0.114615	0.231789	0.0438776	0.0891383	GeneID:79254,Genbank:NM_024402.1,RGD:620828	A-kinase anchoring protein 4		GO:0048471,GO:0031514,GO:0005929,GO:0051018,GO:0035686,GO:0006928,GO:0007178,GO:0008104,GO:0008150,GO:0010738,GO:0030018,GO:0044458,GO:0097228,GO:0030317,GO:0045184,GO:0003674,GO:0005575,GO:0005737	perinuclear region of cytoplasm|motile cilium|cilium|protein kinase A binding|sperm fibrous sheath|movement of cell or subcellular component|transmembrane receptor protein serine/threonine kinase signaling pathway|protein localization|biological_process|regulation of protein kinase A signaling|Z disc|motile cilium assembly|sperm principal piece|flagellated sperm motility|establishment of protein …
Akap5	0.0491189	0.129424	0.0685106	0.069332	0.0488208	0.118232	GeneID:171026,Genbank:NM_133515.2,RGD:620829	A-kinase anchoring protein 5		GO:0005886,GO:0006605,GO:0007165,GO:0007193,GO:0007194,GO:0008179,GO:0019904,GO:0021510,GO:0009898,GO:0021766,GO:0010524,GO:0030346,GO:0030425,GO:0031527,GO:0043197,GO:0031698,GO:0043198,GO:0032279,GO:0043267,GO:0032590,GO:0043271,GO:0043624,GO:0044877,GO:0001664,GO:0045296,GO:0001934,GO:0045762,GO:0003779,GO:0048471,GO:0005515,GO:0005516,GO:0005622,GO:0005737,GO:0005856,GO:0010738,GO:0014069,GO:…	plasma membrane|protein targeting|signal transduction|adenylate cyclase-inhibiting G-protein coupled receptor signaling pathway|negative regulation of adenylate cyclase activity|adenylate cyclase binding|protein domain specific binding|spinal cord development|cytoplasmic side of plasma membrane|hippocampus development|positive regulation of calcium ion transport into cytosol|protein phosphatase 2…
Akap6	31.128	33.6004	31.0218	29.4693	36.1544	33.8076	GeneID:64553,Genbank:XM_017594343.1,RGD:69412	A-kinase anchoring protein 6		GO:0007194,GO:0008179,GO:0010738,GO:0010880,GO:0014701,GO:0031965,GO:0032516,GO:0014704,GO:0032947,GO:0016301,GO:0032991,GO:0034237,GO:0048471,GO:0034629,GO:0034704,GO:0051018,GO:0051281,GO:0051721,GO:0060306,GO:0001934,GO:2000481,GO:0005515,GO:0060316,GO:0005634,GO:0061051,GO:0005635,GO:0005640,GO:0005737,GO:0005901,GO:0016310,GO:0016529,GO:0019899,GO:0030307,GO:0030315,GO:0042383,GO:0043495,GO:…	negative regulation of adenylate cyclase activity|adenylate cyclase binding|regulation of protein kinase A signaling|regulation of release of sequestered calcium ion into cytosol by sarcoplasmic reticulum|junctional sarcoplasmic reticulum membrane|nuclear membrane|positive regulation of phosphoprotein phosphatase activity|intercalated disc|protein-containing complex scaffold activity|kinase activ…
Akap7	8.17124	9.95851	10.0193	9.09905	8.6517	7.34906	GeneID:361458,Genbank:NM_001001801.3,RGD:1303071	A-kinase anchoring protein 7		GO:0071320,GO:0032991,GO:0016328,GO:0005737,GO:1901381,GO:0034237,GO:0016529,GO:0005829,GO:1902261,GO:0019901,GO:0008022,GO:0008104,GO:0010738,GO:0019904,GO:0051018,GO:0030315,GO:0016020,GO:0032947,GO:0016208,GO:0005515,GO:0060306,GO:0016324,GO:0005634,GO:0070382	cellular response to cAMP|protein-containing complex|lateral plasma membrane|cytoplasm|positive regulation of potassium ion transmembrane transport|protein kinase A regulatory subunit binding|sarcoplasmic reticulum|cytosol|positive regulation of delayed rectifier potassium channel activity|protein kinase binding|protein C-terminus binding|protein localization|regulation of protein kinase A signal…
Akap8	11.4885	8.49589	8.92113	10.3029	10.7514	9.80832	GeneID:116633,Genbank:XM_017594573.1,RGD:620832	A-kinase anchoring protein 8		GO:0034237,GO:0015031,GO:0003677,GO:0016363,GO:0003690,GO:0042826,GO:0005515,GO:0044839,GO:0005634,GO:0005654,GO:0005730,GO:0005739,GO:0045087,GO:0017151,GO:0005794,GO:0051059,GO:0031065,GO:0006351,GO:0071222,GO:0032720,GO:0006355,GO:0000278,GO:0071380,GO:0033127,GO:0007076,GO:0000793,GO:0008270,GO:0001939	protein kinase A regulatory subunit binding|protein transport|DNA binding|nuclear matrix|double-stranded DNA binding|histone deacetylase binding|protein binding|cell cycle G2/M phase transition|nucleus|nucleoplasm|nucleolus|mitochondrion|innate immune response|DEAD/H-box RNA helicase binding|Golgi apparatus|NF-kappaB binding|positive regulation of histone deacetylation|transcription, DNA-template…
Akap8l	14.4612	13.809	14.4429	17.0228	16.2581	16.2519	GeneID:299569,Genbank:XM_006241054.2,RGD:1359200	A-kinase anchoring protein 8 like		GO:0033127,GO:0005521,GO:0034237,GO:0005634,GO:0042826,GO:0005737,GO:0006397,GO:0007076,GO:0010793,GO:0016301,GO:0044839,GO:0016310,GO:0045944,GO:0016363,GO:0051081,GO:0016607,GO:0000278,GO:0017151,GO:0000785,GO:0031065,GO:0003677	regulation of histone phosphorylation|lamin binding|protein kinase A regulatory subunit binding|nucleus|histone deacetylase binding|cytoplasm|mRNA processing|mitotic chromosome condensation|regulation of mRNA export from nucleus|kinase activity|cell cycle G2/M phase transition|phosphorylation|positive regulation of transcription by RNA polymerase II|nuclear matrix|nuclear envelope disassembly|nuc…	rno05169	Epstein-Barr virus infection
Akap9	5.33468	6.11076	5.45831	5.82443	5.42745	5.84944	GeneID:246150,Genbank:NM_001037093.2,RGD:620833	A-kinase anchoring protein 9		GO:1903358,GO:0051661,GO:0033138,GO:0005794,GO:0060009,GO:0034237,GO:0005795,GO:0060306,GO:0005801,GO:0060307,GO:0005813,GO:0007020,GO:0007165,GO:0007194,GO:0036064,GO:0007283,GO:0071320,GO:0043025,GO:0008076,GO:0086091,GO:0043231,GO:0015459,GO:0097060,GO:0044307,GO:0031116,GO:0000242,GO:0098909,GO:0044325,GO:0005515,GO:1901018,GO:0051602,GO:0032947,GO:0005737	regulation of Golgi organization|maintenance of centrosome location|positive regulation of peptidyl-serine phosphorylation|Golgi apparatus|Sertoli cell development|protein kinase A regulatory subunit binding|Golgi stack|regulation of membrane repolarization|cis-Golgi network|regulation of ventricular cardiac muscle cell membrane repolarization|centrosome|microtubule nucleation|signal transduction…
Akip1	2.53919	1.66816	2.1572	3.68934	3.94721	1.90937	GeneID:361624,Genbank:XM_006229987.2,RGD:1306959	A-kinase interacting protein 1		GO:1901222,GO:0005654,GO:0034446	regulation of NIK/NF-kappaB signaling|nucleoplasm|substrate adhesion-dependent cell spreading
Akirin1	15.0992	16.5803	14.1136	15.4013	12.4902	14.9838	GeneID:595134,Genbank:NM_001030054.1,RGD:1585989	akirin 1		GO:0031965,GO:0005634,GO:0005654	nuclear membrane|nucleus|nucleoplasm
Akirin2	19.8284	17.7328	19.0199	23.6189	26.9116	24.2647	GeneID:297968,Genbank:XM_008763614.2,RGD:1307791	akirin 2		GO:0045087,GO:0005634,GO:0045892,GO:0005654,GO:0045944,GO:0006351,GO:0008284,GO:0009792,GO:0010629,GO:0010950,GO:0017053,GO:0019899,GO:0000122,GO:0032496,GO:0005515,GO:0032755	innate immune response|nucleus|negative regulation of transcription, DNA-templated|nucleoplasm|positive regulation of transcription by RNA polymerase II|transcription, DNA-templated|positive regulation of cell proliferation|embryo development ending in birth or egg hatching|negative regulation of gene expression|positive regulation of endopeptidase activity|transcriptional repressor complex|enzym…
Akna	1.24385	0.832609	0.975835	0.769212	1.01904	0.941214	GeneID:362530,Genbank:XM_006238257.3,RGD:1308202	AT-hook transcription factor		GO:0001650,GO:0005654,GO:0005813,GO:0005829,GO:0006366,GO:0043231,GO:0045944,GO:0000978,GO:0001077	fibrillar center|nucleoplasm|centrosome|cytosol|transcription by RNA polymerase II|intracellular membrane-bounded organelle|positive regulation of transcription by RNA polymerase II|RNA polymerase II proximal promoter sequence-specific DNA binding|transcriptional activator activity, RNA polymerase II proximal promoter sequence-specific DNA binding
Aknad1	0.0191849	0	0	0	0	0	GeneID:691416,Genbank:XM_008761422.2,RGD:1583957	AKNA domain containing 1
Akp3	0	0	0	0	0	0	GeneID:64621,Genbank:NM_022680.1,RGD:621650	alkaline phosphatase 3, intestine, not Mn requiring		GO:0005886,GO:0006793,GO:0008270,GO:0009897,GO:0016021,GO:0016311,GO:0031225,GO:0046872,GO:0000287,GO:0004035	plasma membrane|phosphorus metabolic process|zinc ion binding|external side of plasma membrane|integral component of membrane|dephosphorylation|anchored component of membrane|metal ion binding|magnesium ion binding|alkaline phosphatase activity	rno00730,rno00790	Thiamine metabolism|Folate biosynthesis
Akr1a1	170.127	179.125	176.049	151.149	149.591	147.987	GeneID:78959,Genbank:NM_031000.3,RGD:68346	aldo-keto reductase family 1 member A1		GO:0047939,GO:0005575,GO:0055114,GO:0005829,GO:0008106,GO:0008150,GO:0016324,GO:0016491,GO:0019853,GO:0042840,GO:0003674,GO:0046185,GO:0004032	L-glucuronate reductase activity|cellular_component|oxidation-reduction process|cytosol|alcohol dehydrogenase (NADP+) activity|biological_process|apical plasma membrane|oxidoreductase activity|L-ascorbic acid biosynthetic process|D-glucuronate catabolic process|molecular_function|aldehyde catabolic process|alditol:NADP+ 1-oxidoreductase activity	rno00010,rno00040,rno00561	Glycolysis / Gluconeogenesis|Pentose and glucuronate interconversions|Glycerolipid metabolism
Akr1b1	174.651	211.283	171.464	151.976	153.483	167.447	GeneID:24192,Genbank:NM_012498.1,RGD:2092	aldo-keto reductase family 1 member B		GO:0005829,GO:0005996,GO:0006061,GO:0008106,GO:0009414,GO:0010033,GO:0046427,GO:0016491,GO:0048471,GO:0018931,GO:0048661,GO:0031098,GO:0055114,GO:0060135,GO:0070301,GO:0071475,GO:0072001,GO:0001894,GO:0003091,GO:0004032,GO:0005615,GO:0005654,GO:0032838,GO:0033010,GO:0035809,GO:0042415,GO:0042629,GO:0043066,GO:0043220,GO:0072061,GO:0043795,GO:0097066,GO:0044597,GO:0097238,GO:0044598,GO:0097454,GO:…	cytosol|monosaccharide metabolic process|sorbitol biosynthetic process|alcohol dehydrogenase (NADP+) activity|response to water deprivation|response to organic substance|positive regulation of JAK-STAT cascade|oxidoreductase activity|perinuclear region of cytoplasm|naphthalene metabolic process|positive regulation of smooth muscle cell proliferation|stress-activated protein kinase signaling casca…	rno00040,rno00051,rno00052,rno00561,rno00790	Pentose and glucuronate interconversions|Fructose and mannose metabolism|Galactose metabolism|Glycerolipid metabolism|Folate biosynthesis
Akr1b10	7.61612	4.66986	1.15675	3.95384	1.21579	0.871625	GeneID:296972,Genbank:NM_001013084.1,RGD:1308277	aldo-keto reductase family 1 member B10		GO:0016488,GO:0016918,GO:0019751,GO:0042572,GO:0042574,GO:0044597,GO:0044598,GO:0045550,GO:0047718,GO:0052650,GO:0055114,GO:0001758,GO:0070401,GO:0004032,GO:0070402,GO:0005829	farnesol catabolic process|retinal binding|polyol metabolic process|retinol metabolic process|retinal metabolic process|daunorubicin metabolic process|doxorubicin metabolic process|geranylgeranyl reductase activity|indanol dehydrogenase activity|NADP-retinol dehydrogenase activity|oxidation-reduction process|retinal dehydrogenase activity|NADP+ binding|alditol:NADP+ 1-oxidoreductase activity|NADP…	rno00040,rno00051,rno00052,rno00561,rno00790	Pentose and glucuronate interconversions|Fructose and mannose metabolism|Galactose metabolism|Glycerolipid metabolism|Folate biosynthesis
Akr1b7	0.0165432	0	0	0	0	0	GeneID:116463,Genbank:XM_006236250.3,RGD:620257	aldo-keto reductase family 1, member B7		GO:0004303,GO:0005739,GO:0005829,GO:0008106,GO:0016491,GO:0016616,GO:0055114,GO:0004032,GO:0004033	estradiol 17-beta-dehydrogenase activity|mitochondrion|cytosol|alcohol dehydrogenase (NADP+) activity|oxidoreductase activity|oxidoreductase activity, acting on the CH-OH group of donors, NAD or NADP as acceptor|oxidation-reduction process|alditol:NADP+ 1-oxidoreductase activity|aldo-keto reductase (NADP) activity	rno00040,rno00051,rno00052,rno00561,rno00790	Pentose and glucuronate interconversions|Fructose and mannose metabolism|Galactose metabolism|Glycerolipid metabolism|Folate biosynthesis
Akr1b8	0.628288	0.444565	0.238541	0.361626	0.391052	0.407255	GeneID:286921,Genbank:NM_173136.1,RGD:708475	aldo-keto reductase family 1, member B8		GO:0008106,GO:0016491,GO:0055114,GO:0004032,GO:0005739,GO:0005829	alcohol dehydrogenase (NADP+) activity|oxidoreductase activity|oxidation-reduction process|alditol:NADP+ 1-oxidoreductase activity|mitochondrion|cytosol	rno00040,rno00051,rno00052,rno00561,rno00790	Pentose and glucuronate interconversions|Fructose and mannose metabolism|Galactose metabolism|Glycerolipid metabolism|Folate biosynthesis
Akr1c1	0	0	0	0.0625037	0	0	GeneID:307092,Genbank:XM_006254188.3,RGD:1306847	aldo-keto reductase family 1, member C1		GO:0047023,GO:0032052,GO:0005496,GO:0042448,GO:0005575,GO:0047045,GO:0042493,GO:0005634,GO:0047086,GO:0005737,GO:0005829,GO:0006693,GO:0008106,GO:0043627,GO:0008202,GO:0048025,GO:0044597,GO:0055114,GO:0008207,GO:0071395,GO:0044598,GO:0016229,GO:0001758,GO:0016491,GO:0004032,GO:0047006,GO:0016655,GO:0004303	androsterone dehydrogenase activity|bile acid binding|steroid binding|progesterone metabolic process|cellular_component|testosterone 17-beta-dehydrogenase (NADP+) activity|response to drug|nucleus|ketosteroid monooxygenase activity|cytoplasm|cytosol|prostaglandin metabolic process|alcohol dehydrogenase (NADP+) activity|response to estrogen|steroid metabolic process|negative regulation of mRNA spl…	rno00140,rno00980	Steroid hormone biosynthesis|Metabolism of xenobiotics by cytochrome P450
Akr1c12	0.151828	0.173518	0.342394	0.244537	0.180204	0.441302	GeneID:361266,Genbank:XM_017600632.1,RGD:1308232	aldo-keto reductase family 1, member C12		GO:0055114,GO:0006693,GO:0008106,GO:0008202,GO:0008207,GO:0016229,GO:0016491,GO:0032052,GO:0042448,GO:0044597,GO:0044598,GO:0004032,GO:0047023,GO:0005496,GO:0047086,GO:0005829	oxidation-reduction process|prostaglandin metabolic process|alcohol dehydrogenase (NADP+) activity|steroid metabolic process|C21-steroid hormone metabolic process|steroid dehydrogenase activity|oxidoreductase activity|bile acid binding|progesterone metabolic process|daunorubicin metabolic process|doxorubicin metabolic process|alditol:NADP+ 1-oxidoreductase activity|androsterone dehydrogenase acti…
Akr1c12l1	0	0	0	0	0	0.0571653	GeneID:498790,Genbank:NM_001135744.1,RGD:1559604	aldo-keto reductase family 1, member C12-like 1		GO:0055114,GO:0006693,GO:0008106,GO:0008202,GO:0008207,GO:0016229,GO:0016491,GO:0032052,GO:0042448,GO:0044597,GO:0044598,GO:0004032,GO:0047023,GO:0005496,GO:0047086,GO:0005829	oxidation-reduction process|prostaglandin metabolic process|alcohol dehydrogenase (NADP+) activity|steroid metabolic process|C21-steroid hormone metabolic process|steroid dehydrogenase activity|oxidoreductase activity|bile acid binding|progesterone metabolic process|daunorubicin metabolic process|doxorubicin metabolic process|alditol:NADP+ 1-oxidoreductase activity|androsterone dehydrogenase acti…
Akr1c13	0	0.0653645	0.0602953	0	0	0	GeneID:364773,Genbank:NM_001014240.3,RGD:1359406	aldo-keto reductase family 1, member C13		GO:0055114,GO:0006693,GO:0008106,GO:0008202,GO:0008207,GO:0016229,GO:0016491,GO:0032052,GO:0042448,GO:0044597,GO:0044598,GO:0004032,GO:0047023,GO:0005496,GO:0047086,GO:0005829	oxidation-reduction process|prostaglandin metabolic process|alcohol dehydrogenase (NADP+) activity|steroid metabolic process|C21-steroid hormone metabolic process|steroid dehydrogenase activity|oxidoreductase activity|bile acid binding|progesterone metabolic process|daunorubicin metabolic process|doxorubicin metabolic process|alditol:NADP+ 1-oxidoreductase activity|androsterone dehydrogenase acti…
Akr1c14	16.0288	13.9312	17.2559	7.6585	5.40304	7.48561	GeneID:191574,Genbank:NM_138547.3,RGD:708361	aldo-keto reductase family 1, member C14		GO:0044598,GO:0005829,GO:0047023,GO:0006693,GO:0047042,GO:0008106,GO:0008202,GO:0008207,GO:0016229,GO:0047086,GO:0055114,GO:0016491,GO:0021766,GO:0032052,GO:0004032,GO:0042448,GO:0005496,GO:0044597,GO:0005737	doxorubicin metabolic process|cytosol|androsterone dehydrogenase activity|prostaglandin metabolic process|androsterone dehydrogenase (B-specific) activity|alcohol dehydrogenase (NADP+) activity|steroid metabolic process|C21-steroid hormone metabolic process|steroid dehydrogenase activity|ketosteroid monooxygenase activity|oxidation-reduction process|oxidoreductase activity|hippocampus development…
Akr1c19	2.51023	1.96679	2.64741	1.61944	1.78881	2.11283	GeneID:307096,Genbank:XM_008771867.2,RGD:1562954	aldo-keto reductase family 1, member C19		GO:0055114,GO:0006693,GO:0008106,GO:0008202,GO:0008207,GO:0016229,GO:0016491,GO:0032052,GO:0042448,GO:0044597,GO:0044598,GO:0004032,GO:0047023,GO:0005496,GO:0047086,GO:0005829	oxidation-reduction process|prostaglandin metabolic process|alcohol dehydrogenase (NADP+) activity|steroid metabolic process|C21-steroid hormone metabolic process|steroid dehydrogenase activity|oxidoreductase activity|bile acid binding|progesterone metabolic process|daunorubicin metabolic process|doxorubicin metabolic process|alditol:NADP+ 1-oxidoreductase activity|androsterone dehydrogenase acti…
Akr1c2	0	0	0	0	0	0	GeneID:291283,Genbank:NM_001013057.1,RGD:1311841	aldo-keto reductase family 1, member C2		GO:0008202,GO:0008284,GO:0016229,GO:0016491,GO:0016655,GO:0018636,GO:0047115,GO:0030855,GO:0051897,GO:0031406,GO:0055114,GO:0032052,GO:0070401,GO:0070402,GO:0071395,GO:0071799,GO:0004032,GO:0005496,GO:0005737,GO:0005829,GO:0006693,GO:0007186,GO:0007586,GO:0008106,GO:0033764,GO:0042448,GO:0044597,GO:0044598,GO:0047023,GO:0047024,GO:0072555,GO:0047086,GO:0072582,GO:1902121	steroid metabolic process|positive regulation of cell proliferation|steroid dehydrogenase activity|oxidoreductase activity|oxidoreductase activity, acting on NAD(P)H, quinone or similar compound as acceptor|phenanthrene 9,10-monooxygenase activity|trans-1,2-dihydrobenzene-1,2-diol dehydrogenase activity|epithelial cell differentiation|positive regulation of protein kinase B signaling|carboxylic a…
Akr1c3	0.22308	0.314836	0.349133	0.418381	0	0.399152	GeneID:171516,Genbank:NM_138510.1,RGD:708428	aldo-keto reductase family 1, member C3		GO:0005634,GO:0005737,GO:0005829,GO:0006693,GO:0010942,GO:0016229,GO:0006709,GO:0016488,GO:0007186,GO:0016491,GO:0016655,GO:0018636,GO:0030216,GO:0047006,GO:0032052,GO:0034614,GO:0047020,GO:0035410,GO:0047023,GO:0047086,GO:0000060,GO:0071560,GO:0047787,GO:0001758,GO:0071799,GO:0048385,GO:0004032,GO:0097211,GO:0050810,GO:1900053,GO:1904322,GO:0004033,GO:1990646,GO:0004745,GO:2000224,GO:0005496,GO:…	nucleus|cytoplasm|cytosol|prostaglandin metabolic process|positive regulation of cell death|steroid dehydrogenase activity|progesterone catabolic process|farnesol catabolic process|G-protein coupled receptor signaling pathway|oxidoreductase activity|oxidoreductase activity, acting on NAD(P)H, quinone or similar compound as acceptor|phenanthrene 9,10-monooxygenase activity|keratinocyte differentia…	rno00140	Steroid hormone biosynthesis
Akr1cl	237.079	244.912	254.094	272.155	284.371	275.528	GeneID:361267,Genbank:NM_001109900.1,RGD:1307514	aldo-keto reductase family 1, member C-like		GO:0008202,GO:0016229,GO:0016491,GO:0047086,GO:0055114,GO:0004032,GO:0005829,GO:0008106	steroid metabolic process|steroid dehydrogenase activity|oxidoreductase activity|ketosteroid monooxygenase activity|oxidation-reduction process|alditol:NADP+ 1-oxidoreductase activity|cytosol|alcohol dehydrogenase (NADP+) activity
Akr1d1	0.0212435	0	0	0.0227394	0	0	GeneID:192242,Genbank:NM_138884.1,RGD:620752	aldo-keto reductase family 1, member D1		GO:0055114,GO:0008209,GO:0005829,GO:0016229,GO:0006699,GO:0016491,GO:0006707,GO:0007586,GO:0008106,GO:0030573,GO:0008202,GO:0047086,GO:0008207,GO:0047568,GO:0004032,GO:0047787	oxidation-reduction process|androgen metabolic process|cytosol|steroid dehydrogenase activity|bile acid biosynthetic process|oxidoreductase activity|cholesterol catabolic process|digestion|alcohol dehydrogenase (NADP+) activity|bile acid catabolic process|steroid metabolic process|ketosteroid monooxygenase activity|C21-steroid hormone metabolic process|3-oxo-5-beta-steroid 4-dehydrogenase activit…	rno00120,rno00140	Primary bile acid biosynthesis|Steroid hormone biosynthesis
Akr1e2	9.37189	10.3485	9.67075	7.98942	7.02172	7.07054	GeneID:307091,Genbank:XM_008771865.2,RGD:1309599	aldo-keto reductase family 1, member E2		GO:0005794,GO:0005829,GO:0008106,GO:0016491,GO:0050571,GO:0055114,GO:0004032,GO:0005654	Golgi apparatus|cytosol|alcohol dehydrogenase (NADP+) activity|oxidoreductase activity|1,5-anhydro-D-fructose reductase activity|oxidation-reduction process|alditol:NADP+ 1-oxidoreductase activity|nucleoplasm
Akr7a2	23.9767	23.4802	23.0942	23.5401	23.8295	19.6629	GeneID:171445,Genbank:NM_134407.1,RGD:620311	aldo-keto reductase family 7, member A2		GO:0005739,GO:0005794,GO:0005795,GO:0005829,GO:0019119,GO:0044597,GO:0044598,GO:0055114,GO:0004032,GO:0004033	mitochondrion|Golgi apparatus|Golgi stack|cytosol|phenanthrene-9,10-epoxide hydrolase activity|daunorubicin metabolic process|doxorubicin metabolic process|oxidation-reduction process|alditol:NADP+ 1-oxidoreductase activity|aldo-keto reductase (NADP) activity	rno00980	Metabolism of xenobiotics by cytochrome P450
Akr7a3	0	0.167924	0.260292	0	0.0486279	0.102227	GeneID:26760,Genbank:XM_017593183.1,RGD:628635	aldo-keto reductase family 7 member A3		GO:0005829,GO:0042802,GO:0046222,GO:0046223,GO:0055114,GO:0004032,GO:0004033,GO:0005737	cytosol|identical protein binding|aflatoxin metabolic process|aflatoxin catabolic process|oxidation-reduction process|alditol:NADP+ 1-oxidoreductase activity|aldo-keto reductase (NADP) activity|cytoplasm	rno00980	Metabolism of xenobiotics by cytochrome P450
Akt1	58.9112	57.8747	67.7819	36.7697	51.4935	50.6079	GeneID:24185,Genbank:XM_006240631.2,RGD:2081	AKT serine/threonine kinase 1		GO:0032794,GO:0032869,GO:0032880,GO:0032991,GO:0042981,GO:0033138,GO:0034405,GO:0043065,GO:0034614,GO:0043066,GO:0043154,GO:0046622,GO:0043325,GO:0046889,GO:0043491,GO:0048009,GO:0043536,GO:0048661,GO:0051000,GO:0051091,GO:0071456,GO:0051146,GO:0071889,GO:0051721,GO:0072655,GO:0060416,GO:0072656,GO:0090201,GO:0004674,GO:0097011,GO:0097194,GO:1900182,GO:0004712,GO:1901653,GO:0005080,GO:0005515,GO:…	GTPase activating protein binding|cellular response to insulin stimulus|regulation of protein localization|protein-containing complex|regulation of apoptotic process|positive regulation of peptidyl-serine phosphorylation|response to fluid shear stress|positive regulation of apoptotic process|cellular response to reactive oxygen species|negative regulation of apoptotic process|negative regulation …	rno04014,rno04015,rno04010,rno04012,rno04370,rno04371,rno04630,rno04668,rno04066,rno04068,rno04072,rno04071,rno04024,rno04022,rno04151,rno04152,rno04150,rno04140,rno04210,rno04218,rno04510,rno04550,rno04611,rno04620,rno04625,rno04660,rno04662,rno04664,rno04666,rno04062,rno04910,rno04922,rno04923,rno04920,rno04915,rno04914,rno04917,rno04926,rno04919,rno04261,rno04973,rno04725,rno04728,rno04722,rno…	Ras signaling pathway|Rap1 signaling pathway|MAPK signaling pathway|ErbB signaling pathway|VEGF signaling pathway|Apelin signaling pathway|Jak-STAT signaling pathway|TNF signaling pathway|HIF-1 signaling pathway|FoxO signaling pathway|Phospholipase D signaling pathway|Sphingolipid signaling pathway|cAMP signaling pathway|cGMP - PKG signaling pathway|PI3K-Akt signaling pathway|AMPK signaling pathw…
Akt1s1	21.2438	21.8673	19.7628	17.6824	21.2968	21.5116	GeneID:292887,Genbank:XM_008759335.2,RGD:1312049	AKT1 substrate 1		GO:0045792,GO:0005737,GO:0048011,GO:0005829,GO:0006469,GO:0008150,GO:0031931,GO:0032007,GO:0032991,GO:0038202,GO:0005515,GO:0042981,GO:0005634,GO:0043523	negative regulation of cell size|cytoplasm|neurotrophin TRK receptor signaling pathway|cytosol|negative regulation of protein kinase activity|biological_process|TORC1 complex|negative regulation of TOR signaling|protein-containing complex|TORC1 signaling|protein binding|regulation of apoptotic process|nucleus|regulation of neuron apoptotic process	rno04152,rno04150,rno04140,rno04211,rno04213,rno04714	AMPK signaling pathway|mTOR signaling pathway|Autophagy - animal|Longevity regulating pathway - mammal|Longevity regulating pathway - multiple species|Thermogenesis
Akt2	26.0974	28.5757	29.3958	33.4491	27.8829	33.1352	GeneID:25233,Genbank:XM_008759109.2,RGD:2082	AKT serine/threonine kinase 2		GO:2001275,GO:0005080,GO:0005515,GO:0005524,GO:0005634,GO:0006006,GO:0005654,GO:0006417,GO:0005769,GO:0006468,GO:0005829,GO:0006970,GO:0014850,GO:0008284,GO:0018105,GO:0030335,GO:0008286,GO:0031340,GO:0001934,GO:0032869,GO:0031667,GO:0032870,GO:0031982,GO:0004672,GO:0032991,GO:0004674,GO:0033119,GO:0033138,GO:0046326,GO:0035556,GO:0046872,GO:0043066,GO:0050927,GO:0065002,GO:0071407,GO:0072659,GO:…	positive regulation of glucose import in response to insulin stimulus|protein kinase C binding|protein binding|ATP binding|nucleus|glucose metabolic process|nucleoplasm|regulation of translation|early endosome|protein phosphorylation|cytosol|response to osmotic stress|response to muscle activity|positive regulation of cell proliferation|peptidyl-serine phosphorylation|positive regulation of cell …	rno04014,rno04015,rno04010,rno04012,rno04370,rno04371,rno04630,rno04668,rno04066,rno04068,rno04072,rno04071,rno04024,rno04022,rno04151,rno04152,rno04150,rno04140,rno04210,rno04218,rno04510,rno04550,rno04611,rno04620,rno04625,rno04660,rno04662,rno04664,rno04666,rno04062,rno04910,rno04922,rno04923,rno04920,rno04915,rno04914,rno04917,rno04926,rno04919,rno04261,rno04973,rno04725,rno04728,rno04722,rno…	Ras signaling pathway|Rap1 signaling pathway|MAPK signaling pathway|ErbB signaling pathway|VEGF signaling pathway|Apelin signaling pathway|Jak-STAT signaling pathway|TNF signaling pathway|HIF-1 signaling pathway|FoxO signaling pathway|Phospholipase D signaling pathway|Sphingolipid signaling pathway|cAMP signaling pathway|cGMP - PKG signaling pathway|PI3K-Akt signaling pathway|AMPK signaling pathw…
Akt3	3.91866	3.69929	4.07021	4.21718	4.05518	4.93753	GeneID:29414,Genbank:NM_031575.1,RGD:62390	AKT serine/threonine kinase 3		GO:0005524,GO:0005622,GO:0005654,GO:0005829,GO:0006468,GO:0048854,GO:0007165,GO:0048873,GO:0010765,GO:0090050,GO:1905564,GO:1905653,GO:0000002,GO:0001938,GO:0004674,GO:0005080,GO:0016020,GO:0018105,GO:0032008,GO:0032869,GO:0035556,GO:0043536,GO:2000773,GO:0045766,GO:0045793	ATP binding|intracellular|nucleoplasm|cytosol|protein phosphorylation|brain morphogenesis|signal transduction|homeostasis of number of cells within a tissue|positive regulation of sodium ion transport|positive regulation of cell migration involved in sprouting angiogenesis|positive regulation of vascular endothelial cell proliferation|positive regulation of artery morphogenesis|mitochondrial geno…	rno04014,rno04015,rno04010,rno04012,rno04370,rno04371,rno04630,rno04668,rno04066,rno04068,rno04072,rno04071,rno04024,rno04022,rno04151,rno04152,rno04150,rno04140,rno04210,rno04218,rno04510,rno04550,rno04611,rno04620,rno04625,rno04660,rno04662,rno04664,rno04666,rno04062,rno04910,rno04922,rno04923,rno04920,rno04915,rno04914,rno04917,rno04926,rno04919,rno04261,rno04973,rno04725,rno04728,rno04722,rno…	Ras signaling pathway|Rap1 signaling pathway|MAPK signaling pathway|ErbB signaling pathway|VEGF signaling pathway|Apelin signaling pathway|Jak-STAT signaling pathway|TNF signaling pathway|HIF-1 signaling pathway|FoxO signaling pathway|Phospholipase D signaling pathway|Sphingolipid signaling pathway|cAMP signaling pathway|cGMP - PKG signaling pathway|PI3K-Akt signaling pathway|AMPK signaling pathw…
Aktip	16.9075	19.053	18.7174	16.6745	15.4266	15.6546	GeneID:291906,Genbank:XM_017601205.1,RGD:1311170	AKT interacting protein		GO:0045022,GO:0005886,GO:0006915,GO:0061630,GO:0007032,GO:0007040,GO:0008333,GO:0070695,GO:0015031,GO:0016567,GO:0030897,GO:0001934,GO:0031625,GO:0005737,GO:0032092,GO:0005829	early endosome to late endosome transport|plasma membrane|apoptotic process|ubiquitin protein ligase activity|endosome organization|lysosome organization|endosome to lysosome transport|FHF complex|protein transport|protein ubiquitination|HOPS complex|positive regulation of protein phosphorylation|ubiquitin protein ligase binding|cytoplasm|positive regulation of protein binding|cytosol
Alad	14.0956	13.973	14.8428	10.7758	10.8744	10.5784	GeneID:25374,Genbank:XM_006238235.1,RGD:2083	aminolevulinate dehydratase		GO:0006782,GO:0006783,GO:0006979,GO:0007584,GO:0010212,GO:0008270,GO:0010266,GO:0010269,GO:0010288,GO:0014070,GO:0014823,GO:0031667,GO:0046689,GO:0032025,GO:0051260,GO:0032496,GO:0051384,GO:0033197,GO:0051597,GO:0070541,GO:0070542,GO:0071284,GO:0001666,GO:0071353,GO:0004655,GO:1901799,GO:1904854,GO:0005615,GO:0005829,GO:0005839,GO:0009635,GO:0009636,GO:0009725,GO:0010033,GO:0010035,GO:0010038,GO:…	protoporphyrinogen IX biosynthetic process|heme biosynthetic process|response to oxidative stress|response to nutrient|response to ionizing radiation|zinc ion binding|response to vitamin B1|response to selenium ion|response to lead ion|response to organic cyclic compound|response to activity|response to nutrient levels|response to mercury ion|response to cobalt ion|protein homooligomerization|res…	rno00860	Porphyrin and chlorophyll metabolism
Alas1	107.545	109.782	115.642	66.6897	61.3821	59.0549	GeneID:65155,Genbank:NM_024484.2,RGD:68392	5'-aminolevulinate synthase 1		GO:0070541,GO:0031667,GO:0005654,GO:0071407,GO:0032025,GO:0032869,GO:0005739,GO:0005759,GO:0005829,GO:0034698,GO:0006782,GO:0042493,GO:0009635,GO:0042802,GO:0010033,GO:0010045,GO:0001666,GO:0045471,GO:0014070,GO:0003870,GO:0051591,GO:0030170	response to platinum ion|response to nutrient levels|nucleoplasm|cellular response to organic cyclic compound|response to cobalt ion|cellular response to insulin stimulus|mitochondrion|mitochondrial matrix|cytosol|response to gonadotropin|protoporphyrinogen IX biosynthetic process|response to drug|response to herbicide|identical protein binding|response to organic substance|response to nickel cat…	rno00260,rno00860	Glycine, serine and threonine metabolism|Porphyrin and chlorophyll metabolism
Alas2	4.00293	1.67177	2.29209	2.71586	2.9474	3.91426	GeneID:25748,Genbank:NM_013197.1,RGD:2084	5'-aminolevulinate synthase 2		GO:0070542,GO:0030218,GO:0006783,GO:0001666,GO:0097421,GO:0003870,GO:1901423,GO:0032025,GO:0006879,GO:0042493,GO:0005739,GO:0042541,GO:0007595,GO:0005743,GO:0010288,GO:0016594,GO:0050662,GO:0030170,GO:0005759,GO:0060135,GO:0006782	response to fatty acid|erythrocyte differentiation|heme biosynthetic process|response to hypoxia|liver regeneration|5-aminolevulinate synthase activity|response to benzene|response to cobalt ion|cellular iron ion homeostasis|response to drug|mitochondrion|hemoglobin biosynthetic process|lactation|mitochondrial inner membrane|response to lead ion|glycine binding|coenzyme binding|pyridoxal phosphat…	rno00260,rno00860	Glycine, serine and threonine metabolism|Porphyrin and chlorophyll metabolism
Alb	0.126294	0.246669	0.26241	0.267793	0.339178	0.128898	GeneID:24186,Genbank:NM_134326.2,RGD:2085	albumin		GO:0005615,GO:0005737,GO:0005783,GO:0005794,GO:0019825,GO:0007584,GO:0008144,GO:0019836,GO:0019899,GO:0030170,GO:0046010,GO:0046689,GO:0051087,GO:0032991,GO:0051659,GO:0003677,GO:0070062,GO:0070541,GO:0005504,GO:0005576,GO:0005604,GO:0008270,GO:0009267,GO:0010033,GO:0015643,GO:0042311,GO:0042802,GO:0043066,GO:0043209	extracellular space|cytoplasm|endoplasmic reticulum|Golgi apparatus|oxygen binding|response to nutrient|drug binding|hemolysis by symbiont of host erythrocytes|enzyme binding|pyridoxal phosphate binding|positive regulation of circadian sleep/wake cycle, non-REM sleep|response to mercury ion|chaperone binding|protein-containing complex|maintenance of mitochondrion location|DNA binding|extracellula…	rno04918	Thyroid hormone synthesis
Alcam	1.75985	0.991032	1.10055	1.29109	1.6027	1.32701	GeneID:79559,Genbank:XM_017598077.1,RGD:619972	activated leukocyte cell adhesion molecule		GO:0042101,GO:0005887,GO:0007155,GO:0042802,GO:0007157,GO:0007411,GO:0008045,GO:0009897,GO:0043025,GO:0030424,GO:0048846,GO:1990138,GO:0030425,GO:0031226,GO:0001772,GO:0031290,GO:0002250	T cell receptor complex|integral component of plasma membrane|cell adhesion|identical protein binding|heterophilic cell-cell adhesion via plasma membrane cell adhesion molecules|axon guidance|motor neuron axon guidance|external side of plasma membrane|neuronal cell body|axon|axon extension involved in axon guidance|neuron projection extension|dendrite|intrinsic component of plasma membrane|immuno…	rno04514	Cell adhesion molecules (CAMs)
Aldh16a1	9.41023	9.82167	9.80722	9.36891	9.20367	9.76472	GeneID:361571,Genbank:XM_006229100.1,RGD:1566295	aldehyde dehydrogenase 16 family, member A1		GO:0004029,GO:0016491,GO:0055114	aldehyde dehydrogenase (NAD) activity|oxidoreductase activity|oxidation-reduction process
Aldh18a1	0	0.0181877	0.0169224	0	0	0.133103	GeneID:361755,Genbank:XM_006231346.2,RGD:1311431	aldehyde dehydrogenase 18 family, member A1		GO:0042802,GO:0005524,GO:0055114,GO:0005739,GO:0055129,GO:0005829,GO:0006536,GO:0006561,GO:0006592,GO:0009266,GO:0016310,GO:0017084,GO:0004349,GO:0019240,GO:0004350,GO:0031966	identical protein binding|ATP binding|oxidation-reduction process|mitochondrion|L-proline biosynthetic process|cytosol|glutamate metabolic process|proline biosynthetic process|ornithine biosynthetic process|response to temperature stimulus|phosphorylation|delta1-pyrroline-5-carboxylate synthetase activity|glutamate 5-kinase activity|citrulline biosynthetic process|glutamate-5-semialdehyde dehydro…	rno00330	Arginine and proline metabolism
Aldh1a1	25.748	25.2736	24.9324	14.4146	11.159	14.7218	GeneID:24188,Genbank:NM_022407.3,RGD:2087	aldehyde dehydrogenase 1 family, member A1		GO:0004028,GO:0004029,GO:0042493,GO:0005634,GO:0042572,GO:0005737,GO:0005829,GO:0042573,GO:0042802,GO:0042904,GO:0042905,GO:0043065,GO:0001523,GO:0001758,GO:0001822,GO:0001889,GO:0002072,GO:0002138,GO:0006979,GO:0007494,GO:0014070,GO:0018479,GO:0032355,GO:0044849,GO:0032526,GO:0045471,GO:0048048,GO:0051287,GO:0051289,GO:0055114	3-chloroallyl aldehyde dehydrogenase activity|aldehyde dehydrogenase (NAD) activity|response to drug|nucleus|retinol metabolic process|cytoplasm|cytosol|retinoic acid metabolic process|identical protein binding|9-cis-retinoic acid biosynthetic process|9-cis-retinoic acid metabolic process|positive regulation of apoptotic process|retinoid metabolic process|retinal dehydrogenase activity|kidney dev…	rno00830	Retinol metabolism
Aldh1a2	1.10581	0.75161	0.482318	0.680662	0.571761	0.685781	GeneID:116676,Genbank:NM_053896.2,RGD:620250	aldehyde dehydrogenase 1 family, member A2		GO:0002138,GO:0003007,GO:0004028,GO:0004029,GO:0005737,GO:0005829,GO:0030324,GO:0007494,GO:0030326,GO:0008284,GO:0030900,GO:0008285,GO:0030902,GO:0031016,GO:0031076,GO:0032355,GO:0048471,GO:0033189,GO:0048566,GO:0034097,GO:0048738,GO:0035115,GO:0055114,GO:0060324,GO:0071300,GO:0001568,GO:0001758,GO:0001822,GO:0001889,GO:0001936,GO:0009855,GO:0009952,GO:0009954,GO:0010628,GO:0014032,GO:0016331,GO:…	retinoic acid biosynthetic process|heart morphogenesis|3-chloroallyl aldehyde dehydrogenase activity|aldehyde dehydrogenase (NAD) activity|cytoplasm|cytosol|lung development|midgut development|embryonic limb morphogenesis|positive regulation of cell proliferation|forebrain development|negative regulation of cell proliferation|hindbrain development|pancreas development|embryonic camera-type eye de…	rno00830	Retinol metabolism
Aldh1a3	1.32087	0.972129	0.945575	0.43928	0.7348	0.0772245	GeneID:266603,Genbank:NM_153300.1,RGD:628662	aldehyde dehydrogenase 1 family, member A3		GO:0002138,GO:0004028,GO:0004029,GO:0007626,GO:0021768,GO:0004030,GO:0021983,GO:0031076,GO:0042472,GO:0051289,GO:0042493,GO:0042572,GO:0042573,GO:0055114,GO:0060013,GO:0060166,GO:0001758,GO:0060324,GO:0001822,GO:0002072,GO:0005634,GO:0005737,GO:0005829,GO:0042574,GO:0005886,GO:0042803,GO:0043065,GO:0043584,GO:0070324,GO:0048048,GO:0050885,GO:0070384,GO:0070403	retinoic acid biosynthetic process|3-chloroallyl aldehyde dehydrogenase activity|aldehyde dehydrogenase (NAD) activity|locomotory behavior|nucleus accumbens development|aldehyde dehydrogenase [NAD(P)+] activity|pituitary gland development|embryonic camera-type eye development|inner ear morphogenesis|protein homotetramerization|response to drug|retinol metabolic process|retinoic acid metabolic pro…	rno00010,rno00340,rno00350,rno00360,rno00410,rno00980,rno00982,rno05204	Glycolysis / Gluconeogenesis|Histidine metabolism|Tyrosine metabolism|Phenylalanine metabolism|beta-Alanine metabolism|Metabolism of xenobiotics by cytochrome P450|Drug metabolism - cytochrome P450|Chemical carcinogenesis
Aldh1a7	0.117693	0	0	0	0	0	GeneID:29651,Genbank:XM_017590530.1,RGD:620252	aldehyde dehydrogenase family 1, subfamily A7		GO:0004028,GO:0004029,GO:0005829,GO:0006068,GO:0018479,GO:0035106,GO:0042802,GO:0051287,GO:0051289,GO:0001758,GO:0055114	3-chloroallyl aldehyde dehydrogenase activity|aldehyde dehydrogenase (NAD) activity|cytosol|ethanol catabolic process|benzaldehyde dehydrogenase (NAD+) activity|operant conditioning|identical protein binding|NAD binding|protein homotetramerization|retinal dehydrogenase activity|oxidation-reduction process	rno00830	Retinol metabolism
Aldh1b1	0.0257754	0	0.107221	0	0	0	GeneID:298079,Genbank:NM_001011975.1,RGD:1306737	aldehyde dehydrogenase 1 family, member B1		GO:0005654,GO:0005739,GO:0005759,GO:0006068,GO:0008150,GO:0016620,GO:0043231,GO:0055114,GO:0003674,GO:0004029,GO:0005575	nucleoplasm|mitochondrion|mitochondrial matrix|ethanol catabolic process|biological_process|oxidoreductase activity, acting on the aldehyde or oxo group of donors, NAD or NADP as acceptor|intracellular membrane-bounded organelle|oxidation-reduction process|molecular_function|aldehyde dehydrogenase (NAD) activity|cellular_component	rno00010,rno00053,rno00620,rno00071,rno00561,rno00280,rno00310,rno00330,rno00340,rno00380,rno00410	Glycolysis / Gluconeogenesis|Ascorbate and aldarate metabolism|Pyruvate metabolism|Fatty acid degradation|Glycerolipid metabolism|Valine, leucine and isoleucine degradation|Lysine degradation|Arginine and proline metabolism|Histidine metabolism|Tryptophan metabolism|beta-Alanine metabolism
Aldh1l1	0.186506	0.231686	0.0860184	0.0658428	0.240773	0.254398	GeneID:64392,Genbank:NM_022547.1,RGD:621294	aldehyde dehydrogenase 1 family, member L1		GO:0033721,GO:0005737,GO:0044877,GO:0005739,GO:0046654,GO:0005829,GO:0006730,GO:0009058,GO:0055114,GO:0009258,GO:0016155,GO:0016620,GO:0004029,GO:0016742,GO:0032991,GO:0004030	aldehyde dehydrogenase (NADP+) activity|cytoplasm|protein-containing complex binding|mitochondrion|tetrahydrofolate biosynthetic process|cytosol|one-carbon metabolic process|biosynthetic process|oxidation-reduction process|10-formyltetrahydrofolate catabolic process|formyltetrahydrofolate dehydrogenase activity|oxidoreductase activity, acting on the aldehyde or oxo group of donors, NAD or NADP as…	rno00670	One carbon pool by folate
Aldh1l2	0.227367	0.274684	0.273277	0.092523	0.137877	0.197048	GeneID:299699,Genbank:NM_001191778.1,RGD:1309458	aldehyde dehydrogenase 1 family, member L2		GO:0005634,GO:0005739,GO:0006730,GO:0009058,GO:0009258,GO:0016021,GO:0016155,GO:0016742,GO:0055114,GO:0004029	nucleus|mitochondrion|one-carbon metabolic process|biosynthetic process|10-formyltetrahydrofolate catabolic process|integral component of membrane|formyltetrahydrofolate dehydrogenase activity|hydroxymethyl-, formyl- and related transferase activity|oxidation-reduction process|aldehyde dehydrogenase (NAD) activity	rno00670	One carbon pool by folate
Aldh2	290.218	303.193	294.367	335.582	335.692	369.144	GeneID:29539,Genbank:XM_006249385.3,RGD:69219	aldehyde dehydrogenase 2 family (mitochondrial)		GO:0035094,GO:0004029,GO:0042802,GO:0043066,GO:0005515,GO:0005739,GO:0005759,GO:0055093,GO:0006068,GO:0055114,GO:0032355,GO:0070404,GO:0032496,GO:0071398,GO:0032570,GO:0001889,GO:0032870,GO:0033574	response to nicotine|aldehyde dehydrogenase (NAD) activity|identical protein binding|negative regulation of apoptotic process|protein binding|mitochondrion|mitochondrial matrix|response to hyperoxia|ethanol catabolic process|oxidation-reduction process|response to estradiol|NADH binding|response to lipopolysaccharide|cellular response to fatty acid|response to progesterone|liver development|cellu…	rno00010,rno00053,rno00620,rno00071,rno00561,rno00280,rno00310,rno00330,rno00340,rno00380,rno00410	Glycolysis / Gluconeogenesis|Ascorbate and aldarate metabolism|Pyruvate metabolism|Fatty acid degradation|Glycerolipid metabolism|Valine, leucine and isoleucine degradation|Lysine degradation|Arginine and proline metabolism|Histidine metabolism|Tryptophan metabolism|beta-Alanine metabolism
Aldh3a1	2.05266	1.6732	1.5521	2.31937	1.5185	1.70758	GeneID:25375,Genbank:NM_031972.1,RGD:2088	aldehyde dehydrogenase 3 family, member A1		GO:0042493,GO:0007584,GO:0004028,GO:0008106,GO:0004029,GO:0051384,GO:0051591,GO:0004030,GO:0005737,GO:0005783,GO:0008284,GO:0005829,GO:0055114,GO:0014070,GO:0005886,GO:0016021,GO:0006081,GO:0001666,GO:0016620,GO:0018479,GO:0007568	response to drug|response to nutrient|3-chloroallyl aldehyde dehydrogenase activity|alcohol dehydrogenase (NADP+) activity|aldehyde dehydrogenase (NAD) activity|response to glucocorticoid|response to cAMP|aldehyde dehydrogenase [NAD(P)+] activity|cytoplasm|endoplasmic reticulum|positive regulation of cell proliferation|cytosol|oxidation-reduction process|response to organic cyclic compound|plasma…	rno00010,rno00340,rno00350,rno00360,rno00410,rno00980,rno00982,rno05204	Glycolysis / Gluconeogenesis|Histidine metabolism|Tyrosine metabolism|Phenylalanine metabolism|beta-Alanine metabolism|Metabolism of xenobiotics by cytochrome P450|Drug metabolism - cytochrome P450|Chemical carcinogenesis
Aldh3a2	11.9015	12.203	10.2096	11.3443	9.4969	11.6528	GeneID:65183,Genbank:XM_006246529.2,RGD:61866	aldehyde dehydrogenase 3 family, member A2		GO:0043231,GO:0007422,GO:0004029,GO:0046292,GO:0008544,GO:0004030,GO:0046577,GO:0005634,GO:0005777,GO:0005783,GO:0005829,GO:0016021,GO:0006081,GO:0050061,GO:0052814,GO:0033306,GO:0006714,GO:0000302,GO:0055114,GO:0007417,GO:0004028,GO:0042406	intracellular membrane-bounded organelle|peripheral nervous system development|aldehyde dehydrogenase (NAD) activity|formaldehyde metabolic process|epidermis development|aldehyde dehydrogenase [NAD(P)+] activity|long-chain-alcohol oxidase activity|nucleus|peroxisome|endoplasmic reticulum|cytosol|integral component of membrane|cellular aldehyde metabolic process|long-chain-aldehyde dehydrogenase a…	rno00010,rno00053,rno00620,rno00071,rno00561,rno00280,rno00310,rno00330,rno00340,rno00380,rno00410	Glycolysis / Gluconeogenesis|Ascorbate and aldarate metabolism|Pyruvate metabolism|Fatty acid degradation|Glycerolipid metabolism|Valine, leucine and isoleucine degradation|Lysine degradation|Arginine and proline metabolism|Histidine metabolism|Tryptophan metabolism|beta-Alanine metabolism
Aldh3b1	0.259503	0.289038	0.588495	0.200245	0.136595	0.265849	GeneID:309147,Genbank:XM_008760134.1,RGD:1359546	aldehyde dehydrogenase 3 family, member B1		GO:0055114,GO:0004030,GO:0005737,GO:0005829,GO:0005886,GO:0006068,GO:0034599,GO:0046185,GO:0004028,GO:0004029	oxidation-reduction process|aldehyde dehydrogenase [NAD(P)+] activity|cytoplasm|cytosol|plasma membrane|ethanol catabolic process|cellular response to oxidative stress|aldehyde catabolic process|3-chloroallyl aldehyde dehydrogenase activity|aldehyde dehydrogenase (NAD) activity	rno00010,rno00340,rno00350,rno00360,rno00410,rno00980,rno00982,rno05204	Glycolysis / Gluconeogenesis|Histidine metabolism|Tyrosine metabolism|Phenylalanine metabolism|beta-Alanine metabolism|Metabolism of xenobiotics by cytochrome P450|Drug metabolism - cytochrome P450|Chemical carcinogenesis
Aldh3b2	0	0	0	0	0	0	GeneID:688800,Genbank:XM_008760187.1,RGD:1584166	aldehyde dehydrogenase 3 family, member B2		GO:0004029,GO:0004030,GO:0005811	aldehyde dehydrogenase (NAD) activity|aldehyde dehydrogenase [NAD(P)+] activity|lipid droplet	rno00010,rno00340,rno00350,rno00360,rno00410,rno00980,rno00982,rno05204	Glycolysis / Gluconeogenesis|Histidine metabolism|Tyrosine metabolism|Phenylalanine metabolism|beta-Alanine metabolism|Metabolism of xenobiotics by cytochrome P450|Drug metabolism - cytochrome P450|Chemical carcinogenesis
Aldh4a1	32.9133	39.3557	37.2657	29.2664	22.6266	37.0947	GeneID:641316,Genbank:NM_001134698.1,RGD:1624206	aldehyde dehydrogenase 4 family, member A1		GO:0005759,GO:0010133,GO:0016021,GO:0016620,GO:0042802,GO:0055114,GO:0003842,GO:0004029	mitochondrial matrix|proline catabolic process to glutamate|integral component of membrane|oxidoreductase activity, acting on the aldehyde or oxo group of donors, NAD or NADP as acceptor|identical protein binding|oxidation-reduction process|1-pyrroline-5-carboxylate dehydrogenase activity|aldehyde dehydrogenase (NAD) activity	rno00250,rno00330	Alanine, aspartate and glutamate metabolism|Arginine and proline metabolism
Aldh5a1	14.2886	15.6076	15.3031	17.2059	15.2037	15.7217	GeneID:291133,Genbank:NM_022851.1,RGD:621422	aldehyde dehydrogenase 5 family, member A1		GO:0006006,GO:0006083,GO:0006105,GO:0007417,GO:0006536,GO:0006540,GO:0009013,GO:0009448,GO:0051289,GO:0009450,GO:0055114,GO:0004777,GO:0005739,GO:0006541,GO:0006650,GO:0006678,GO:0006681,GO:0009791,GO:0006749,GO:0022904,GO:0031406,GO:0042135,GO:0046459,GO:0051287	glucose metabolic process|acetate metabolic process|succinate metabolic process|central nervous system development|glutamate metabolic process|glutamate decarboxylation to succinate|succinate-semialdehyde dehydrogenase [NAD(P)+] activity|gamma-aminobutyric acid metabolic process|protein homotetramerization|gamma-aminobutyric acid catabolic process|oxidation-reduction process|succinate-semialdehyd…	rno00650,rno00250	Butanoate metabolism|Alanine, aspartate and glutamate metabolism
Aldh6a1	224.864	251.597	249.613	268.785	239.682	293.01	GeneID:81708,Genbank:NM_031057.2,RGD:621556	aldehyde dehydrogenase 6 family, member A1		GO:0019484,GO:0006573,GO:0004491,GO:0019859,GO:0050873,GO:0006574,GO:0005575,GO:0005654,GO:0005739,GO:0055114,GO:0006210,GO:0016790,GO:0000062,GO:0018478	beta-alanine catabolic process|valine metabolic process|methylmalonate-semialdehyde dehydrogenase (acylating) activity|thymine metabolic process|brown fat cell differentiation|valine catabolic process|cellular_component|nucleoplasm|mitochondrion|oxidation-reduction process|thymine catabolic process|thiolester hydrolase activity|fatty-acyl-CoA binding|malonate-semialdehyde dehydrogenase (acetylati…	rno00640,rno00562,rno00280,rno00410	Propanoate metabolism|Inositol phosphate metabolism|Valine, leucine and isoleucine degradation|beta-Alanine metabolism
Aldh7a1	31.7994	35.7627	33.4029	38.503	33.9347	35.1082	GeneID:291450,Genbank:NM_001271105.1,RGD:1308614	aldehyde dehydrogenase 7 family, member A1		GO:0005739,GO:0005829,GO:0008802,GO:0016620,GO:0019285,GO:0055114,GO:0004043,GO:0005634	mitochondrion|cytosol|betaine-aldehyde dehydrogenase activity|oxidoreductase activity, acting on the aldehyde or oxo group of donors, NAD or NADP as acceptor|glycine betaine biosynthetic process from choline|oxidation-reduction process|L-aminoadipate-semialdehyde dehydrogenase activity|nucleus	rno00010,rno00053,rno00620,rno00071,rno00561,rno00260,rno00280,rno00310,rno00330,rno00340,rno00380,rno00410	Glycolysis / Gluconeogenesis|Ascorbate and aldarate metabolism|Pyruvate metabolism|Fatty acid degradation|Glycerolipid metabolism|Glycine, serine and threonine metabolism|Valine, leucine and isoleucine degradation|Lysine degradation|Arginine and proline metabolism|Histidine metabolism|Tryptophan metabolism|beta-Alanine metabolism
Aldh8a1	0	0.042135	0	0.0398157	0.14639	0.0770092	GeneID:685750,Genbank:XM_006227674.3,RGD:1590218	aldehyde dehydrogenase 8 family, member A1		GO:0042573,GO:0042574,GO:0042904,GO:0055114,GO:0001758,GO:0005622	retinoic acid metabolic process|retinal metabolic process|9-cis-retinoic acid biosynthetic process|oxidation-reduction process|retinal dehydrogenase activity|intracellular
Aldh9a1	29.8584	38.0838	29.8002	34.4247	34.2937	38.6906	GeneID:64040,Genbank:NM_022273.2,RGD:68409	aldehyde dehydrogenase 9 family, member A1		GO:0051287,GO:0019145,GO:0004029,GO:0055114,GO:0042136,GO:0005829,GO:0006081,GO:0042803,GO:0043176,GO:0009437,GO:0045329,GO:0016620,GO:0001822,GO:0047105,GO:0001889,GO:0004028	NAD binding|aminobutyraldehyde dehydrogenase activity|aldehyde dehydrogenase (NAD) activity|oxidation-reduction process|neurotransmitter biosynthetic process|cytosol|cellular aldehyde metabolic process|protein homodimerization activity|amine binding|carnitine metabolic process|carnitine biosynthetic process|oxidoreductase activity, acting on the aldehyde or oxo group of donors, NAD or NADP as acc…	rno00010,rno00053,rno00620,rno00071,rno00561,rno00280,rno00310,rno00330,rno00340,rno00380,rno00410	Glycolysis / Gluconeogenesis|Ascorbate and aldarate metabolism|Pyruvate metabolism|Fatty acid degradation|Glycerolipid metabolism|Valine, leucine and isoleucine degradation|Lysine degradation|Arginine and proline metabolism|Histidine metabolism|Tryptophan metabolism|beta-Alanine metabolism
Aldoa	1006.6	1012.49	1028.72	999.542	1026.36	1129.16	GeneID:24189,Genbank:XM_006230211.2,RGD:2089	aldolase, fructose-bisphosphate A		GO:0005739,GO:0005829,GO:0006000,GO:0006096,GO:0006754,GO:0035094,GO:0006941,GO:0035686,GO:0007339,GO:0042802,GO:0008092,GO:0043209,GO:0043627,GO:0045296,GO:0046716,GO:0051289,GO:0061827,GO:0070061,GO:0001666,GO:0002020,GO:0003674,GO:0004332,GO:0005515,GO:0005615,GO:0005720,GO:0005737,GO:0008360,GO:0009408,GO:0015629,GO:0016020,GO:0030018,GO:0030335,GO:0030388,GO:0070062,GO:0031430,GO:0032496,GO:…	mitochondrion|cytosol|fructose metabolic process|glycolytic process|ATP biosynthetic process|response to nicotine|striated muscle contraction|sperm fibrous sheath|binding of sperm to zona pellucida|identical protein binding|cytoskeletal protein binding|myelin sheath|response to estrogen|cadherin binding|muscle cell cellular homeostasis|protein homotetramerization|sperm head|fructose binding|respo…	rno00010,rno00030,rno00051,rno04066	Glycolysis / Gluconeogenesis|Pentose phosphate pathway|Fructose and mannose metabolism|HIF-1 signaling pathway
Aldoart2	0.0385827	0	0	0	0	0	GeneID:299052,Genbank:NM_001013943.1,RGD:1359133	aldolase 1 A retrogene 2		GO:0004332,GO:0006096	fructose-bisphosphate aldolase activity|glycolytic process	rno00010,rno00030,rno00051	Glycolysis / Gluconeogenesis|Pentose phosphate pathway|Fructose and mannose metabolism
Aldob	0.0853726	0.381961	0.663816	1.90475	0.24883	0.828886	GeneID:24190,Genbank:NM_012496.2,RGD:2090	aldolase, fructose-bisphosphate B		GO:0005886,GO:0006000,GO:0006096,GO:0006116,GO:0032781,GO:0008092,GO:0032869,GO:0034451,GO:0042493,GO:0042594,GO:0070061,GO:0042802,GO:0070072,GO:0043200,GO:0070741,GO:0001889,GO:0004332,GO:0005634,GO:0005737,GO:0005764,GO:0005815,GO:0005829,GO:0009743,GO:0009750,GO:0010043,GO:0014070,GO:0030388,GO:0030867,GO:0043231,GO:0030868,GO:0043434,GO:0031210,GO:0046688,GO:0031668,GO:0048471,GO:0051117,GO:…	plasma membrane|fructose metabolic process|glycolytic process|NADH oxidation|positive regulation of ATPase activity|cytoskeletal protein binding|cellular response to insulin stimulus|centriolar satellite|response to drug|response to starvation|fructose binding|identical protein binding|vacuolar proton-transporting V-type ATPase complex assembly|response to amino acid|response to interleukin-6|liv…	rno00010,rno00030,rno00051	Glycolysis / Gluconeogenesis|Pentose phosphate pathway|Fructose and mannose metabolism
Aldoc	1.4318	1.29827	1.16049	0.941946	1.23466	1.38953	GeneID:24191,Genbank:NM_012497.1,RGD:2091	aldolase, fructose-bisphosphate C		GO:0030388,GO:0004332,GO:0030424,GO:0005515,GO:0005737,GO:0005739,GO:0006096,GO:0006915,GO:0030855,GO:0007568,GO:0008092,GO:0031100,GO:0051289,GO:0010243,GO:0001666,GO:0051290,GO:0014070	fructose 1,6-bisphosphate metabolic process|fructose-bisphosphate aldolase activity|axon|protein binding|cytoplasm|mitochondrion|glycolytic process|apoptotic process|epithelial cell differentiation|aging|cytoskeletal protein binding|animal organ regeneration|protein homotetramerization|response to organonitrogen compound|response to hypoxia|protein heterotetramerization|response to organic cyclic…	rno00010,rno00030,rno00051	Glycolysis / Gluconeogenesis|Pentose phosphate pathway|Fructose and mannose metabolism
Alg1	1.35635	0.709053	0.983538	0.651227	0.943434	0.619803	GeneID:360475,Genbank:NM_001108264.1,RGD:1310700	ALG1, chitobiosyldiphosphodolichol beta-mannosyltransferase		GO:0005783,GO:0006486,GO:0008150,GO:0097502,GO:0000030,GO:0003674,GO:0005575	endoplasmic reticulum|protein glycosylation|biological_process|mannosylation|mannosyltransferase activity|molecular_function|cellular_component	rno00510	N-Glycan biosynthesis
Alg10	6.07489	6.42494	4.56343	6.37457	4.6491	5.73416	GeneID:245960,Genbank:NM_139101.2,RGD:708500	ALG10, alpha-1,2-glucosyltransferase		GO:0006488,GO:0007605,GO:0015459,GO:0016021,GO:0060117,GO:0106073,GO:0004583,GO:0005789,GO:0005886	dolichol-linked oligosaccharide biosynthetic process|sensory perception of sound|potassium channel regulator activity|integral component of membrane|auditory receptor cell development|dolichyl pyrophosphate Glc2Man9GlcNAc2 alpha-1,2-glucosyltransferase activity|dolichyl-phosphate-glucose-glycolipid alpha-glucosyltransferase activity|endoplasmic reticulum membrane|plasma membrane	rno00510	N-Glycan biosynthesis
Alg11	2.13912	2.29232	2.43703	2.75997	2.17834	2.32188	GeneID:361174,Genbank:XM_006253356.3,RGD:1564725	ALG11, alpha-1,2-mannosyltransferase		GO:0016021,GO:0016757,GO:0033577,GO:0097502,GO:0004377,GO:0005789,GO:0006490	integral component of membrane|transferase activity, transferring glycosyl groups|protein glycosylation in endoplasmic reticulum|mannosylation|GDP-Man:Man3GlcNAc2-PP-Dol alpha-1,2-mannosyltransferase activity|endoplasmic reticulum membrane|oligosaccharide-lipid intermediate biosynthetic process	rno00510	N-Glycan biosynthesis
Alg12	2.34172	1.88108	2.12072	1.88207	2.26685	1.96574	GeneID:315212,Genbank:NM_001108104.2,RGD:1304826	ALG12, alpha-1,6-mannosyltransferase		GO:0005783,GO:0005789,GO:0006487,GO:0006488,GO:0008150,GO:0016021,GO:0097502,GO:0000030,GO:0003674,GO:0005575	endoplasmic reticulum|endoplasmic reticulum membrane|protein N-linked glycosylation|dolichol-linked oligosaccharide biosynthetic process|biological_process|integral component of membrane|mannosylation|mannosyltransferase activity|molecular_function|cellular_component	rno00510	N-Glycan biosynthesis
Alg13	1.73694	1.54951	2.01167	1.17584	1.42545	1.74803	GeneID:300284,Genbank:XM_017601953.1,RGD:1359416	ALG13, UDP-N-acetylglucosaminyltransferase subunit		GO:0016758,GO:0043541,GO:0004577,GO:0006488	transferase activity, transferring hexosyl groups|UDP-N-acetylglucosamine transferase complex|N-acetylglucosaminyldiphosphodolichol N-acetylglucosaminyltransferase activity|dolichol-linked oligosaccharide biosynthetic process	rno00510	N-Glycan biosynthesis
Alg14	6.36122	5.87567	5.7892	6.38696	5.70881	5.30869	GeneID:362031,Genbank:XM_008761465.1,RGD:1312003	ALG14, UDP-N-acetylglucosaminyltransferase subunit		GO:0031965,GO:0005789,GO:0006488,GO:0016021	nuclear membrane|endoplasmic reticulum membrane|dolichol-linked oligosaccharide biosynthetic process|integral component of membrane	rno00510	N-Glycan biosynthesis
Alg2	4.8746	5.44885	3.9475	5.19528	3.76133	4.79765	GeneID:313231,Genbank:NM_001100710.1,RGD:1309940	ALG2, alpha-1,3/1,6-mannosyltransferase		GO:0033577,GO:0005575,GO:0005634,GO:0046982,GO:0005737,GO:0005789,GO:0005829,GO:0006488,GO:0047485,GO:0006490,GO:0048306,GO:0008150,GO:0048471,GO:0015629,GO:0051592,GO:0000033,GO:0097502,GO:0016020,GO:0016757,GO:0003674	protein glycosylation in endoplasmic reticulum|cellular_component|nucleus|protein heterodimerization activity|cytoplasm|endoplasmic reticulum membrane|cytosol|dolichol-linked oligosaccharide biosynthetic process|protein N-terminus binding|oligosaccharide-lipid intermediate biosynthetic process|calcium-dependent protein binding|biological_process|perinuclear region of cytoplasm|actin cytoskeleton|…	rno00510	N-Glycan biosynthesis
Alg3	4.61798	5.53636	4.91456	3.44549	5.11565	4.99447	GeneID:287983,Genbank:XM_006248558.3,RGD:1306004	ALG3, alpha-1,3- mannosyltransferase		GO:0005575,GO:0005783,GO:0005789,GO:0006486,GO:0008150,GO:0016021,GO:0052925,GO:0097502,GO:0000033,GO:0003674	cellular_component|endoplasmic reticulum|endoplasmic reticulum membrane|protein glycosylation|biological_process|integral component of membrane|dol-P-Man:Man(5)GlcNAc(2)-PP-Dol alpha-1,3-mannosyltransferase activity|mannosylation|alpha-1,3-mannosyltransferase activity|molecular_function	rno00510	N-Glycan biosynthesis
Alg5	4.544	3.75225	4.04834	3.87663	2.95903	3.60741	GeneID:295051,Genbank:XM_006232333.1,RGD:1308900	ALG5, dolichyl-phosphate beta-glucosyltransferase		GO:0016740,GO:0005789,GO:0006487,GO:0007368	transferase activity|endoplasmic reticulum membrane|protein N-linked glycosylation|determination of left/right symmetry	rno00510	N-Glycan biosynthesis
Alg6	3.01343	2.55684	2.75555	3.13763	3.15637	3.55745	GeneID:362547,Genbank:NM_001033709.1,RGD:1308815	ALG6, alpha-1,3-glucosyltransferase		GO:0005789,GO:0006487,GO:0006490,GO:0008150,GO:0016021,GO:0042281,GO:0046527,GO:0003674,GO:0005575	endoplasmic reticulum membrane|protein N-linked glycosylation|oligosaccharide-lipid intermediate biosynthetic process|biological_process|integral component of membrane|dolichyl pyrophosphate Man9GlcNAc2 alpha-1,3-glucosyltransferase activity|glucosyltransferase activity|molecular_function|cellular_component	rno00510	N-Glycan biosynthesis
Alg8	2.01811	2.23471	1.30091	1.5526	1.24623	1.19074	GeneID:293129,Genbank:NM_001034127.1,RGD:1305468	ALG8, alpha-1,3-glucosyltransferase		GO:0005789,GO:0006487,GO:0006490,GO:0008150,GO:0016021,GO:0042281,GO:0097502,GO:0000033,GO:0003674,GO:0005575	endoplasmic reticulum membrane|protein N-linked glycosylation|oligosaccharide-lipid intermediate biosynthetic process|biological_process|integral component of membrane|dolichyl pyrophosphate Man9GlcNAc2 alpha-1,3-glucosyltransferase activity|mannosylation|alpha-1,3-mannosyltransferase activity|molecular_function|cellular_component	rno00510	N-Glycan biosynthesis
Alg9	1.92654	1.54578	2.23978	2.08098	1.39915	1.50493	GeneID:367083,Genbank:XM_017595786.1,RGD:1311272	ALG9, alpha-1,2-mannosyltransferase		GO:0005783,GO:0005789,GO:0008150,GO:0016021,GO:0097502,GO:0000030,GO:0003674,GO:0005575	endoplasmic reticulum|endoplasmic reticulum membrane|biological_process|integral component of membrane|mannosylation|mannosyltransferase activity|molecular_function|cellular_component	rno00510	N-Glycan biosynthesis
Alk	0.0229489	0.0127277	0.0119226	0	0.011011	0.0117304	GeneID:266802,Genbank:NM_001169101.2,RGD:628622	anaplastic lymphoma receptor tyrosine kinase		GO:0070374,GO:0036269,GO:0007420,GO:0004713,GO:0090648,GO:0042127,GO:0009968,GO:0004714,GO:0042802,GO:0016310,GO:0043066,GO:0004871,GO:0004888,GO:0005524,GO:0005737,GO:0018108,GO:0005886,GO:0043235,GO:0021766,GO:0005887,GO:0043410,GO:0030154,GO:0046777,GO:0030534,GO:0007169,GO:0000187,GO:0048666,GO:0031434,GO:0007275,GO:0004709,GO:0060159,GO:0033674,GO:0007399	positive regulation of ERK1 and ERK2 cascade|swimming behavior|brain development|protein tyrosine kinase activity|response to environmental enrichment|regulation of cell proliferation|negative regulation of signal transduction|transmembrane receptor protein tyrosine kinase activity|identical protein binding|phosphorylation|negative regulation of apoptotic process|signal transducer activity|transm…	rno05200,rno05223	Pathways in cancer|Non-small cell lung cancer
Alkbh1	6.00625	6.026	7.25176	7.34799	8.34175	6.92147	GeneID:362766,Genbank:XM_006240394.3,RGD:1308327	alkB homolog 1, histone H2A dioxygenase		GO:0080111,GO:0043524,GO:0008198,GO:0001890,GO:1990983,GO:0043734,GO:0010468,GO:0002101,GO:1990984,GO:0048589,GO:0016706,GO:0003906,GO:0050918,GO:0005719,GO:0005739,GO:0030154,GO:0006281,GO:0051213,GO:0031175,GO:0070129,GO:0035552,GO:0006307,GO:0070579,GO:0042056,GO:0006446,GO:0000049,GO:0042245,GO:0006448,GO:0001701,GO:0070989,GO:0001764	DNA demethylation|negative regulation of neuron apoptotic process|ferrous iron binding|placenta development|tRNA demethylation|DNA-N1-methyladenine dioxygenase activity|regulation of gene expression|tRNA wobble cytosine modification|tRNA demethylase activity|developmental growth|oxidoreductase activity, acting on paired donors, with incorporation or reduction of molecular oxygen, 2-oxoglutarate a…
Alkbh2	2.82546	3.06519	3.14245	3.001	1.64944	2.49875	GeneID:304578,Genbank:XM_006249498.3,RGD:1306377	alkB homolog 2, alpha-ketoglutarate-dependent dioxygenase		GO:0005654,GO:0006307,GO:0008198,GO:0015630,GO:0016706,GO:0035511,GO:0043734,GO:0051747,GO:0004519,GO:0004527,GO:0005634	nucleoplasm|DNA dealkylation involved in DNA repair|ferrous iron binding|microtubule cytoskeleton|oxidoreductase activity, acting on paired donors, with incorporation or reduction of molecular oxygen, 2-oxoglutarate as one donor, and incorporation of one atom each of oxygen into both donors|oxidative DNA demethylation|DNA-N1-methyladenine dioxygenase activity|cytosine C-5 DNA demethylase activity…
Alkbh3	30.7494	36.7032	32.9376	28.1179	25.0477	28.7919	GeneID:362169,Genbank:XM_006234585.3,RGD:1359731	alkB homolog 3, alpha-ketoglutarate-dependent dioxygenase		GO:1990930,GO:0008283,GO:0005654,GO:0016706,GO:0035552,GO:0005739,GO:0005829,GO:0006281,GO:0035553,GO:0006307,GO:0043734,GO:0008198,GO:0004519,GO:0051747,GO:0004527,GO:0005634	RNA N1-methyladenosine dioxygenase activity|cell proliferation|nucleoplasm|oxidoreductase activity, acting on paired donors, with incorporation or reduction of molecular oxygen, 2-oxoglutarate as one donor, and incorporation of one atom each of oxygen into both donors|oxidative single-stranded DNA demethylation|mitochondrion|cytosol|DNA repair|oxidative single-stranded RNA demethylation|DNA dealk…
Alkbh4	1.59997	1.69585	1.11836	1.87664	0.957209	1.43513	GeneID:288587,Genbank:NM_001105920.1,RGD:1308608	alkB homolog 4, lysine demethylase		GO:0016706,GO:0030496,GO:0031032,GO:0036090,GO:0055114,GO:0070938,GO:0003779,GO:0006482	oxidoreductase activity, acting on paired donors, with incorporation or reduction of molecular oxygen, 2-oxoglutarate as one donor, and incorporation of one atom each of oxygen into both donors|midbody|actomyosin structure organization|cleavage furrow ingression|oxidation-reduction process|contractile ring|actin binding|protein demethylation
Alkbh5	15.6134	16.1633	16.1852	21.1538	18.4192	18.4394	GeneID:303193,Genbank:NM_001191643.1,RGD:1309496	alkB homolog 5, RNA demethylase		GO:0035515,GO:0006406,GO:0005634,GO:0007283,GO:0035553,GO:0005654,GO:0005794,GO:0005829,GO:0016607,GO:0006397,GO:0046872,GO:0016706,GO:0001666,GO:0030154,GO:0004622	oxidative RNA demethylase activity|mRNA export from nucleus|nucleus|spermatogenesis|oxidative single-stranded RNA demethylation|nucleoplasm|Golgi apparatus|cytosol|nuclear speck|mRNA processing|metal ion binding|oxidoreductase activity, acting on paired donors, with incorporation or reduction of molecular oxygen, 2-oxoglutarate as one donor, and incorporation of one atom each of oxygen into both …
Alkbh6	0.0744965	0	0	0	0	0	GeneID:292780,Genbank:NM_001127450.1,RGD:1566318	alkB homolog 6		GO:0008198,GO:0016706,GO:0051213,GO:0055114,GO:0005634,GO:0005654,GO:0005925	ferrous iron binding|oxidoreductase activity, acting on paired donors, with incorporation or reduction of molecular oxygen, 2-oxoglutarate as one donor, and incorporation of one atom each of oxygen into both donors|dioxygenase activity|oxidation-reduction process|nucleus|nucleoplasm|focal adhesion
Alkbh7	26.6008	34.6121	34.231	30.3513	26.6861	31.4523	GeneID:679944,Genbank:NM_001109384.1,RGD:1598126	alkB homolog 7		GO:0010883,GO:0016706,GO:1902445,GO:0005759,GO:0006631,GO:0006974	regulation of lipid storage|oxidoreductase activity, acting on paired donors, with incorporation or reduction of molecular oxygen, 2-oxoglutarate as one donor, and incorporation of one atom each of oxygen into both donors|regulation of mitochondrial membrane permeability involved in programmed necrotic cell death|mitochondrial matrix|fatty acid metabolic process|cellular response to DNA damage st…
Alkbh8	0.515278	0.759115	0.66443	0.420722	0.386468	0.500779	GeneID:366783,Genbank:XM_017594262.1,RGD:1304687	alkB homolog 8, tRNA methyltransferase		GO:0016604,GO:0002098,GO:0016706,GO:0005506,GO:0005634,GO:0005654,GO:0005737,GO:0005829,GO:0030488,GO:0006974,GO:0055114,GO:0008198,GO:0008270,GO:0016300,GO:0000049	nuclear body|tRNA wobble uridine modification|oxidoreductase activity, acting on paired donors, with incorporation or reduction of molecular oxygen, 2-oxoglutarate as one donor, and incorporation of one atom each of oxygen into both donors|iron ion binding|nucleus|nucleoplasm|cytoplasm|cytosol|tRNA methylation|cellular response to DNA damage stimulus|oxidation-reduction process|ferrous iron bindi…
Allc	0	0	0	0	0	0	GeneID:246758,Genbank:XM_006239944.3,RGD:621804	allantoicase		GO:0000256,GO:0004037	allantoin catabolic process|allantoicase activity	rno00230	Purine metabolism
Alms1	1.17219	0.898667	0.969935	0.999028	0.863548	0.975305	GeneID:297408,Genbank:NM_001106604.2,RGD:1311590	ALMS1, centrosome and basal body associated protein		GO:0051393,GO:0040015,GO:0005814,GO:0051492,GO:0042593,GO:0060122,GO:0042632,GO:0060271,GO:0005829,GO:0006629,GO:0007286,GO:0007605,GO:0043066,GO:0008150,GO:0045444,GO:0016197,GO:0045598,GO:0019722,GO:0046548,GO:0030728,GO:0001736,GO:0050673,GO:0031514,GO:0003674,GO:0036064,GO:0005813	alpha-actinin binding|negative regulation of multicellular organism growth|centriole|regulation of stress fiber assembly|glucose homeostasis|inner ear receptor cell stereocilium organization|cholesterol homeostasis|cilium assembly|cytosol|lipid metabolic process|spermatid development|sensory perception of sound|negative regulation of apoptotic process|biological_process|fat cell differentiation|e…
Alox12	0.333921	0.373268	0.543508	0.221887	0.101386	0.277255	GeneID:287454,Genbank:NM_001105798.1,RGD:1311159	arachidonate 12-lipoxygenase, 12S type		GO:0010595,GO:0010628,GO:0010656,GO:0010942,GO:0016020,GO:0043651,GO:0016165,GO:0016702,GO:0016787,GO:0045603,GO:0048661,GO:0051122,GO:0051901,GO:2001306,GO:0055114,GO:0061436,GO:0004052,GO:0005506,GO:0005737,GO:0005829,GO:0007568,GO:0008284,GO:0019369,GO:0019372,GO:0019395,GO:0042383,GO:0071396,GO:0043065,GO:0090331,GO:0043066,GO:0043280,GO:0097755,GO:1901751,GO:2001303	positive regulation of endothelial cell migration|positive regulation of gene expression|negative regulation of muscle cell apoptotic process|positive regulation of cell death|membrane|linoleic acid metabolic process|linoleate 13S-lipoxygenase activity|oxidoreductase activity, acting on single donors with incorporation of molecular oxygen, incorporation of two atoms of oxygen|hydrolase activity|p…	rno00590,rno04726,rno04750,rno01523	Arachidonic acid metabolism|Serotonergic synapse|Inflammatory mediator regulation of TRP channels|Antifolate resistance
Alox12b	0	0	0	0	0	0	GeneID:287425,Genbank:NM_001039377.1,RGD:1305330	arachidonate 12-lipoxygenase, 12R type		GO:0006497,GO:0006665,GO:0008150,GO:0010628,GO:0046513,GO:0016702,GO:0019369,GO:0051122,GO:0055114,GO:0061436,GO:0003674,GO:0004052,GO:0005506,GO:0005575,GO:0005737,GO:0019372,GO:0043410,GO:0070257,GO:0043651,GO:0070830,GO:1990136	protein lipidation|sphingolipid metabolic process|biological_process|positive regulation of gene expression|ceramide biosynthetic process|oxidoreductase activity, acting on single donors with incorporation of molecular oxygen, incorporation of two atoms of oxygen|arachidonic acid metabolic process|hepoxilin biosynthetic process|oxidation-reduction process|establishment of skin barrier|molecular_f…	rno00590,rno04726	Arachidonic acid metabolism|Serotonergic synapse
Alox12e	0	0	0	0	0	0	GeneID:303252,Genbank:NM_001107014.1,RGD:1307642	arachidonate 12-lipoxygenase, epidermal		GO:0019369,GO:0019372,GO:0055114,GO:0004052,GO:0005506,GO:0005737	arachidonic acid metabolic process|lipoxygenase pathway|oxidation-reduction process|arachidonate 12-lipoxygenase activity|iron ion binding|cytoplasm	rno00590,rno04726,rno04750,rno01523	Arachidonic acid metabolism|Serotonergic synapse|Inflammatory mediator regulation of TRP channels|Antifolate resistance
Alox15	1.64566	0.536893	0.798724	0.622959	0.881714	1.87592	GeneID:81639,Genbank:XM_006246824.3,RGD:70493	arachidonate 15-lipoxygenase		GO:0005737,GO:0005811,GO:0005829,GO:0005886,GO:0030282,GO:0006646,GO:0030838,GO:0010811,GO:0031234,GO:0034116,GO:0046456,GO:0034976,GO:0047977,GO:0050473,GO:0035358,GO:0051120,GO:0051122,GO:0070374,GO:0001503,GO:0071277,GO:0002820,GO:0004052,GO:0005506,GO:0005546,GO:0016020,GO:0019369,GO:0019372,GO:0035963,GO:0019395,GO:0019870,GO:0042060,GO:0042383,GO:0042391,GO:1901074,GO:0043277,GO:2001303,GO:…	cytoplasm|lipid droplet|cytosol|plasma membrane|bone mineralization|phosphatidylethanolamine biosynthetic process|positive regulation of actin filament polymerization|positive regulation of cell-substrate adhesion|extrinsic component of cytoplasmic side of plasma membrane|positive regulation of heterotypic cell-cell adhesion|icosanoid biosynthetic process|response to endoplasmic reticulum stress|…	rno00590,rno00591,rno04216,rno04217,rno04726	Arachidonic acid metabolism|Linoleic acid metabolism|Ferroptosis|Necroptosis|Serotonergic synapse
Alox15b	0	0	0	0	0	0	GeneID:266604,Genbank:XM_008767779.2,RGD:628809	arachidonate 15-lipoxygenase, type B		GO:0005634,GO:0005829,GO:0005856,GO:0005886,GO:0019372,GO:0008285,GO:0019898,GO:0035360,GO:0051122,GO:0036403,GO:0055114,GO:0090197,GO:0043651,GO:0005506,GO:0005509,GO:0005622,GO:0008289,GO:0010744,GO:0016020,GO:0016165,GO:0019369,GO:0045618,GO:0045786,GO:0045926,GO:0050473	nucleus|cytosol|cytoskeleton|plasma membrane|lipoxygenase pathway|negative regulation of cell proliferation|extrinsic component of membrane|positive regulation of peroxisome proliferator activated receptor signaling pathway|hepoxilin biosynthetic process|arachidonate 8(S)-lipoxygenase activity|oxidation-reduction process|positive regulation of chemokine secretion|linoleic acid metabolic process|i…	rno00590,rno04726	Arachidonic acid metabolism|Serotonergic synapse
Alox5	1.05913	0.812828	0.791674	0.810826	0.506564	1.31291	GeneID:25290,Genbank:XM_006237140.2,RGD:2096	arachidonate 5-lipoxygenase		GO:0005515,GO:0005634,GO:0005635,GO:0005641,GO:0016702,GO:0019233,GO:0019369,GO:0005654,GO:0019370,GO:0019372,GO:0030425,GO:0031965,GO:0002526,GO:0002540,GO:0004051,GO:0005506,GO:0005737,GO:0005829,GO:0006691,GO:0006954,GO:0007584,GO:0016363,GO:0042383,GO:0045907,GO:0055093,GO:0055114	protein binding|nucleus|nuclear envelope|nuclear envelope lumen|oxidoreductase activity, acting on single donors with incorporation of molecular oxygen, incorporation of two atoms of oxygen|sensory perception of pain|arachidonic acid metabolic process|nucleoplasm|leukotriene biosynthetic process|lipoxygenase pathway|dendrite|nuclear membrane|acute inflammatory response|leukotriene production invo…	rno00590,rno04664,rno04913,rno04726,rno05145	Arachidonic acid metabolism|Fc epsilon RI signaling pathway|Ovarian Steroidogenesis|Serotonergic synapse|Toxoplasmosis
Alox5ap	4.20147	4.74113	5.3611	3.89914	4.43881	9.03183	GeneID:29624,Genbank:NM_017260.2,RGD:2097	arachidonate 5-lipoxygenase activating protein		GO:0005634,GO:0005635,GO:0005783,GO:0031965,GO:0042803,GO:0005789,GO:0043085,GO:0005829,GO:0046982,GO:0047485,GO:0050544,GO:0055114,GO:0070207,GO:0002540,GO:0002675,GO:0004051,GO:0004364,GO:0004464,GO:0004602,GO:0008047,GO:0016020,GO:0016021,GO:0019370,GO:0019372,GO:0071277,GO:0019899	nucleus|nuclear envelope|endoplasmic reticulum|nuclear membrane|protein homodimerization activity|endoplasmic reticulum membrane|positive regulation of catalytic activity|cytosol|protein heterodimerization activity|protein N-terminus binding|arachidonic acid binding|oxidation-reduction process|protein homotrimerization|leukotriene production involved in inflammatory response|positive regulation o…	rno04664	Fc epsilon RI signaling pathway
Aloxe3	1.29667	1.09326	1.37281	1.33143	1.32783	1.30006	GeneID:287424,Genbank:XM_017597087.1,RGD:1306252	arachidonate lipoxygenase 3		GO:0051120,GO:0019372,GO:0005737,GO:0035357,GO:0006665,GO:0051122,GO:0008150,GO:0008544,GO:0016702,GO:0043651,GO:0055114,GO:0016829,GO:0061436,GO:0045444,GO:0019233,GO:0019369,GO:0003674,GO:0070830,GO:0046513,GO:0005506,GO:0005575	hepoxilin A3 synthase activity|lipoxygenase pathway|cytoplasm|peroxisome proliferator activated receptor signaling pathway|sphingolipid metabolic process|hepoxilin biosynthetic process|biological_process|epidermis development|oxidoreductase activity, acting on single donors with incorporation of molecular oxygen, incorporation of two atoms of oxygen|linoleic acid metabolic process|oxidation-reduc…
Alpi	0	0	0	0.0534603	0	0	GeneID:24197,Genbank:XM_008767194.1,RGD:2099	alkaline phosphatase, intestinal		GO:0071773,GO:0004035,GO:0005515,GO:0005886,GO:0006793,GO:0008270,GO:0009897,GO:0016021,GO:0016311,GO:0031225,GO:0000287,GO:0042803,GO:0002020	cellular response to BMP stimulus|alkaline phosphatase activity|protein binding|plasma membrane|phosphorus metabolic process|zinc ion binding|external side of plasma membrane|integral component of membrane|dephosphorylation|anchored component of membrane|magnesium ion binding|protein homodimerization activity|protease binding	rno00730,rno00790	Thiamine metabolism|Folate biosynthesis
Alpk1	0	0	0	0	0	0	GeneID:310879,Genbank:XM_017591343.1,RGD:1304613	alpha-kinase 1		GO:0006468,GO:0004674,GO:0005524,GO:0005737	protein phosphorylation|protein serine/threonine kinase activity|ATP binding|cytoplasm
Alpk2	28.7941	30.2805	27.9773	35.4358	36.5351	33.4115	GeneID:498875,Genbank:XM_006254887.3,RGD:1564431	alpha-kinase 2		GO:0006468,GO:0004674,GO:0005524,GO:0005737	protein phosphorylation|protein serine/threonine kinase activity|ATP binding|cytoplasm
[truncated: 21,987 more rows]
