# Supplementary material for: Comprehensive analysis of transcriptomics and metabolomics to understand tail-suspension-induced myocardial injury in rat
Source: Front Cardiovasc Med. 2023 Jan 17;9:1074257. doi: 10.3389/fcvm.2022.1074257 (PMC9886666; doi:10.3389/fcvm.2022.1074257)
Supplement: Supplementary Table 6 — Non-targeted metabolomics was employed to obtain metabolic signatures of heart from tail-suspension-induced microgravity and control rats. [file Table_6.XLS]

## Sheet: metabolomic
ID	m/z	Retention time (min)	Ion mode	Metabolites	Compound ID	Super Class	Class	Sub Class	kegg	Score	Fragmentation Score	Adducts	Formula	Mass Error (ppm)	QC1	QC2	QC3	C1	C4	C7	C8	C10	M2	M5	M7	M8	M10
0.88_666.2223n	711.221	0.8828	neg	Stachyose	HMDB0003553	Organic oxygen compounds	Organooxygen compounds	Carbohydrates and carbohydrate conjugates	C01613	58.3	93.8	M-H, M+FA-H	C24H42O21	0.69591	45139.3	47595.2	47125.9	16294.1	97903.1	31112.1	162050	24843	8660.38	28935.3	7186.49	7634.16	61136.6
10.66_612.3308m/z	612.331	10.6596	neg	LysoPC(22:6(4Z,7Z,10Z,13Z,16Z,19Z))	HMDB0010404	Lipids and lipid-like molecules	Glycerophospholipids	Glycerophosphocholines	C04230	58.2	93.1	M+FA-H	C30H50NO7P	0.240808	202535	196364	196921	187684	146567	114108	183753	125038	208593	356140	245059	177815	215982
10.68_588.3309m/z	588.331	10.681	neg	LysoPC(20:4(5Z,8Z,11Z,14Z))	HMDB0010395	Lipids and lipid-like molecules	Glycerophospholipids	Glycerophosphocholines	C04230	57.9	91.3	M+FA-H	C28H50NO7P	0.421793	462388	456184	449009	503487	483900	399556	574881	373858	426088	595150	473870	344441	488057
10.68_543.3326n	544.34	10.6831	pos	LysoPC(20:4(8Z,11Z,14Z,17Z))	HMDB0010396	Lipids and lipid-like molecules	Glycerophospholipids	Glycerophosphocholines	C04230	57.4	88.7	M+H, M+K, M+Na	C28H50NO7P	0.278396	3.19703e+06	3.32392e+06	3.29396e+06	3.77551e+06	3.52838e+06	2.93265e+06	4.98433e+06	2.91042e+06	3.50338e+06	5.14932e+06	3.99927e+06	2.80997e+06	4.75444e+06
11.94_568.3623m/z	568.362	11.9394	neg	LysoPC(18:0)	HMDB0010384	Lipids and lipid-like molecules	Glycerophospholipids	Glycerophosphocholines	C04230	57.4	88.3	M+FA-H	C26H54NO7P	0.628824	972365	953513	941282	946704	972076	872623	1.3912e+06	719318	676895	1.07252e+06	729944	436304	858993
10.10_300.2896m/z	300.29	10.1021	pos	Sphingosine	HMDB0000252	Organic nitrogen compounds	Organonitrogen compounds	Amines	C00319	57.2	89	M+H	C18H37NO2	-0.251769	34867.6	36207.9	35562.2	38640.4	34398.4	32185.2	30100.7	22955.1	21453.6	35096.8	39995.6	16826.7	42617.7
11.06_495.3325n	496.34	11.0562	pos	LysoPC(16:0)	HMDB0010382	Lipids and lipid-like molecules	Glycerophospholipids	Glycerophosphocholines	C04230	56.8	85.5	M+H, M+K, M+Na, M+H-H2O	C24H50NO7P	0.118066	4.50677e+06	4.58127e+06	4.56295e+06	4.86511e+06	5.55194e+06	5.06435e+06	7.23307e+06	3.61205e+06	4.25289e+06	6.55106e+06	4.48515e+06	2.81314e+06	5.97175e+06
11.47_509.3483n	510.356	11.4734	pos	LysoPC(17:0)	HMDB0012108	Lipids and lipid-like molecules	Glycerophospholipids	Glycerophosphocholines	C04230	56.6	84.4	M+H, M+Na, M+K	C25H52NO7P	0.3887	5.36986e+06	5.52354e+06	5.46694e+06	4.60962e+06	5.68301e+06	4.53872e+06	5.59518e+06	4.42258e+06	4.12458e+06	7.06226e+06	6.62024e+06	3.05243e+06	5.00869e+06
4.28_784.1502m/z	784.15	4.28473	neg	FAD	HMDB0001248	Nucleosides, nucleotides, and analogues	Flavin nucleotides	Unclassified	C00016	56.6	85.5	M-H	C27H33N9O15P2	0.386251	357504	350226	368656	375408	388748	341545	404108	376388	382872	421756	354969	486057	419035
2.18_269.0879m/z	269.088	2.18368	pos	Inosine	HMDB0000195	Nucleosides, nucleotides, and analogues	Purine nucleosides	Unclassified	C00294	56.4	84.5	M+H	C10H12N4O5	-0.679179	5.2584e+06	5.47827e+06	5.50906e+06	5.30059e+06	5.41773e+06	5.08109e+06	5.67607e+06	5.636e+06	6.08556e+06	6.54897e+06	5.21861e+06	7.075e+06	6.73041e+06
10.66_400.3420m/z	400.342	10.6641	pos	L-Palmitoylcarnitine	HMDB0000222	Lipids and lipid-like molecules	Fatty Acyls	Fatty acid esters	C02990	56	84.8	M+H	C23H45NO4	-0.279532	353624	364912	366475	276753	166845	147241	629935	962825	612879	531109	723916	253680	253316
0.75_230.0188n	229.012	0.748783	neg	Beta-L-arabinose 1-phosphate	HMDB0012195	Organic acids and derivatives	Organic phosphoric acids and derivatives	Phosphate esters	C03906	55.9	83.4	M-H, 2M-H	C5H11O8P	-1.61516	966734	956014	965657	1.17398e+06	1.06064e+06	976033	1.13057e+06	1.13583e+06	798248	956426	588927	1.00145e+06	1.10991e+06
2.15_284.0987m/z	284.099	2.14922	pos	Guanosine	HMDB0000133	Nucleosides, nucleotides, and analogues	Purine nucleosides	Unclassified	C00387	55.9	83.4	M+H	C10H13N5O5	-0.734472	486824	518885	509772	438537	456990	320197	572019	461059	536032	557945	390804	700938	661536
2.22_300.0842m/z	300.084	2.21857	pos	D-4'-Phosphopantothenate	HMDB0001016	Organic acids and derivatives	Carboxylic acids and derivatives	Amino acids, peptides, and analogues	C03492	55.7	82.1	M+H	C9H18NO8P	-0.158801	167088	160365	162535	155666	161663	121881	171582	130577	157673	178911	143866	171347	164289
0.86_504.1695n	549.168	0.861633	neg	Maltotriose	HMDB0001262	Organic oxygen compounds	Organooxygen compounds	Carbohydrates and carbohydrate conjugates	C01835	55.6	80.4	M-H, M+FA-H	C18H32O16	0.974966	87360.9	97216.4	93782.9	35842.8	269632	49831.2	295936	50094.1	18809.1	60065.4	9377.76	20928.5	116544
1.11_611.1447m/z	611.145	1.11455	neg	Oxidized glutathione	HMDB0003337	Organic acids and derivatives	Carboxylic acids and derivatives	Amino acids, peptides, and analogues	C00127	55.3	81.8	M-H	C20H32N6O12S2	0.0352481	1.58342e+06	1.41296e+06	1.56389e+06	1.40352e+06	1.21945e+06	1.2411e+06	1.7748e+06	1.0868e+06	1.14278e+06	1.99038e+06	1.7427e+06	1.79317e+06	1.24628e+06
3.77_358.0962n	359.104	3.76925	pos	Pantetheine 4'-phosphate	HMDB0001416	Organic acids and derivatives	Carboxylic acids and derivatives	Amino acids, peptides, and analogues	C01134	55	80.5	M+H, M+Na	C11H23N2O7PS	-0.377378	97595.7	100674	99909.7	72905.6	100163	126158	86874.3	138348	162424	80991.5	89393.6	139582	158235
0.71_259.0224m/z	259.022	0.714683	neg	Sorbose 1-phosphate	HMDB0006797	Organic oxygen compounds	Organooxygen compounds	Carbohydrates and carbohydrate conjugates	C02888	54.9	75.1	M-H	C6H13O9P	-0.0849083	1.00073e+06	995730	1.01267e+06	331337	1.71324e+06	415176	2.3119e+06	377413	359171	951009	121772	224939	1.90731e+06
0.86_504.1692n	522.203	0.855317	pos	Raffinose	HMDB0003213	Organic oxygen compounds	Organooxygen compounds	Carbohydrates and carbohydrate conjugates	C00492	54.8	80.7	M+NH4, M+Na, M+H	C18H32O16	0.421806	68594.9	61378.3	57024.4	14793.8	206280	37975.3	214148	34512.7	10883.1	46967.9	1873.33	11897.3	92439.4
0.73_129.0427n	147.076	0.730333	pos	Pyrroline hydroxycarboxylic acid	HMDB0001369	Organic acids and derivatives	Carboxylic acids and derivatives	Amino acids, peptides, and analogues	C04281	54.6	75.9	M+H, M+NH4	C5H7NO3	0.780631	2.79355e+06	2.94616e+06	2.81339e+06	2.42141e+06	2.35794e+06	1.99815e+06	3.80419e+06	2.6463e+06	3.92678e+06	3.87538e+06	3.05611e+06	4.62095e+06	4.54052e+06
11.24_571.3635n	572.371	11.2445	pos	LysoPC(22:4(7Z,10Z,13Z,16Z))	HMDB0010401	Lipids and lipid-like molecules	Glycerophospholipids	Glycerophosphocholines	C04230	54.6	76.8	M+H, M+Na	C30H54NO7P	-0.590232	67201.9	69906.5	70020.1	83888.1	75837.6	48898.8	108584	57506.3	60056.4	118675	87963.8	50497.5	90533.2
10.68_424.3420m/z	424.342	10.6831	pos	trans-2-Tetradecenoylcarnitine	HMDB0013329	Organic acids and derivatives	Hydroxy acids and derivatives	Beta hydroxy acids and derivatives		54.5	78.8	M+H-H2O	C25H47NO5	-0.236763	39026	40052.3	40018.6	40218.3	34476.4	39276.8	80090.2	83139.7	46676.7	27996.1	53268.4	13620.5	38709.3
0.76_148.0603m/z	148.06	0.764567	pos	L-Glutamic acid	HMDB0000148	Organic acids and derivatives	Carboxylic acids and derivatives	Amino acids, peptides, and analogues	C00025	54.4	78.9	M+H	C5H9NO4	-0.603304	1.47916e+06	1.49761e+06	1.47028e+06	1.17743e+06	1.61212e+06	1.12651e+06	1.20309e+06	995324	1.91079e+06	2.08731e+06	1.567e+06	1.72448e+06	2.06174e+06
0.88_426.0226m/z	426.023	0.8828	neg	ADP	HMDB0001341	Nucleosides, nucleotides, and analogues	Purine nucleotides	Purine ribonucleotides	C00008	54.3	77.3	M-H	C10H15N5O10P2	1.01174	101835	101766	103952	179732	133301	183834	236196	156045	94823.8	114695	104840	165799	73139.8
11.12_521.3483n	522.356	11.1181	pos	LysoPC(18:1(11Z))	HMDB0010385	Lipids and lipid-like molecules	Glycerophospholipids	Glycerophosphocholines	C04230	54.3	74.3	M+H, M+K	C26H52NO7P	0.332035	419949	439639	426302	470717	543425	420784	648572	382260	446176	635969	481627	229448	501595
10.85_614.3468m/z	614.347	10.8516	neg	LysoPC(22:5(4Z,7Z,10Z,13Z,16Z))	HMDB0010402	Lipids and lipid-like molecules	Glycerophospholipids	Glycerophosphocholines	C04230	54	80.2	M+FA-H	C30H52NO7P	0.754427	41664.9	41194.4	40860.2	40789.2	35148.4	33130	36376	25902.6	40173.1	78097.5	41849.4	23274	41805.4
0.64_146.1057n	147.113	0.64325	pos	L-Lysine	HMDB0000182	Organic acids and derivatives	Carboxylic acids and derivatives	Amino acids, peptides, and analogues	C00047	53.8	76.8	M+H-H2O, M+H	C6H14N2O2	1.03823	215159	228404	224410	240011	276688	191047	199737	189588	328394	249214	225458	295552	351546
0.75_185.9922n	184.985	0.748783	neg	(2R)-2-Hydroxy-3-(phosphonatooxy)propanoate	HMDB0060180	Unclassified	Unclassified	Unclassified		53.8	75.2	M-H, 2M-H	C3H7O7P	-4.23528	167954	164538	163706	143602	156334	96088.9	136622	170698	362993	451724	289700	403419	105278
10.84_569.3479n	570.355	10.8448	pos	LysoPC(22:5(7Z,10Z,13Z,16Z,19Z))	HMDB0010403	Lipids and lipid-like molecules	Glycerophospholipids	Glycerophosphocholines	C04230	53.8	72.3	M+H, M+Na	C30H52NO7P	-0.421793	303034	315857	310405	328291	293361	246928	337307	240928	339608	607129	335342	216621	420561
0.80_489.1144m/z	489.114	0.799133	pos	Citicoline	HMDB0001413	Nucleosides, nucleotides, and analogues	Pyrimidine nucleotides	Pyrimidine ribonucleotides	C00307	53.7	77.1	M+H	C14H26N4O11P2	-0.323151	39914.7	51883	44978.6	22652.4	23985.2	63586	27994.5	38843.9	32333.6	42881.6	17744.8	35384.5	77012.1
0.84_132.0769m/z	132.077	0.835833	pos	Creatine	HMDB0000064	Organic acids and derivatives	Carboxylic acids and derivatives	Amino acids, peptides, and analogues	C00300	53.6	69.9	M+H	C4H9N3O2	0.865823	6.82902e+06	7.19046e+06	6.94185e+06	6.83013e+06	6.97184e+06	6.86278e+06	7.97665e+06	7.35075e+06	8.64424e+06	8.7801e+06	7.98827e+06	9.20314e+06	9.56611e+06
0.82_308.0988m/z	308.099	0.821	neg	N-Acetylneuraminic acid	HMDB0000230	Organic oxygen compounds	Organooxygen compounds	Carbohydrates and carbohydrate conjugates	C19910	53.5	69.4	M-H	C11H19NO9	0.355611	90982	87837	91630.4	89212.2	96977.7	124391	83756.8	91918.1	87060.3	88904.4	85333.4	90836.2	109895
0.71_126.0221m/z	126.022	0.7133	pos	Taurine	HMDB0000251	Organic acids and derivatives	Organic sulfonic acids and derivatives	Organosulfonic acids and derivatives	C00245	53.4	75.3	M+H	C2H7NO3S	1.3944	270856	279299	273351	279640	275676	302458	274214	275576	283892	302809	290809	295435	256471
0.82_342.1163n	387.115	0.821	neg	D-Maltose	HMDB0000163	Organic oxygen compounds	Organooxygen compounds	Carbohydrates and carbohydrate conjugates	C00208	53.4	70	M-H, M+FA-H	C12H22O11	0.198544	81183.5	79147.9	78495.4	46177.2	159887	70924.6	177960	45481.5	37611.1	62725.7	37509.8	46727.2	87057.6
0.71_134.0448m/z	134.045	0.7133	pos	L-Aspartic acid	HMDB0000191	Organic acids and derivatives	Carboxylic acids and derivatives	Amino acids, peptides, and analogues	C00049	53.3	68.7	M+H	C4H7NO4	0.30898	88117	91235.9	88612.7	66450.3	80220.8	53679.2	110201	89757.3	154146	141062	149633	109152	131598
12.97_304.2401n	305.247	12.9748	pos	Arachidonic acid	HMDB0001043	Lipids and lipid-like molecules	Fatty Acyls	Fatty acids and conjugates	C00219	53.3	71.4	M+H-H2O, M+H	C20H32O2	-0.440335	48165.4	48479.6	48641.5	59396.4	48371.3	44885.3	93038.2	47821.9	52886.9	59285.1	51503.5	39257.5	72298.1
2.18_268.0807n	267.073	2.18038	neg	Arabinosylhypoxanthine	HMDB0003040	Nucleosides, nucleotides, and analogues	Purine nucleosides	Unclassified		53	69.2	M-H, 2M-H, M+FA-H	C10H12N4O5	-0.0830873	4.75838e+06	4.57639e+06	4.74617e+06	4.19557e+06	4.5491e+06	4.27165e+06	4.77411e+06	4.6771e+06	4.77449e+06	5.08771e+06	4.20453e+06	5.54072e+06	5.83101e+06
1.10_149.0512n	150.058	1.09907	pos	L-Methionine	HMDB0000696	Organic acids and derivatives	Carboxylic acids and derivatives	Amino acids, peptides, and analogues	C00073	52.9	70.4	M+H-H2O, M+H	C5H11NO2S	0.688292	247567	252345	251481	238394	288490	245950	282315	221473	320752	264011	319534	267182	310671
3.79_384.1149m/z	384.115	3.78948	pos	Succinyladenosine	HMDB0000912	Nucleosides, nucleotides, and analogues	Purine nucleosides	Unclassified		52.9	69.7	M+H	C14H17N5O8	-0.221623	39295.5	39847	39571.9	28729.3	25176.7	27203.9	98232.3	34614	53996.1	29010.8	64023.4	35804	80838.1
7.76_347.2216m/z	347.222	7.76222	pos	11b,17a,21-Trihydroxypreg-nenolone	HMDB0006760	Lipids and lipid-like molecules	Steroids and steroid derivatives	Hydroxysteroids	C05489	52.9	70	M+H-H2O	C21H32O5	-0.301486	10943.6	11483.5	11078.7	7962.83	10566.8	4190.26	13187.3	7005.28	15547.6	11219.3	19343.2	34675.4	17415.2
13.66_781.5592n	782.566	13.663	pos	PC(16:0/20:4(5Z,8Z,11Z,14Z))	HMDB0007982	Lipids and lipid-like molecules	Glycerophospholipids	Glycerophosphocholines	C00157	52.8	74.2	M+H, M+K	C44H80NO8P	-3.81308	8.6477e+06	6.96974e+06	6.64703e+06	4.64744e+06	5.57521e+07	6.6993e+07	6.52479e+07	7.06933e+07	5.83293e+07	6.38343e+07	6.15672e+07	6.58629e+07	6.71225e+07
13.66_809.5899n	810.597	13.663	pos	PC(20:4(5Z,8Z,11Z,14Z)/18:0)	HMDB0008431	Lipids and lipid-like molecules	Glycerophospholipids	Glycerophosphocholines	C00157	52.8	73.4	M+H, M+K, M+H-H2O	C46H84NO8P	-4.40921	7.09027e+06	4.28997e+06	4.73166e+06	1.83168e+06	2.32641e+06	3.29703e+06	5.58016e+06	6.16451e+07	8.51245e+07	8.56952e+07	7.98538e+07	7.72919e+07	9.13155e+07
0.71_133.0608m/z	133.061	0.7133	pos	L-Asparagine	HMDB0000168	Organic acids and derivatives	Carboxylic acids and derivatives	Amino acids, peptides, and analogues	C00152	52.6	65.7	M+H	C4H8N2O3	0.347768	26912.1	27659	26398	22304.4	24239.1	19434.1	22772.5	19671.7	39685.8	38386.1	37138	43160.8	45410.4
1.11_306.0766m/z	306.077	1.11455	neg	Glutathione	HMDB0000125	Organic acids and derivatives	Carboxylic acids and derivatives	Amino acids, peptides, and analogues	C00051	52.4	66.4	M-H	C10H17N3O6S	0.317279	589152	531307	571722	489711	739658	587863	416192	698010	1.00523e+06	535996	422067	879564	661317
13.66_834.5972m/z	834.597	13.663	pos	PC(20:0/18:3(6Z,9Z,12Z))	HMDB0008271	Lipids and lipid-like molecules	Glycerophospholipids	Glycerophosphocholines	C00157	52.4	75	M+Na	C46H86NO8P	-1.38656	2.98433e+06	1.5226e+06	1.73653e+06	473977	457395	707248	8.10051e+06	1.08616e+07	1.03018e+07	8.74355e+06	7.51403e+06	9.58004e+06	8.72971e+06
0.70_175.1189m/z	175.119	0.696267	pos	L-Arginine	HMDB0000517	Organic acids and derivatives	Carboxylic acids and derivatives	Amino acids, peptides, and analogues	C00062	52.2	67.9	M+H	C6H14N4O2	-0.0222619	267808	226418	271041	311214	459931	314927	344849	205783	422008	291247	303449	423476	509317
0.80_342.1160n	360.15	0.799133	pos	Alpha-Lactose	HMDB0000186	Organic oxygen compounds	Organooxygen compounds	Carbohydrates and carbohydrate conjugates	C00243	52	66.9	M+NH4, M+Na, M+K	C12H22O11	-0.749137	110485	118411	109292	60456	245288	118517	253378	68568	33893.7	73273.8	33717.5	32485.5	95087.1
2.56_283.0685m/z	283.069	2.5561	neg	Xanthosine	HMDB0000299	Nucleosides, nucleotides, and analogues	Purine nucleosides	Unclassified	C01762	51.9	63.3	M-H	C10H12N4O6	0.357182	15855.4	15580.9	16131.4	14084.3	17124.4	14619.8	16860.8	11653.9	19036.6	20911.7	25584	16781.9	20028.9
3.97_232.1543m/z	232.154	3.97065	pos	Butyrylcarnitine	HMDB0002013	Lipids and lipid-like molecules	Fatty Acyls	Fatty acid esters	C02862	51.9	62	M+H	C11H21NO4	-0.0930381	116673	121992	119828	82640.2	66991.8	87727.9	45760.1	289464	133210	229331	202005	171317	57069.3
0.70_155.0695n	156.077	0.696267	pos	L-Histidine	HMDB0000177	Organic acids and derivatives	Carboxylic acids and derivatives	Amino acids, peptides, and analogues	C00135	51.7	65.2	M+H, M+K	C6H9N3O2	0.053711	83020.9	71812.7	78240.3	80984.5	103047	71315.3	117343	58235.4	117647	102018	92466.6	126752	142431
3.61_219.1106n	220.118	3.61157	pos	Pantothenic acid	HMDB0000210	Organic oxygen compounds	Organooxygen compounds	Alcohols and polyols	C00864	51.7	60.3	M+H, M+K, M+Na, M+H-H2O	C9H17NO5	-0.167389	568042	599803	588953	588613	485657	704904	863649	712103	539602	859424	589347	894235	656535
0.76_162.1124m/z	162.112	0.764567	pos	L-Carnitine	HMDB0000062	Organic nitrogen compounds	Organonitrogen compounds	Quaternary ammonium salts	C00318	51.6	66.5	M+H	C7H15NO3	-0.43326	3.02777e+06	3.07069e+06	3.02584e+06	2.80673e+06	3.02038e+06	2.907e+06	3.69621e+06	2.84008e+06	3.55384e+06	3.09238e+06	2.95178e+06	3.46739e+06	4.34005e+06
12.79_328.2401n	329.247	12.7876	pos	Docosahexaenoic acid	HMDB0002183	Lipids and lipid-like molecules	Fatty Acyls	Fatty acids and conjugates	C06429	51.6	62	M+H-H2O, M+H	C22H32O2	-0.467649	34028.8	32783.9	35333.9	32368.4	25376.8	19543.4	47398.9	25798.8	42612.8	51017.5	51189.6	38618	46281.5
1.11_346.0558m/z	346.056	1.11455	neg	Adenosine monophosphate	HMDB0000045	Nucleosides, nucleotides, and analogues	Purine nucleotides	Purine ribonucleotides	C00020	51.4	62.1	M-H	C10H14N5O7P	0.118516	59134.6	52691.4	57010.1	29735.7	40073.2	59629.1	51289.4	41308.3	39609.7	44713.7	37908.5	40167.3	44159.3
1.17_243.0621m/z	243.062	1.17132	neg	Uridine	HMDB0000296	Nucleosides, nucleotides, and analogues	Pyrimidine nucleosides	Unclassified	C00299	51.4	59.7	M-H	C9H12N2O6	-0.607477	98615.1	98058.7	99765.3	69923.7	101511	89600.2	127501	76693.5	93689.1	112467	97944.8	124965	116984
10.52_494.3243m/z	494.324	10.518	pos	LysoPC(16:1(9Z)/0:0)	HMDB0010383	Lipids and lipid-like molecules	Glycerophospholipids	Glycerophosphocholines	C04230	51.4	62.8	M+H	C24H48NO7P	0.453066	34558.1	34846.2	34801.3	32534	60270.6	62067.8	54698	34397.2	39812.4	43017.6	30437.4	26282.5	43595.8
2.20_380.1121m/z	380.112	2.20117	pos	S-Lactoylglutathione	HMDB0001066	Organic acids and derivatives	Carboxylic acids and derivatives	Amino acids, peptides, and analogues	C03451	51.4	66.3	M+H	C13H21N3O8S	-0.255861	173493	173679	171373	76296	214759	31496.9	121778	91734.6	438416	215757	280097	243385	258444
0.87_230.0958m/z	230.096	0.873217	pos	Ergothioneine	HMDB0003045	Organic acids and derivatives	Carboxylic acids and derivatives	Amino acids, peptides, and analogues	C05570	51.1	60.8	M+H	C9H15N3O2S	0.0062129	146081	143814	143008	117679	146140	135207	103954	143377	194150	193777	204871	194212	261961
1.10_204.1229m/z	204.123	1.09907	pos	L-Acetylcarnitine	HMDB0000201	Lipids and lipid-like molecules	Fatty Acyls	Fatty acid esters	C02571	51.1	57	M+H	C9H17NO4	-0.425137	5.41867e+06	5.05747e+06	5.4621e+06	4.71702e+06	4.93939e+06	3.36691e+06	5.34609e+06	5.44786e+06	6.70796e+06	7.56625e+06	6.62895e+06	6.28459e+06	5.73036e+06
0.89_243.0855n	244.093	0.890933	pos	Cytidine	HMDB0000089	Nucleosides, nucleotides, and analogues	Pyrimidine nucleosides	Unclassified	C00475	50.9	65	M+H, M+K, M+Na	C9H13N3O5	-0.00579503	380455	386514	397186	376112	433156	297801	482136	417889	512093	474276	627225	492825	430005
10.62_294.2427m/z	294.243	10.623	pos	Stearidonic acid	HMDB0006547	Lipids and lipid-like molecules	Fatty Acyls	Lineolic acids and derivatives	C16300	50.9	59.3	M+NH4	C18H28O2	-0.231966	19367.3	18710	19162.7	25252.1	13897.4	3554.55	26320.4	46097.5	3530.54	7375.38	3701.06	26421	40222.8
0.89_146.0812m/z	146.081	0.890933	pos	(S)-5-Amino-3-oxohexanoate	HMDB0012131	Organic acids and derivatives	Keto acids and derivatives	Medium-chain keto acids and derivatives	C03656	50.8	59.6	M+H	C6H11NO3	0.0365702	11584.4	12507.9	12684.8	6119.21	13281.9	8428.49	17751.8	7179.8	20599.7	22913.3	18650.8	22230	36216.7
4.31_332.0895m/z	332.089	4.3059	pos	S-(Formylmethyl)glutathione	HMDB0060507	Organic acids and derivatives	Carboxylic acids and derivatives	Amino acids, peptides, and analogues	C14871	50.5	69.6	M+H-H2O	C12H19N3O7S	-4.65458	27240	27089.5	26642.7	13596.6	12305.9	15961.4	14116.7	14917.9	50743.8	42094.4	36989.5	30508.3	35995
4.76_376.1383n	377.146	4.76428	pos	Riboflavin	HMDB0000244	Organoheterocyclic compounds	Pteridines and derivatives	Alloxazines and isoalloxazines	C00255	50.2	56.5	M+H, M+Na	C17H20N4O6	-0.0123978	28842.8	28538.1	29175.7	32217.2	37886.3	28767.7	32197.3	29693.9	35992.3	35753.9	46513.7	45711.8	35759.7
0.80_179.0553m/z	179.055	0.801033	neg	D-Glucose	HMDB0000122	Organic oxygen compounds	Organooxygen compounds	Carbohydrates and carbohydrate conjugates	C00221	50	58.9	M-H	C6H12O6	-4.56253	16508.6	16014.1	16279.8	10677.7	18024.9	14315.8	23549.5	9911.75	14573.9	16848.4	9015.35	17142	22939
5.95_403.0924m/z	403.092	5.94632	pos	4-Phosphopantothenoylcysteine	HMDB0001117	Unclassified	Unclassified	Unclassified		50	65	M+H	C12H23N2O9PS	-2.54841	115086	112440	114314	120159	114822	118930	112398	123244	123630	125215	126248	135707	128368
8.72_274.2740m/z	274.274	8.72403	pos	Palmitic acid	HMDB0000220	Lipids and lipid-like molecules	Fatty Acyls	Fatty acids and conjugates	C00249	49.9	52.2	M+NH4	C16H32O2	-0.399803	1.58302e+06	1.66972e+06	1.61682e+06	428708	394105	378116	410531	534704	700022	516473	497412	250539	267256
5.63_246.1467n	264.181	5.63305	pos	3-Hydroxydodecanedioic acid	HMDB0000413	Organic acids and derivatives	Hydroxy acids and derivatives	Medium-chain hydroxy acids and derivatives		49.3	50.6	M+NH4, M+Na, M+H	C12H22O5	0.0777803	2013.1	1993.79	1937.9	27105.6	42914.4	18672.8	21585.2	24130.6	15121.3	20776.6	38978.8	26044.1	27309.3
0.78_212.0430m/z	212.043	0.78175	pos	Phosphocreatine	HMDB0001511	Organic acids and derivatives	Carboxylic acids and derivatives	Amino acids, peptides, and analogues	C02305	49.2	51.5	M+H	C4H10N3O5P	-0.381236	30884.7	33514.5	33340.5	12000.4	17291.9	6423.17	8603.56	12567.2	60212.5	58690.3	103325	42193.2	61316.1
2.29_218.1387m/z	218.139	2.29007	pos	Propionylcarnitine	HMDB0000824	Lipids and lipid-like molecules	Fatty Acyls	Fatty acid esters	C03017	49.2	48.2	M+H	C10H19NO4	-0.0677525	185657	193312	192287	226609	134087	347094	191074	244099	233976	226443	234701	222217	412264
3.04_148.0525n	166.086	3.03883	pos	trans-Cinnamic acid	HMDB0000930	Phenylpropanoids and polyketides	Cinnamic acids and derivatives	Cinnamic acids	C10438	49.2	55.2	M+H, M+NH4, M+H-H2O	C9H8O2	0.317739	981974	1.05504e+06	1.03165e+06	1.08311e+06	1.2596e+06	1.10587e+06	1.24325e+06	955163	1.33873e+06	1.07425e+06	1.39078e+06	1.21748e+06	1.34825e+06
9.29_372.2663n	373.274	9.28577	pos	Cervonoyl ethanolamide	HMDB0013627	Lipids and lipid-like molecules	Fatty Acyls	Fatty acid esters	C13828	49	49.3	M+H-H2O, M+H	C24H36O3	-0.402493	24989.9	24876.4	24905.1	5179.53	34996.4	40132	13900.6	6499.16	26922	47982.9	25695	56753.4	38276.1
1.11_192.0261n	173.008	1.11455	neg	Diketogulonic acid	HMDB0005971	Organic oxygen compounds	Organooxygen compounds	Carbohydrates and carbohydrate conjugates	C04575	48.8	50.8	M-H2O-H, M-H	C6H8O7	-4.48127	89729.4	93441.8	89146.2	63573.8	57439.4	67804	100431	54959.9	83637.6	110213	96700.2	103268	81572.3
11.33_302.2245n	303.232	11.3267	pos	Eicosapentaenoic acid	HMDB0001999	Lipids and lipid-like molecules	Fatty Acyls	Fatty acids and conjugates	C06428	48.6	47.3	M+H-H2O, M+H	C20H30O2	-0.296918	21500.1	23100.4	23333.6	15500.5	88046.6	10881.2	10496.4	8312.02	23003.2	17966.9	68057.4	16355.1	21442.7
5.44_171.0654m/z	171.065	5.44337	neg	But-2-enoic acid	HMDB0010720	Lipids and lipid-like molecules	Fatty Acyls	Fatty acids and conjugates	C01771	48.6	51.2	2M-H	C4H6O2	-4.98719	6371.01	6107.39	6178.2	9181	8983.61	11085.5	7960.2	11529.2	7874.12	9911.04	7962.92	8660.36	8257.74
2.18_153.0658m/z	153.066	2.18368	pos	N1-Methyl-2-pyridone-5-carboxamide	HMDB0004193	Organoheterocyclic compounds	Pyridines and derivatives	Pyridinecarboxylic acids and derivatives	C05842	48.5	47.7	M+H	C7H8N2O2	-0.482618	20188.5	22741.1	21824.4	29937.9	10104.9	20522.2	31739.6	2230.44	3056.31	1468.63	41757.6	64105.2	25613.6
1.12_153.0406m/z	153.041	1.11612	pos	Oxypurinol	HMDB0000786	Organoheterocyclic compounds	Imidazopyrimidines	Purines and purine derivatives	C07599	48.4	48.9	M+H	C5H4N4O2	-0.601052	386123	342323	304925	192848	194019	227173	300770	203311	193342	468836	453349	208880	270228
11.32_319.2280m/z	319.228	11.321	neg	12-HETE	HMDB0006111	Lipids and lipid-like molecules	Fatty Acyls	Eicosanoids	C14777	48.4	47.7	M-H	C20H32O3	0.34757	9227.91	8815.5	8760.87	4660.44	38936.6	3978.65	3249.77	2895.76	7816.27	6479.32	25692.6	5850.96	7492.9
10.89_358.3678m/z	358.368	10.8874	pos	Behenic acid	HMDB0000944	Lipids and lipid-like molecules	Fatty Acyls	Fatty acids and conjugates	C08281	48.3	47	M+NH4	C22H44O2	-0.530109	13675.4	12271.8	12364.2	9990.19	9332.67	5738.89	11853.2	29794.3	5090.75	11982.5	13145	6645.22	10862.5
1.11_210.0437m/z	210.044	1.11455	neg	Methionine sulfoxide	HMDB0002005	Organic acids and derivatives	Carboxylic acids and derivatives	Amino acids, peptides, and analogues	C02989	48.2	48.3	M+FA-H	C5H11NO3S	-3.00265	11190.1	11148.1	11180	4035.25	7363.73	5263.07	6535.01	5824.53	18292.8	14728.9	5580.33	11336.9	13950.6
10.31_441.3454n	442.353	10.3089	pos	2,3-Diaminosalicylic acid	HMDB0013159	Benzenoids	Benzene and substituted derivatives	Benzoic acids and derivatives		48.2	44.2	M+H, M+Na	C25H47NO5	0.0584472	81390.1	80088.4	81494.8	68141.2	63047.6	74857.1	224585	156664	130715	48689.9	116987	36603.1	91206.6
0.64_130.0864m/z	130.086	0.64325	pos	Pipecolic acid	HMDB0000070	Organic acids and derivatives	Carboxylic acids and derivatives	Amino acids, peptides, and analogues	C00408	48	42.5	M+H	C6H11NO2	0.924569	44968.6	47453.2	46088.6	48767.9	56157	40309.8	41808.3	40842.6	65993.3	53502.5	48840.5	60986.6	70345.9
0.87_428.0368m/z	428.037	0.873217	pos	dGDP	HMDB0000960	Phenylpropanoids and polyketides	Cinnamic acids and derivatives	Hydroxycinnamic acids and derivatives	C00361	48	44.9	M+H	C10H15N5O10P2	0.220144	116543	120293	117486	211162	139986	216575	272186	202017	105619	132516	118011	193270	81698.9
5.76_187.0968m/z	187.097	5.75932	neg	Azelaic acid	HMDB0000784	Lipids and lipid-like molecules	Fatty Acyls	Fatty acids and conjugates	C08261	48	47.7	M-H	C9H16O4	-3.90331	23789.9	24401.8	24445	24624.3	24851	24873.5	22848.4	25602.7	23233.6	24330.6	25023.6	25005.9	24993.8
0.76_291.1298m/z	291.13	0.764567	pos	Argininosuccinic acid	HMDB0000052	Organic acids and derivatives	Carboxylic acids and derivatives	Amino acids, peptides, and analogues	C03406	47.9	47.1	M+H	C10H18N4O6	-0.440179	53079.3	51210.2	49467.7	40646.2	62038.8	39605.9	54882.6	44099.2	81051.9	40598.2	90553.4	44865.1	89524.8
0.86_606.0746m/z	606.075	0.861633	neg	Uridine diphosphate-N-acetylglucosamine	HMDB0000290	Nucleosides, nucleotides, and analogues	Pyrimidine nucleotides	Pyrimidine nucleotide sugars	C00043	47.7	44.3	M-H	C17H27N3O17P2	0.536707	14112.9	14588	16028.7	9217.66	9597.42	17420.8	12123.7	11313	11146.1	15961.6	8362.94	12448.1	28867.9
0.22_150.1045n	151.111	0.220883	pos	(+)-(S)-Carvone	HMDB0004487	Lipids and lipid-like molecules	Prenol lipids	Monoterpenoids	C11383	47.6	41	M+H-H2O, M+H	C10H14O	0.42652	134929	120615	119970	100918	86228.5	78535.8	66241.7	67185.8	56355	56980.1	54896.1	56804.9	53855.5
5.13_210.0523n	209.045	5.12745	neg	3-(3,4-Dihydroxy-5-methoxy)-2-propenoic acid	HMDB0035484	Phenylpropanoids and polyketides	Cinnamic acids and derivatives	Hydroxycinnamic acids and derivatives	C05619	47.5	43	M-H, M+FA-H	C10H10O5	-2.65774	49690.4	50610.6	55393.5	53730.2	52806.7	54438.6	51981.5	57633.6	58359.6	58177.9	59861.9	65202.8	66473.9
5.23_173.0811m/z	173.081	5.23275	neg	2-Propylglutaric acid	HMDB0060684	Lipids and lipid-like molecules	Fatty Acyls	Fatty acids and conjugates	C16658	47.5	46.2	M-H	C8H14O4	-4.83996	10554.9	10707.5	10812.3	11516.2	10925.3	11098	10319.6	11335.7	10336.4	11421.6	10848.1	14562.3	11343.7
9.43_288.2896m/z	288.29	9.43207	pos	Heptadecanoic acid	HMDB0002259	Lipids and lipid-like molecules	Fatty Acyls	Fatty acids and conjugates		47.5	41.7	M+NH4	C17H34O2	-0.278737	23793.1	24450	24219.4	8105.68	4095.43	5192.33	6259.41	4819.95	3366.73	6139.24	8254.57	4126.4	6710
0.87_175.1078m/z	175.108	0.873217	pos	N-Acetylornithine	HMDB0003357	Organic acids and derivatives	Carboxylic acids and derivatives	Amino acids, peptides, and analogues	C00437	47.4	40.7	M+H	C7H14N2O3	0.284405	18653.6	19262.5	18764.9	17944.5	16595.1	19644.2	19888.3	17583.5	31181.6	25955.6	22021.5	36285.7	25321
10.32_239.1651m/z	239.165	10.3192	neg	(3S,6E)-Nerolidol	HMDB0041629	Lipids and lipid-like molecules	Prenol lipids	Monoterpenoids	C09704	47.4	42.1	M+FA-H	C13H22O	-0.882396	6098.37	5344.53	5703.31	5585.74	2608.43	3759.97	14583.6	8431.46	7589.87	3028.85	8803.05	4356.85	5245.13
11.87_481.3169n	482.324	11.8711	pos	LysoPC(15:0)	HMDB0010381	Lipids and lipid-like molecules	Glycerophospholipids	Glycerophosphocholines	C04230	47.4	37.8	M+H, M+K, M+Na	C23H48NO7P	0.0604802	2.46101e+06	2.53275e+06	2.50279e+06	2.7353e+06	2.83881e+06	2.92795e+06	4.17595e+06	2.09772e+06	1.84868e+06	2.84807e+06	2.1669e+06	1.09969e+06	2.75149e+06
4.77_178.0501m/z	178.05	4.76945	neg	L-Dopa	HMDB0000181	Organic acids and derivatives	Carboxylic acids and derivatives	Amino acids, peptides, and analogues	C00355	47.3	42.9	M-H2O-H	C9H11NO4	-4.22833	1041.97	1045	1052.64	509.151	624.636	356.711	284.298	505.681	362.817	765.299	854.719	7854	2408.87
5.15_283.0824m/z	283.082	5.14847	neg	p-Cresol glucuronide	HMDB0011686	Organic oxygen compounds	Organooxygen compounds	Carbohydrates and carbohydrate conjugates		47.1	39.2	M-H	C13H16O7	0.342567	3061.44	3267.73	3144.76	8490.94	2488.88	2054.74	3254.14	2751.64	4012.73	2255.5	3695.57	6961.54	3847.39
4.89_330.0375n	331.045	4.88677	pos	Inosine 2',3'-cyclic phosphate	HMDB0011680	Organoheterocyclic compounds	Tetrapyrroles and derivatives	Porphyrins	C05768	47	42.1	M+H-H2O, M+H	C10H11N4O7P	2.79001	88713.9	88288.7	87268.8	88267.6	80808.4	84667.6	75795.2	85009.1	75792.3	81928.1	81386	83603.9	81090
6.41_201.1126m/z	201.113	6.41247	neg	Sebacic acid	HMDB0000792	Lipids and lipid-like molecules	Fatty Acyls	Fatty acids and conjugates	C08277	46.8	41.3	M-H	C10H18O4	-2.97913	7402.68	7433.54	7567.88	7855.96	7533.65	7600.9	7117.12	7780.26	7448.74	7006.93	7702.05	8083.25	7547.52
0.78_187.0002m/z	187	0.78175	pos	3-Phosphoglyceric acid	HMDB0000807	Organic oxygen compounds	Organooxygen compounds	Carbohydrates and carbohydrate conjugates	C00597	46.6	37.8	M+H	C3H7O7P	-0.0239676	20792.4	20998	21263.7	24436.2	22376.6	18806	17388.2	31800.1	40343.5	50892.9	41701	45116.3	11647.1
1.15_303.0598m/z	303.06	1.15145	neg	Xanthine	HMDB0000292	Organoheterocyclic compounds	Imidazopyrimidines	Purines and purine derivatives	C00385	46.5	51.2	2M-H	C5H4N4O2	0.712338	5292.49	5667.41	5798.5	5286.88	4965.25	3343.67	2845.06	3102.28	3992.62	6367.02	8038.02	3497.17	2781.55
4.09_298.0969m/z	298.097	4.09118	pos	5'-Methylthioadenosine	HMDB0001173	Nucleosides, nucleotides, and analogues	5'-deoxyribonucleosides	5'-deoxy-5'-thionucleosides	C00170	46.5	37.9	M+H	C11H15N5O3S	0.108281	25518.6	27644.1	26713.1	22329.6	24798.5	21656.4	36371.2	23921.9	37919.2	33030.2	44467.9	40267	27546.3
0.80_145.0496m/z	145.05	0.799133	pos	2-Hydroxyadipic acid	HMDB0000321	Lipids and lipid-like molecules	Fatty Acyls	Fatty acids and conjugates	C02360	46.2	35.6	M+H-H2O	C6H10O5	0.127214	53869.9	57629.4	55109.4	39718.2	62252.3	58624.5	91248.9	52346.1	56074.5	78429	39395	62411.1	102206
9.43_344.2795m/z	344.279	9.43207	pos	Dodecanoylcarnitine	HMDB0002250	Lipids and lipid-like molecules	Fatty Acyls	Fatty acid esters		46.2	37.7	M+H	C19H37NO4	-0.155467	24008.1	23127.5	22649.3	16339.5	13039.2	13697.4	23335.5	40462.7	35436.9	22931.7	45855.5	27727.4	19509.3
1.10_348.0700m/z	348.07	1.09907	pos	3'-AMP	HMDB0003540	Nucleosides, nucleotides, and analogues	Ribonucleoside 3'-phosphates	Unclassified	C01367	46.1	37.2	M+H	C10H14N5O7P	-0.952734	224429	208810	223370	132359	189717	199302	181562	145988	172920	152924	156911	122679	188146
4.81_183.0524n	182.045	4.81163	neg	4-Pyridoxic acid	HMDB0000017	Organoheterocyclic compounds	Pyridines and derivatives	Pyridinecarboxylic acids and derivatives	C00847	46	38.2	M-H, M+FA-H	C8H9NO4	-4.40341	1941.02	1902.78	2062.39	324.496	425.854	351.524	472.097	449.93	5394.02	5981.06	1376.05	3962.92	6840.4
2.16_283.0916n	282.084	2.16065	neg	8-Hydroxy-deoxyguanosine	HMDB0003333	Nucleosides, nucleotides, and analogues	Purine nucleosides	Purine 2'-deoxyribonucleosides		45.8	34.5	M-H, M+FA-H	C10H13N5O5	-0.17527	46026	42453.9	43812.5	39518.8	44071.5	29498.7	47900.7	42208.2	43203.3	40926	33754.8	51355.6	55378.8
0.70_169.0851n	170.092	0.696267	pos	1-Methylhistidine	HMDB0000001	Organic acids and derivatives	Carboxylic acids and derivatives	Amino acids, peptides, and analogues	C01152	45.4	35.9	M+H, M+Na	C7H11N3O2	-0.253	37460.6	31926.2	29056.4	16722.5	15168.2	13316.3	24853.7	15293.3	22290.5	49949.3	26789.5	67068.1	44667.4
10.50_424.3421m/z	424.342	10.4972	pos	Dodecanedioylcarnitine	HMDB0013327	Organic acids and derivatives	Carboxylic acids and derivatives	Tricarboxylic acids and derivatives		45.4	32.7	M+H-H2O	C25H47NO5	-0.111424	75687.4	77324.7	76565.9	59909.2	47493.3	37732.5	126934	140776	120249	103577	128843	66843.6	91283.2
11.54_361.2735m/z	361.274	11.5359	pos	2-Arachidonylglycerol	HMDB0004666	Lipids and lipid-like molecules	Endocannabinoids	Unclassified	C13856	45.4	32.5	M+H-H2O	C23H38O4	-0.463684	91764.9	96404.9	95049.3	85812.2	83844.7	54251.6	92521.1	59841.2	129426	168878	146257	122253	132107
0.86_146.1175m/z	146.118	0.855317	pos	Cyclohexanecarboxylic acid	HMDB0031342	Organic acids and derivatives	Carboxylic acids and derivatives	Carboxylic acids	C09822	45.3	27.6	M+NH4	C7H12O2	-0.0612598	211622	208765	207727	188906	183872	147873	200447	160839	207770	227678	270469	222673	224182
2.15_152.0566m/z	152.057	2.14922	pos	2-Hydroxyadenine	HMDB0000403	Organoheterocyclic compounds	Imidazopyrimidines	Purines and purine derivatives		45.3	31.4	M+H	C5H5N5O	-0.650418	47328.2	50126.1	48093.8	41772.1	41006.7	30296.3	53334.5	43045.9	49336.1	52215.6	37731.2	66036.9	60883.5
10.46_330.3365m/z	330.337	10.4551	pos	Arachidic acid	HMDB0002212	Lipids and lipid-like molecules	Fatty Acyls	Fatty acids and conjugates	C06425	45.2	30.7	M+NH4	C20H40O2	-0.458873	13221.9	13037.4	13009.3	13244.6	13240	7608.23	13167.9	25795.9	4602.03	15019	7461.39	4893.33	11235.2
3.77_189.1233m/z	189.123	3.76925	pos	N6-Acetyl-L-lysine	HMDB0000206	Organic acids and derivatives	Carboxylic acids and derivatives	Amino acids, peptides, and analogues	C02727	45.1	28.1	M+H	C8H16N2O3	-0.197507	9587	9157.57	9315.56	11781.7	7823.16	17320	8854.8	9817.01	8023.27	5493.47	2928.29	4450.13	13386.3
0.78_300.0490m/z	300.049	0.783	neg	N-Acetyl-D-Glucosamine 6-Phosphate	HMDB0001062	Organic oxygen compounds	Organooxygen compounds	Carbohydrates and carbohydrate conjugates	C00357	45	30.7	M-H	C8H16NO9P	-0.091394	41794.9	39007.2	40822.6	33628.7	33329	29546.5	37991.5	30356.4	41735.3	43900.6	66402.2	43306.4	39076.8
13.85_806.5669m/z	806.567	13.8466	pos	PC(16:0/20:3(8Z,11Z,14Z))	HMDB0007981	Lipids and lipid-like molecules	Glycerophospholipids	Glycerophosphocholines	C00157	45	43.3	M+Na	C44H82NO8P	-0.208943	1.84058e+06	906872	1.28189e+06	2.09336e+07	3.66934e+07	4.31318e+07	4.50419e+07	4.04593e+07	3.54056e+07	3.55678e+07	4.6419e+07	3.91237e+07	6.39048e+07
0.76_345.0780m/z	345.078	0.764567	pos	Thiamine monophosphate	HMDB0002666	Organoheterocyclic compounds	Diazines	Pyrimidines and pyrimidine derivatives	C01081	44.7	35.2	M+H	C12H17N4O4PS	-0.226932	55116.1	64113.1	57789.4	62623	57579.2	44384.1	50616.2	51293.3	63561.1	79626.8	69680.1	79256.4	70610.7
1.09_176.0312n	175.024	1.09353	neg	Ascorbic acid	HMDB0000044	Organoheterocyclic compounds	Dihydrofurans	Furanones	C01041	44.7	30.3	M-H, 2M-H	C6H8O6	-4.93915	49962.4	43284	45463.3	34205.9	89932.2	51745.3	24923.6	39684.2	151778	77602.5	158032	129729	90689.8
1.15_245.0769m/z	245.077	1.1502	pos	5-(2'-Carboxyethyl)-4,6-Dihydroxypicolinate	HMDB0006794	Organoheterocyclic compounds	Pyridines and derivatives	Hydropyridines	C05655	44.7	27	M+NH4	C9H9NO6	0.506346	51893.9	56424.6	50761	40348.8	52857.4	54287.4	76348.1	46717.3	52315.5	67737.1	64730.8	74301	80000
4.96_323.9571n	322.95	4.95918	neg	Trichloroethanol glucuronide	HMDB0042049	Organic oxygen compounds	Organooxygen compounds	Carbohydrates and carbohydrate conjugates	C14869	44.7	81.3	M-H, 2M-H, M+FA-H	C8H11Cl3O7	0.292848	93852.9	92736.7	93715.9	77878.4	152011	22986.2	144821	81379.4	159177	68140.9	221202	176816	90076.8
8.49_318.3002m/z	318.3	8.49472	pos	2-Hydroxystearic acid	HMDB0062549	Lipids and lipid-like molecules	Fatty Acyls	Fatty acids and conjugates	C03045	44.5	25.5	M+NH4	C18H36O3	-0.208247	79644	83777.8	82097.1	40152.4	47132.3	63593.8	37224.7	30501.1	39227.5	44949.5	40156	26346.6	30273.6
0.73_194.9458m/z	194.946	0.731767	neg	Phosphate	HMDB0001429	Homogeneous non-metal compounds	Non-metal oxoanionic compounds	Non-metal phosphates	C00009	44.4	27.3	2M-H	H3O4P	-3.54972	138423	133685	138418	148966	90381.4	140668	77630.7	153913	180181	137770	160122	198209	139505
10.50_448.3421m/z	448.342	10.4972	pos	LysoSM(d18:1)	HMDB0006482	Lipids and lipid-like molecules	Sphingolipids	Phosphosphingolipids	C03640	44.4	28.1	M+H-H2O	C23H50N2O5P+	-0.715401	176253	173968	174173	161556	146549	101799	186183	173439	191137	264112	321748	188092	195477
0.75_258.1100m/z	258.11	0.74755	pos	Glycerophosphocholine	HMDB0000086	Lipids and lipid-like molecules	Glycerophospholipids	Glycerophosphocholines	C00670	44.3	24.4	M+H	C8H20NO6P	-0.253036	188310	200416	190819	115047	142382	292795	180489	168148	166261	177379	119635	154177	352181
15.60_140.0818m/z	140.082	15.5957	pos	Histidinal	HMDB0012234	Organic nitrogen compounds	Organonitrogen compounds	Amines	C01929	44.3	29.2	M+H	C6H9N3O	-0.18796	87537	82898.1	85900.7	86585.5	88643.6	89120.1	76351.1	98288.2	92591.7	91291.2	93141.8	92912.1	76300
0.75_191.0190m/z	191.019	0.748783	neg	Oxoglutaric acid	HMDB0000208	Organic acids and derivatives	Keto acids and derivatives	Gamma-keto acids and derivatives	C00026	44.1	30.9	M+FA-H	C5H6O5	-4.89787	16566.4	16168.7	16389.8	22274.9	23300.6	16045.6	27730.8	16606.7	14205.7	12057.3	19990	14514.7	12352
4.21_187.0633n	205.097	4.21245	pos	Indoleacrylic acid	HMDB0000734	Organoheterocyclic compounds	Indoles and derivatives	Indoles		44.1	29.7	M+H, M+NH4, M+H-H2O	C11H9NO2	-0.216848	449686	480210	466027	500329	564283	515091	544763	446522	555829	532605	611576	523478	582613
0.68_189.1597m/z	189.16	0.67915	pos	N6,N6,N6-Trimethyl-L-lysine	HMDB0001325	Organic acids and derivatives	Carboxylic acids and derivatives	Amino acids, peptides, and analogues	C03793	44	22.6	M+H	C9H20N2O2	-0.207155	56828.6	55511.3	54339.2	48046.8	53675.9	49033	49655	42896.2	64965.9	63504.7	65789.1	70926.2	78220.3
0.89_160.1332m/z	160.133	0.890933	pos	(3Z)-2-Propylpent-3-enoic acid	HMDB0013903	Lipids and lipid-like molecules	Fatty Acyls	Fatty acids and conjugates	C16654	44	28.2	M+NH4	C8H14O2	0.0345257	320686	352582	353345	268731	205268	362282	591756	279573	292478	206381	334989	721161	357945
10.08_183.0805m/z	183.081	10.081	pos	Benzophenone	HMDB0032049	Benzenoids	Benzene and substituted derivatives	Benzophenones	C06354	44	23	M+H	C13H10O	0.323577	26971.4	26236.2	26569.6	27669.2	27416.2	28136.5	26097.8	28168.7	27054.1	29402.5	29953.9	30646.6	29847.5
0.24_137.1325m/z	137.133	0.24045	pos	(-)-Dihydrocarveol	HMDB0035825	Lipids and lipid-like molecules	Prenol lipids	Monoterpenoids	C11396	43.9	21.7	M+H-H2O	C10H18O	0.167778	12835.5	11654	12281.4	14425.3	64483.6	54170.9	40369	37049.2	28849.2	28422.7	22896.8	21705.8	18192.1
0.87_203.1503m/z	203.15	0.873217	pos	Asymmetric dimethylarginine	HMDB0001539	Organic acids and derivatives	Carboxylic acids and derivatives	Amino acids, peptides, and analogues	C03626	43.8	23.8	M+H	C8H18N4O2	0.249484	26585.7	23672.2	24876.3	29233.8	53747.1	22243	32367.7	23290.5	36148.8	23228.6	29281.6	24043.3	30230.2
2.12_276.0177m/z	276.018	2.1185	neg	Paracetamol sulfate	HMDB0059911	Organic acids and derivatives	Organic sulfuric acids and derivatives	Arylsulfates		43.8	25.8	M+FA-H	C8H9NO5S	-2.62892	5850.88	5353.33	5030.64	5043.95	6366.76	4224.87	4080.37	3095.29	3802.55	4528.46	5080.68	3066.04	3604.4
0.87_201.0159m/z	201.016	0.873217	pos	D-Erythrose 4-phosphate	HMDB0001321	Organic oxygen compounds	Organooxygen compounds	Carbohydrates and carbohydrate conjugates	C00279	43.7	21.2	M+H	C4H9O7P	0.0676792	36364.6	37002.8	35971.5	39856.7	29512.2	24271.5	33512	50032.5	42319.4	46092.8	44746.5	52718.2	43187.7
15.92_154.1358n	137.132	15.9161	pos	p-Menth-1-en-4-ol	HMDB0035833	Lipids and lipid-like molecules	Prenol lipids	Monoterpenoids	C17073	43.7	23.6	M+H-H2O, M+H	C10H18O	0.148511	14907.9	15325.6	15138.3	64139.9	54583.8	44093.7	34567.1	33254.4	25096.5	24846.4	23436.5	22155.3	16332.9
0.82_207.0141m/z	207.014	0.821	neg	Hydroxypyruvic acid	HMDB0001352	Organic acids and derivatives	Hydroxy acids and derivatives	Beta hydroxy acids and derivatives	C00168	43.6	22.1	2M-H	C3H4O4	-2.60089	6369.36	6603.23	6498.09	4033.45	4091.39	4225.69	8244.73	4301.99	7768.51	6972.72	11171.4	11119.6	5313.28
15.60_158.1175m/z	158.118	15.5957	pos	2-Propyl-2,4-pentadienoic acid	HMDB0060682	Lipids and lipid-like molecules	Fatty Acyls	Fatty acids and conjugates	C16656	43.6	23.2	M+NH4	C8H12O2	-0.0862641	36811.9	34523.1	34439.2	30031.8	30217	30219	25461.4	29144.6	26099.8	27136.8	26631.3	26331.9	21687.3
1.58_164.0474n	182.081	1.57668	pos	m-Coumaric acid	HMDB0001713	Phenylpropanoids and polyketides	Cinnamic acids and derivatives	Hydroxycinnamic acids and derivatives	C12621	43.5	18.3	M+H, M+NH4, M+H-H2O	C9H8O3	0.32149	648924	641419	632735	684014	773899	632102	694917	538240	767645	640397	750594	718976	732816
2.18_132.1020m/z	132.102	2.18368	pos	L-Norleucine	HMDB0001645	Organic acids and derivatives	Carboxylic acids and derivatives	Amino acids, peptides, and analogues	C01933	43.3	23.6	M+H	C6H13NO2	0.620187	973602	1.06567e+06	1.0172e+06	969004	1.20621e+06	1.11379e+06	1.13635e+06	889307	1.35162e+06	1.18276e+06	1.33583e+06	983596	1.34776e+06
1.10_160.1331m/z	160.133	1.09907	pos	4-ene-Valproic acid	HMDB0013897	Lipids and lipid-like molecules	Fatty Acyls	Fatty acids and conjugates	C16648	42.7	16.1	M+NH4	C8H14O2	-0.717227	157480	121098	124272	71638.1	68288.7	130925	214581	70051.8	83668	53730.3	115536	245640	120348
0.82_249.1556m/z	249.156	0.817233	pos	Asparaginyl-Valine	HMDB0028744	Organic acids and derivatives	Carboxylic acids and derivatives	Amino acids, peptides, and analogues		42.6	18.3	M+NH4	C9H17N3O4	-0.619065	17127.4	35585.2	23720.6	19182.1	20134.3	14548.9	35180.1	34569.8	14502.6	33980.8	67621.4	32643.9	23281.9
0.86_425.0811m/z	425.081	0.861633	neg	Cysteineglutathione disulfide	HMDB0000656	Organic acids and derivatives	Carboxylic acids and derivatives	Amino acids, peptides, and analogues		42.6	25.4	M-H	C13H22N4O8S2	1.17686	8784.64	9692.88	9706.42	7654.31	6959.06	6959.98	8315.77	4403.74	7491.82	12483.3	9840.14	9893.68	11812.6
9.66_297.2668n	298.274	9.66182	pos	Palmitoleoyl Ethanolamide	HMDB0013648	Organic nitrogen compounds	Organonitrogen compounds	Amines		42.6	17.2	M+H-H2O, M+H	C18H35NO2	0.0348277	21116.2	20216.3	20417.2	21522.9	18920.4	16603.7	15327.9	11652.1	14293.9	17972.8	15814.7	8646.92	20747.6
4.22_172.9906m/z	172.991	4.22137	neg	Phenol sulphate	HMDB0060015	Organic acids and derivatives	Organic sulfuric acids and derivatives	Arylsulfates	C02180	42.5	21.3	M-H	C6H6O4S	-4.81751	2909.7	2822.66	2975.57	1238.77	6423.62	1778.33	8371.38	1455.51	4110.95	1981.82	2135.45	3287.36	4475.6
1.12_229.1546m/z	229.155	1.11612	pos	Isoleucylproline	HMDB0011174	Organic acids and derivatives	Carboxylic acids and derivatives	Amino acids, peptides, and analogues		42.4	14.6	M+H	C11H20N2O3	-0.270713	1.61907e+06	1.54257e+06	1.57065e+06	1.33965e+06	1.38991e+06	1.3786e+06	1.79171e+06	1.41915e+06	1.85431e+06	1.722e+06	1.42734e+06	1.9622e+06	1.72306e+06
1.10_136.0385n	137.046	1.09907	pos	Hypoxanthine	HMDB0000157	Organoheterocyclic compounds	Imidazopyrimidines	Purines and purine derivatives	C00262	42.2	13	M+H, M+Na	C5H4N4O	-0.357968	1.5572e+06	1.48978e+06	1.52754e+06	1.38126e+06	1.49908e+06	1.22813e+06	1.51639e+06	1.51934e+06	1.86571e+06	1.6892e+06	2.05702e+06	1.71417e+06	1.57271e+06
1.19_206.0482m/z	206.048	1.186	pos	p-Toluenesulfonic acid	HMDB0059933	Benzenoids	Benzene and substituted derivatives	Benzenesulfonic acids and derivatives	C06677	42.2	17.1	M+NH4	C7H8O4S	0.140737	33084.5	38681.1	36989	37580.1	67042.6	35345.3	34099.8	34849.2	47880.5	17915.2	55356.2	26402.6	59858.6
15.76_149.0234m/z	149.023	15.7634	pos	Phthalic acid	HMDB0002107	Benzenoids	Benzene and substituted derivatives	Benzoic acids and derivatives	C01606	42.1	13.7	M+H-H2O	C8H6O4	0.40907	539786	533218	530977	521260	513960	526241	469838	520600	485379	496384	509870	514151	424767
4.23_229.1546m/z	229.155	4.23177	pos	Leucylproline	HMDB0011175	Organic acids and derivatives	Carboxylic acids and derivatives	Amino acids, peptides, and analogues		42.1	15	M+H	C11H20N2O3	-0.118595	32646.6	35628.8	34339.9	39960.9	28876.3	79481.5	39097.6	38126.8	28465.1	22280.1	8218.03	19368.3	51694.9
9.22_288.2897m/z	288.29	9.22262	pos	Methyl hexadecanoic acid	HMDB0061859	Lipids and lipid-like molecules	Fatty Acyls	Fatty acid esters	C16995	42.1	14.1	M+NH4	C17H34O2	-0.16014	31864.7	31917.6	31807.7	9218.41	4295.98	5129.85	5824.62	5293.81	4018.59	6736.3	10009.4	3884.7	8338.28
0.75_127.0392m/z	127.039	0.74755	pos	Maltol	HMDB0030776	Organoheterocyclic compounds	Pyrans	Pyranones and derivatives	C11918	42	15.9	M+H	C6H6O3	1.42539	53527.5	58312	55339.4	24932	86465.8	33803.1	124746	34431.5	30924.9	69330.3	20212.6	23083.5	120677
5.03_194.0812m/z	194.081	5.03063	pos	Phenylacetylglycine	HMDB0000821	Organic acids and derivatives	Carboxylic acids and derivatives	Amino acids, peptides, and analogues	C05598	42	21.6	M+H	C10H11NO3	0.39829	4825.08	5765.76	5538.18	7818.26	4118	4913.05	5728.6	6192.87	7501.25	5676.67	6936.47	16102.8	8646.08
5.78_218.2115m/z	218.211	5.77928	pos	Dodecanoic acid	HMDB0000638	Lipids and lipid-like molecules	Fatty Acyls	Fatty acids and conjugates	C02679	42	13.5	M+NH4	C12H24O2	0.089522	5305.53	5306.04	5246.99	3856.11	3226.72	8887.38	2761.22	4135.45	3280.17	2985.1	2271.03	3180.86	2981.58
9.47_172.1695m/z	172.17	9.47317	pos	beta-Geraniol	HMDB0035155	Lipids and lipid-like molecules	Prenol lipids	Monoterpenoids	C01500	42	12.6	M+NH4	C10H18O	-0.540303	18244.8	18271.7	18286.9	16355	23009.9	8129.19	15396.5	13827.3	8645.66	11721.9	15944.7	18019.3	17136.4
15.92_199.1692m/z	199.169	15.9161	pos	3-Hydroxydodecanoic acid	HMDB0000387	Organic acids and derivatives	Hydroxy acids and derivatives	Medium-chain hydroxy acids and derivatives		41.8	13.1	M+H-H2O	C12H24O3	-0.0925893	41699.1	45330.5	43307.4	44578.9	48599.9	45365.6	42167	47390.6	44180	48847.1	54548.5	57179.6	45103.8
4.60_246.1700m/z	246.17	4.60427	pos	Traumatic acid	HMDB0000933	Lipids and lipid-like molecules	Fatty Acyls	Fatty acids and conjugates	C16308	41.8	11	M+NH4	C12H20O4	-0.0194263	140764	146509	145636	146461	73997.3	94412.9	71612	184755	111109	185602	336538	328718	88138.6
0.87_144.1019m/z	144.102	0.873217	pos	Proline betaine	HMDB0004827	Organic acids and derivatives	Carboxylic acids and derivatives	Amino acids, peptides, and analogues	C10172	41.7	11.6	M+H	C7H13NO2	0.189252	16668.8	16934.1	16181.9	18609.9	23706	9583.61	24508.5	17318.6	15213.8	16935.8	19218.2	16071	16370.3
10.64_501.2856n	502.293	10.6438	pos	Fexofenadine	HMDB0005030	Benzenoids	Benzene and substituted derivatives	Diphenylmethanes	C06999	41.7	22.2	M+H, M+Na	C32H39NO4	-4.61536	773252	811101	800694	985709	1.19302e+06	857177	1.36201e+06	809610	906279	1.11132e+06	1.02239e+06	537020	924130
0.80_168.0437m/z	168.044	0.799133	pos	Taurocyamine	HMDB0003584	Organic acids and derivatives	Organic sulfonic acids and derivatives	Organosulfonic acids and derivatives	C01959	41.6	15.5	M+H	C3H9N3O3S	-0.0858259	8027.9	8276.29	8550	23164	8198.07	10578	14899.9	11803.3	9558.21	8140.25	7951.22	8917.2	9316.79
1.08_176.0321n	177.039	1.08005	pos	D-Glucurono-6,3-lactone	HMDB0006355	Organoheterocyclic compounds	Furofurans	Isosorbides	C02670	41.6	11	M+H, M+NH4	C6H8O6	0.122277	7867.34	7388.97	6867.89	3808.43	9719.78	7208.23	3660.43	5580.72	21690.3	10493.8	24557.2	17871.8	11846.7
8.74_158.1539m/z	158.154	8.74403	pos	2-Nonenal	HMDB0031269	Organic oxygen compounds	Organooxygen compounds	Carbonyl compounds		41.5	16.9	M+NH4	C9H16O	0.054316	171342	160085	159451	142591	137023	135605	122464	132236	125622	126205	125471	130817	124751
0.22_166.0992n	167.107	0.220883	pos	Perillic acid	HMDB0004586	Lipids and lipid-like molecules	Prenol lipids	Monoterpenoids	C11924	41.4	12.3	M+H, M+Na, M+NH4, M+H-H2O	C10H14O2	-0.811134	139986	137450	135121	129492	133015	128476	110447	118087	103783	102809	99731.1	101834	94267.9
13.91_284.2946m/z	284.295	13.9081	pos	Octadecanamide	HMDB0034146	Organic acids and derivatives	Carboximidic acids and derivatives	Carboximidic acids	C13846	41.4	10.7	M+H	C18H37NO	-0.515055	78495.9	76946	79341.5	77457.1	74502.2	57750.8	72511.1	86562	47313.6	90555.6	69190.1	37829.2	62120.6
15.63_164.1182m/z	164.118	15.6339	pos	Dimethylbenzimidazole	HMDB0003701	Organoheterocyclic compounds	Benzimidazoles	Unclassified	C03114	41.3	9.51	M+NH4	C9H10N2	-0.0440485	62575.5	57272.1	58315.5	54094.5	53811.1	56470.6	52266.6	59899.3	61236.7	63591.8	65656.8	69077.6	60718
10.08_316.3210m/z	316.321	10.081	pos	Nonadecanoic acid	HMDB0000772	Lipids and lipid-like molecules	Fatty Acyls	Fatty acids and conjugates	C16535	41.2	12.1	M+NH4	C19H38O2	0.0863921	26457.1	26924.1	26609.2	10529.3	4579.4	4998.29	6383.34	4769.16	3743.72	7204.19	9932.51	3199.18	7407.81
0.54_126.0663m/z	126.066	0.537833	pos	5-Methylcytosine	HMDB0002894	Organoheterocyclic compounds	Diazines	Pyrimidines and pyrimidine derivatives	C02376	41.1	8.06	M+H	C5H7N3O	1.13705	17358.6	20437.5	20509	26414	24834.3	28684.1	25199.6	26932.1	29302.7	31411	28924.6	27401.2	26415.4
0.70_245.1739n	246.181	0.696267	pos	Valyl-Lysine	HMDB0029132	Organic acids and derivatives	Carboxylic acids and derivatives	Amino acids, peptides, and analogues		41.1	9.61	M+H, M+Na, M+K	C11H23N3O3	-0.236285	33383.3	20027.8	31058.1	35655.2	60987.6	49976.6	75791.2	22923.6	75449.1	42712	45594	103927	93486.7
0.84_170.0326m/z	170.033	0.835833	pos	Beta-Guanidinopropionic acid	HMDB0013222	Organic nitrogen compounds	Organonitrogen compounds	Guanidines	C03065	41.1	11.7	M+K	C4H9N3O2	-0.200766	12554.9	10198.1	11226.9	12774.2	10348	10990.3	13358	13666.7	14322.6	13251.7	13243.1	14869.8	16959.3
0.66_278.1517n	317.115	0.662	pos	Monoethylhexyl phthalic acid	HMDB0013248	Benzenoids	Benzene and substituted derivatives	Benzoic acids and derivatives	C03343	41	8.4	M+Na, M+K	C16H22O4	-0.247898	254551	252559	256529	269351	256076	274350	234982	254508	237958	239621	266137	257931	249669
5.15_187.0063m/z	187.006	5.14847	neg	p-Cresol sulfate	HMDB0011635	Organic acids and derivatives	Organic sulfuric acids and derivatives	Arylsulfates		41	15	M-H	C7H8O4S	-4.01686	3900.96	3795.5	3804.14	12808.1	2362.5	3746.98	8784.59	4463.09	3554.66	2330.46	2935.72	4672.8	3459.55
1.11_136.0374n	135.03	1.11455	neg	Threonic acid	HMDB0000943	Organic oxygen compounds	Organooxygen compounds	Carbohydrates and carbohydrate conjugates	C01620	40.9	10.9	M-H, M+FA-H	C4H8O5	1.65915	204347	201994	215072	201511	181558	185508	188696	204058	207015	244186	258231	263912	186220
0.70_213.0748m/z	213.075	0.696267	pos	D-Arginine	HMDB0003416	Organic acids and derivatives	Carboxylic acids and derivatives	Amino acids, peptides, and analogues	C00792	40.8	7.21	M+K	C6H14N4O2	-0.281762	20059.9	25627.4	26970.5	35126.9	30008.2	28071.4	21414.9	25176.3	49253.8	26786.9	42994.1	27382.4	31308.7
8.80_230.2478m/z	230.248	8.80405	pos	2-Tetradecanone	HMDB0030924	Organic oxygen compounds	Organooxygen compounds	Carbonyl compounds		40.7	6.15	M+NH4	C14H28O	-0.140615	31802.5	32954	32760.1	8027.14	7579.89	6626.08	8073.67	9986.25	13578	9632.18	8946.7	5638.65	6373.07
1.13_151.0251m/z	151.025	1.13237	neg	Glycolic acid	HMDB0000115	Organic acids and derivatives	Hydroxy acids and derivatives	Alpha hydroxy acids and derivatives	C03547	40.6	6.78	2M-H	C2H4O3	1.94524	382485	385361	388595	391774	363444	308568	293423	262491	267477	450487	470524	317061	262730
14.09_310.3103m/z	310.31	14.0936	pos	Stearoylethanolamide	HMDB0013078	Organic nitrogen compounds	Organonitrogen compounds	Amines		40.6	8.93	M+H-H2O	C20H41NO2	-0.545766	37997	38103.5	38279.5	54287.5	34247.1	33774.8	31587.9	37320.7	34280.5	47177.7	43594.2	37219.9	30661.2
5.04_192.0659m/z	192.066	5.04322	neg	2-Methylhippuric acid	HMDB0011723	Benzenoids	Benzene and substituted derivatives	Benzoic acids and derivatives	C01586	40.5	9.22	M-H	C10H11NO3	-3.55332	2860.67	2791.94	2832.74	4783.16	1851.38	2033.88	2899.81	2792.4	3843.98	1712.99	2396.91	8561.99	4116.3
13.40_146.1175m/z	146.117	13.4034	pos	Pantolactone	HMDB0059876	Organoheterocyclic compounds	Lactones	Gamma butyrolactones		40.4	5.13	M+NH4	C7H12O2	-0.568602	29332.3	47685.1	46361.9	68551.6	73795.4	75292.6	91887.1	100488	121486	148817	159486	177908	172087
13.66_759.5752n	760.582	13.663	pos	PC(18:1(11Z)/16:0)	HMDB0008067	Lipids and lipid-like molecules	Glycerophospholipids	Glycerophosphocholines	C00157	40.3	12.3	M+H, M+K, M+H-H2O	C42H82NO8P	-3.42579	6.59498e+07	5.47467e+07	5.19144e+07	2.39399e+07	1.32295e+07	7.33551e+06	4.4362e+06	9.41634e+06	1.48454e+07	1.5085e+07	1.68112e+07	1.59708e+07	1.56149e+07
3.45_301.1410m/z	301.141	3.45313	pos	Diisobutyl phthalate	HMDB0013835	Benzenoids	Benzene and substituted derivatives	Benzoic acids and derivatives	C15205	40.3	5.28	M+Na	C16H22O4	-0.199664	636288	635734	630523	634427	608083	621031	540885	655075	568902	575316	538382	579333	539506
0.89_248.1128m/z	248.113	0.890933	pos	Linamarin	HMDB0033699	Organic oxygen compounds	Organooxygen compounds	Carbohydrates and carbohydrate conjugates	C01594	40.1	4.96	M+H	C10H17NO6	-0.278851	74733.4	67867.2	69198.9	69011.2	99496.5	85159	108545	83153.8	112796	82328	79311.9	101935	107637
13.66_747.5764n	748.582	13.663	pos	PC(15:0/18:0)	HMDB0007937	Lipids and lipid-like molecules	Glycerophospholipids	Glycerophosphocholines	C00157	39.9	21.8	M+H-H2O, M+H	C41H82NO8P	-1.83654	1.34212e+06	988531	1.02417e+06	533032	387606	253918	162900	64056.8	25604.6	16468.6	13183.3	9395.02	15063.7
8.18_384.2742m/z	384.274	8.1806	pos	Tetrahydrocortisol	HMDB0000949	Lipids and lipid-like molecules	Steroids and steroid derivatives	Bile acids, alcohols and derivatives	C05465	39.9	5.1	M+NH4	C21H34O5	-0.569315	13986.6	15186.4	14378.2	8301.96	3999.6	3186.2	37393.4	33196.3	32033.4	13716.2	24587.6	13799.5	9786.12
3.16_180.9899m/z	180.99	3.15572	pos	Sumiki's acid	HMDB0002432	Organoheterocyclic compounds	Furans	Furoic acid and derivatives	C20448	39.8	6.19	M+K	C6H6O4	0.653615	334568	325904	325623	325209	305786	315464	277413	304846	282387	279364	278755	284981	256376
4.80_184.0605m/z	184.06	4.80498	pos	Terephthalic acid	HMDB0002428	Benzenoids	Benzene and substituted derivatives	Benzoic acids and derivatives	C06337	39.8	2.11	M+NH4	C8H6O4	0.235531	3553.33	3786.08	3839.29	817.275	961.188	826.299	974.192	1065.9	13914.1	15416.4	4486.4	11096.2	15982.3
0.64_199.0843m/z	199.084	0.64325	pos	N(6)-Methyllysine	HMDB0002038	Organic acids and derivatives	Carboxylic acids and derivatives	Amino acids, peptides, and analogues	C02728	39.7	0	M+K	C7H16N2O2	-0.0695053	399.841	509.491	623.152	537.666	414.736	325.914	1085.05	628.282	1374.21	2115.17	1000.43	1256.41	953.861
1.04_163.0502m/z	163.05	1.04138	pos	Nicotinuric acid	HMDB0003269	Organic acids and derivatives	Carboxylic acids and derivatives	Amino acids, peptides, and analogues	C05380	39.7	0	M+H-H2O	C8H8N2O3	0.00656063	543.044	446.413	482.942	582.69	530.134	518.787	599.304	480.858	661.581	561.935	636.704	732.208	524.144
1.13_289.1406m/z	289.141	1.13237	neg	Allysine	HMDB0001263	Organic acids and derivatives	Carboxylic acids and derivatives	Amino acids, peptides, and analogues	C04076	39.7	0	2M-H	C6H11NO3	0.459877	15172.4	13597.3	13971.6	13557.4	13953.4	14391.9	15245.3	10690.7	11030.3	13637.7	11559.4	14529.4	9617.33
11.12_454.3891m/z	454.389	11.1181	pos	27-Deoxy-5b-cyprinol	HMDB0001231	Lipids and lipid-like molecules	Steroids and steroid derivatives	Bile acids, alcohols and derivatives	C05446	39.7	3.92	M+NH4	C27H48O4	0.0773635	96503.6	95459.8	96538.6	71480.4	48157.9	122056	76638.8	176572	91195.6	80086	200149	67380.7	85232.2
2.44_159.0684n	160.076	2.44412	pos	Indoleacetaldehyde	HMDB0001190	Organoheterocyclic compounds	Indoles and derivatives	Indoles	C00637	39.7	0	M+H, M+NH4	C10H9NO	-0.401767	798.451	573.854	739.371	397.579	1987.9	658.513	857.712	1029.21	1852.03	857.189	1678.62	1590.91	913.067
6.20_205.1314n	206.139	6.19638	pos	Pantothenol	HMDB0004231	Organic oxygen compounds	Organooxygen compounds	Alcohols and polyols	C05944	39.7	0	M+H, M+Na	C9H19NO4	0.142734	27046.1	19337.9	22811.6	24341.7	25323.4	20904.8	25116.5	25798.6	24777.5	22662.2	24071.9	28859.9	24550.3
0.00_144.1152n	183.08	0.00203333	pos	Caprylic acid	HMDB0000482	Lipids and lipid-like molecules	Fatty Acyls	Fatty acids and conjugates	C06423	39.6	0	M+H-H2O, M+K	C8H16O2	0.927363	28734.7	28373.1	28182.5	28722.7	26403.8	27895.1	24770.4	26873.6	26734.5	29402.5	28124.4	28518.4	26862.4
0.24_142.1358n	165.127	0.24045	pos	2-Nonanone	HMDB0031266	Organic oxygen compounds	Organooxygen compounds	Carbonyl compounds		39.6	0	M+H, M+Na	C9H18O	0.392382	17537.5	16871.6	16494.5	15651.7	13534.4	14154.9	12793.1	14026.7	13445.4	13362.3	13607.4	14538.9	13573.9
0.98_177.0547m/z	177.055	0.983117	pos	trans-Ferulic acid	HMDB0000954	Phenylpropanoids and polyketides	Cinnamic acids and derivatives	Hydroxycinnamic acids and derivatives	C01494	39.6	0	M+H-H2O	C10H10O4	0.175543	1098.05	1312.11	1226.37	1111.19	1213.33	1268.78	1167.36	1073.17	1024.25	1210.81	1121.61	889.317	1045.49
1.77_196.0736n	197.081	1.76733	pos	Homoveratric acid	HMDB0000434	Benzenoids	Benzene and substituted derivatives	Methoxybenzenes		39.6	0	M+H-H2O, M+H	C10H12O4	0.245719	11024	10501	10601.6	9305.55	9178.5	7920.84	7836.97	8992.63	6398.51	7118.24	7500.96	7819.74	7181.29
1.94_157.0496m/z	157.05	1.9411	pos	Shikimic acid	HMDB0003070	Organic oxygen compounds	Organooxygen compounds	Alcohols and polyols	C00493	39.6	0	M+H-H2O	C7H10O5	0.517227	2362.97	1936.96	2349.77	2783.91	2836.42	2913.08	2559.07	2432.59	2637.45	2723.7	2553.83	3114.36	3184.18
15.18_144.1383m/z	144.138	15.1762	pos	Sulcatone	HMDB0035915	Organic oxygen compounds	Organooxygen compounds	Carbonyl compounds	C07287	39.6	0	M+NH4	C8H14O	0.124716	673.623	716.364	655.257	504.393	449.635	246.902	550.42	492.206	548.47	619.035	660.244	524.196	619.749
15.84_152.1202n	153.127	15.8388	pos	Geranial	HMDB0035078	Lipids and lipid-like molecules	Prenol lipids	Monoterpenoids	C01499	39.6	0	M+H-H2O, M+H	C10H16O	0.383879	45244.9	40757	41268.3	40071.8	46105.8	47022.6	47737.1	54212.6	52661.7	54442.7	52760.8	51194.6	47677.1
7.43_205.1951m/z	205.195	7.42767	pos	Farnesol	HMDB0004305	Lipids and lipid-like molecules	Prenol lipids	Sesquiterpenoids	C06081	39.6	0	M+H-H2O	C15H26O	0.00401743	3569.17	3740.88	3656.05	3870.13	3642.99	3825.34	3770.72	3902.83	3511.73	4044.4	3947.54	4054.15	3858.35
15.90_156.1150n	157.122	15.897	pos	Dihydro-5-pentyl-2(3H)-furanone	HMDB0031531	Organoheterocyclic compounds	Lactones	Gamma butyrolactones		39.5	0	M+H-H2O, M+H	C9H16O2	-0.258012	37849.1	35755.4	35713.5	39763.1	40299.4	41155.3	38704.1	42604.2	41092.9	42065.8	42205.8	40531.6	35463.5
5.09_223.1328m/z	223.133	5.09257	pos	1-Hydroxyibuprofen	HMDB0060565	Phenylpropanoids and polyketides	Phenylpropanoic acids	Unclassified		39.5	0	M+H	C13H18O3	-0.246342	1121.41	1091.47	1062.12	958.634	783.777	583.544	1066.57	621.551	816.135	771.461	712.558	858.584	670.816
9.70_287.2229m/z	287.223	9.70383	neg	Valproic acid	HMDB0001877	Lipids and lipid-like molecules	Fatty Acyls	Fatty acids and conjugates	C07185	39.5	0	2M-H	C8H16O2	0.56934	5056.22	4063.25	4726.79	4884.53	5053.33	4663.73	4418.66	5181.77	4409.71	3961.32	4702.23	4360.05	4344.41
9.87_338.9886m/z	338.989	9.87318	neg	D-Glyceraldehyde 3-phosphate	HMDB0001112	Organic oxygen compounds	Organooxygen compounds	Carbohydrates and carbohydrate conjugates	C00118	39.5	0	2M-H	C3H7O6P	-0.631186	147140	145988	139255	144279	144451	140990	131004	140802	126444	125679	122789	129753	127584
0.00_160.1099n	183.101	0.00203333	pos	5-Hydroxyvalproic acid	HMDB0013898	Lipids and lipid-like molecules	Fatty Acyls	Fatty acids and conjugates	C16650	39.4	0	M+H-H2O, M+Na	C8H16O3	-0.00979308	60035.4	58758.3	57296.4	52874.6	48653.1	48106.9	42275.7	45408.8	41184.6	41859.9	39611	40481.7	36860.1
0.00_168.0421n	151.039	0.00203333	pos	Homogentisic acid	HMDB0000130	Benzenoids	Benzene and substituted derivatives	Phenylacetic acids	C00544	39.4	0	M+H-H2O, M+H	C8H8O4	-0.791507	1368.09	1588.1	1368.91	1090.53	1043.7	1067.05	1006.69	1168.29	1010.2	1203.82	1132.88	1121.41	1025.48
0.56_213.1485m/z	213.149	0.55605	pos	Traumatin	HMDB0037326	Lipids and lipid-like molecules	Fatty Acyls	Fatty acids and conjugates	C16309	39.4	0	M+H	C12H20O3	-0.0425269	2621.45	2466.1	2356.63	2035.74	1761.75	2032.71	1607.58	1138.05	1722.36	1392.08	1614.18	1927.37	1343.31
0.66_939.6711m/z	939.671	0.6592	neg	Glycyrrhetinic acid	HMDB0011628	Lipids and lipid-like molecules	Prenol lipids	Triterpenoids	C02283	39.4	0	2M-H	C30H46O4	-0.931167	31809.4	26908.9	28369.4	23497.5	12203.4	5675.85	55758.9	3577.13	44061.8	54203.1	68173.3	54129.8	46813.4
0.75_244.0226m/z	244.023	0.748783	neg	O-Phosphohomoserine	HMDB0003484	Organic acids and derivatives	Carboxylic acids and derivatives	Amino acids, peptides, and analogues	C01102	39.4	0	M+FA-H	C4H10NO6P	-0.786126	46340.2	44365.2	45481.7	41131.9	46116.6	37693.3	26258.9	35091.7	52174.3	49086.4	42847	49593.1	53573.4
10.70_315.2541m/z	315.254	10.7022	neg	Pelargonic acid	HMDB0000847	Lipids and lipid-like molecules	Fatty Acyls	Fatty acids and conjugates	C01601	39.4	0	2M-H	C9H18O2	0.072525	4676.22	5894.15	5240.14	5659.27	5519.65	5669.08	5616.89	6276.62	6262.2	5758.16	5451.66	6509.68	5116.5
11.01_276.1232m/z	276.123	11.0142	pos	O-Desmethylangolensin	HMDB0004629	Phenylpropanoids and polyketides	Alpha-methyldeoxybenzoin flavonoids	Unclassified		39.4	0	M+NH4	C15H14O4	0.478641	593.237	520.55	575.081	603.663	812.477	570.299	588.433	457.862	350.339	515.076	329.153	264.176	327.58
12.39_317.2474m/z	317.247	12.3921	pos	Pregnenolone	HMDB0000253	Lipids and lipid-like molecules	Steroids and steroid derivatives	Pregnane steroids	C01953	39.4	0	M+H	C21H32O2	-0.273439	352.729	296.348	323.617	59.4241	2023.23	94.5225	56.0409	9.71517e-05	201.951	336.021	707.383	9.71517e-05	149.415
2.32_251.0785m/z	251.079	2.32423	neg	Thymine	HMDB0000262	Organoheterocyclic compounds	Diazines	Pyrimidines and pyrimidine derivatives	C00178	39.4	0	2M-H	C5H6N2O2	-0.188076	1370.37	1345.23	1445.96	1337.18	1786.11	747.361	1883.93	1366.76	1818.86	2017.72	1835.07	1864.5	1610.49
4.27_200.0473m/z	200.047	4.26805	pos	Tryptophanol	HMDB0003447	Organoheterocyclic compounds	Indoles and derivatives	Indoles	C00955	39.4	0.0463	M+K	C10H11NO	0.651934	8.3356e+06	8.83133e+06	8.64587e+06	8.26588e+06	8.41135e+06	9.65145e+06	8.53456e+06	9.77255e+06	9.27459e+06	9.14802e+06	1.0075e+07	8.67689e+06	9.1852e+06
4.28_259.1300m/z	259.13	4.28473	neg	Dethiobiotin	HMDB0003581	Lipids and lipid-like molecules	Fatty Acyls	Fatty acids and conjugates	C01909	39.4	0	M+FA-H	C10H18N2O3	0.0961965	1122.04	1079.74	1098.35	873.347	1105.14	833.157	914.969	784.219	1473.14	1431.36	1589.2	1887.22	1225.29
5.57_218.1154n	241.105	5.57038	pos	3-Hydroxysebacic acid	HMDB0000350	Organic acids and derivatives	Hydroxy acids and derivatives	Medium-chain hydroxy acids and derivatives		39.4	0	M+H, M+NH4, M+Na	C10H18O5	0.109535	9054.2	7420.36	8013.29	7891.3	8280.85	6943.79	8111.44	8988.16	8077.54	7183.9	7408.62	8661.58	7521.49
0.00_155.1066m/z	155.107	0.00203333	pos	9-Oxo-nonanoic acid	HMDB0094711	Lipids and lipid-like molecules	Fatty Acyls	Fatty acids and conjugates	C16322	39.3	0	M+H-H2O	C9H16O3	-0.388935	31924.1	30961.2	29843.1	26332.5	23986.4	23654.5	20584.9	22640.5	20040.3	20919.4	20062.9	20084.8	17864.4
0.00_170.1306n	153.127	0.00203333	pos	8-Methylnonenoate	HMDB0012183	Lipids and lipid-like molecules	Fatty Acyls	Fatty acids and conjugates	C18202	39.3	0	M+H-H2O, M+H	C10H18O2	-0.422727	76832.5	71153.7	70905.9	64414.1	59033.5	57319.7	50053.9	55192.4	53203.3	55406	51314.9	50383	45543.6
1.38_231.0144m/z	231.014	1.3814	neg	Fumaric acid	HMDB0000134	Organic acids and derivatives	Carboxylic acids and derivatives	Dicarboxylic acids and derivatives	C00122	39.3	0	2M-H	C4H4O4	-0.961269	962.743	973.968	1043.7	550.541	688.176	1149.2	3210.53	1668.66	934.018	141.298	2077.59	890.93	2333.51
11.04_267.1967m/z	267.197	11.0443	neg	(-)-alpha-Bisabolol	HMDB0036197	Lipids and lipid-like molecules	Prenol lipids	Sesquiterpenoids	C09621	39.3	2.89	M+FA-H	C15H26O	0.652822	5612.82	5685.44	5514.23	4958.52	3985.32	5693.74	16217.4	8120.48	6675.67	1736.86	5534.25	2286.85	4749.1
13.10_337.1670m/z	337.167	13.0997	pos	Norfloxacin	HMDB0015192	Organoheterocyclic compounds	Tetrahydroisoquinolines	Unclassified	C06687	39.3	0	M+NH4	C16H18FN3O3	-0.0423751	14196.2	14555.8	16077.9	19610.4	16030.9	14638	24452.6	15222.2	23677.8	18778.2	21565.5	14172.3	18249
15.56_225.0981m/z	225.098	15.5586	pos	Isoniazid pyruvate	HMDB0060664	Organoheterocyclic compounds	Pyridines and derivatives	Pyridinecarboxylic acids and derivatives	C16624	39.3	0	M+NH4	C9H9N3O3	-0.579006	8123.9	6211.26	6182.61	7765.58	7570.56	5511.68	4771.37	4366.63	5263.1	7524.23	4119.93	4686.95	5.21898
15.65_223.1327m/z	223.133	15.6527	pos	2-Hydroxyibuprofen	HMDB0060920	Phenylpropanoids and polyketides	Phenylpropanoic acids	Unclassified		39.3	0	M+H	C13H18O3	-0.978683	7077.23	5763.61	6219.36	5993.41	6780.71	6602.51	6439.61	6413.1	6157.22	5942.12	6310.66	6235.72	6065.22
15.88_144.1152n	167.106	15.8778	pos	Hexyl acetate	HMDB0029980	Organic acids and derivatives	Carboxylic acids and derivatives	Carboxylic acid derivatives		39.3	0	M+H-H2O, M+K, M+Na	C8H16O2	0.845101	54578.4	51345.5	51392.3	47980.5	48396	46437.7	41116.9	46293.5	42064.2	43907.3	44962.3	44568.9	34869.5
15.95_143.1066m/z	143.107	15.955	pos	2-ene-Valproic acid	HMDB0013902	Lipids and lipid-like molecules	Fatty Acyls	Fatty acids and conjugates	C16653	39.3	0	M+H	C8H14O2	-0.0653784	14437.7	13871.1	13671.8	13187.6	13516.9	13024.5	12125.8	12785	12244.2	12641.6	12976.6	13456.5	10678.1
2.00_159.0652m/z	159.065	2.0002	pos	2-Isopropylmalic acid	HMDB0000402	Lipids and lipid-like molecules	Fatty Acyls	Fatty acids and conjugates	C02504	39.3	0	M+H-H2O	C7H12O5	0.116892	13666.2	13314.7	13448.3	12990.3	13601.8	13752.6	12392.2	13522.7	12934.1	12599.4	13112.9	14274.8	13570
4.19_223.1077m/z	223.108	4.19228	pos	5-Methoxyindoleacetate	HMDB0004096	Organoheterocyclic compounds	Indoles and derivatives	Indolyl carboxylic acids and derivatives	C05660	39.3	0	M+NH4	C11H11NO3	-0.271113	2641.11	2659.53	2733.88	3600.33	2593.69	4431.67	3259.77	3521.55	2941.92	1833.35	1437.1	2311.58	4098.91
5.80_174.1853m/z	174.185	5.80013	pos	Menthol	HMDB0003352	Lipids and lipid-like molecules	Prenol lipids	Monoterpenoids	C00400	39.3	0	M+NH4	C10H20O	0.254754	1573.24	1525.59	1559.98	170.199	106.09	173.198	130.11	119.981	156.337	96.0709	55.4615	57.7016	193.824
5.99_212.0322m/z	212.032	5.9881	pos	Kynurenic acid	HMDB0000715	Organoheterocyclic compounds	Quinolines and derivatives	Quinoline carboxylic acids	C01717	39.3	0	M+Na	C10H7NO3	2.09226	3657.89	3567.2	3675.67	3959.18	3937.2	3953.38	3805.47	4395.24	3988.69	3993.86	4144.11	4385.86	4180.72
6.30_202.2165m/z	202.217	6.30002	pos	Lauric aldehyde	HMDB0033933	Organic oxygen compounds	Organooxygen compounds	Carbonyl compounds	C02278	39.3	0	M+NH4	C12H24O	-0.0551909	3556.17	3169.64	3194.92	3216.94	3403.96	3120.91	3549.12	3511.85	3510.52	2994.02	3108.46	3819.51	3142.13
7.20_246.2427m/z	246.243	7.19792	pos	Myristic acid	HMDB0000806	Lipids and lipid-like molecules	Fatty Acyls	Fatty acids and conjugates	C06424	39.3	0	M+NH4	C14H28O2	-0.177629	9471.86	9965.16	9612.14	7119.73	6586.03	10598.6	3694.66	9123.45	3735.38	4408.31	3463.61	2967.14	3533.85
8.24_212.0322m/z	212.032	8.24335	pos	N-Acetyl-L-glutamate 5-semialdehyde	HMDB0006488	Organic acids and derivatives	Carboxylic acids and derivatives	Amino acids, peptides, and analogues	C01250	39.3	0	M+K	C7H11NO4	1.47697	3360.83	3154.81	3194.42	3553.43	3303.67	3293.31	3137.12	3346.07	3484.71	3445.65	3505.95	3497.62	3520.4
8.54_227.1286m/z	227.129	8.54263	neg	Delta-Hexanolactone	HMDB0000453	Organoheterocyclic compounds	Lactones	Delta valerolactones		39.3	0	2M-H	C6H10O2	-1.37174	1907.1	1921.05	1972.32	2125.71	2070.3	1972.91	2019.41	2388.05	2118.11	1958.97	2026.1	1915.53	2194.98
0.48_184.1827n	207.174	0.478083	pos	2-Dodecanone	HMDB0031019	Organic oxygen compounds	Organooxygen compounds	Carbonyl compounds	C14996	39.2	0	M+H, M+Na	C12H24O	-0.168564	23421.8	20074.2	20672.3	19340.8	16720.6	17428	15280.1	15638	15022.1	15728.9	14790.2	14959.8	13940.6
0.70_146.0691n	185.032	0.696267	pos	L-Glutamine	HMDB0000641	Organic acids and derivatives	Carboxylic acids and derivatives	Amino acids, peptides, and analogues	C00064	39.2	0	M+Na, M+K	C5H10N2O3	-0.42026	27901.8	20217	30630.7	40765.6	50534.2	44923.7	53507.7	26562.8	36407.5	20204.1	28015.9	63393.5	46792.3
0.71_142.0264m/z	142.026	0.7133	pos	O-Phosphoethanolamine	HMDB0000224	Organic acids and derivatives	Organic phosphoric acids and derivatives	Phosphate esters	C00346	39.2	0	M+H	C2H8NO4P	0.491628	4501.42	4235.75	5953.71	8553.17	8229.05	6988.09	9208.01	7965.3	12581.7	13803.2	20453.7	12300.3	9390.01
0.82_233.0777m/z	233.078	0.821	neg	L-2-Amino-3-oxobutanoic acid	HMDB0006454	Organic acids and derivatives	Carboxylic acids and derivatives	Amino acids, peptides, and analogues	C03508	39.2	0	2M-H	C4H7NO3	-1.06687	2754.27	2651.79	2597.01	2891.52	2504.06	3350.54	2357.26	2271.16	2390.98	2044.32	2316.44	1991.57	3722.99
0.86_271.0227m/z	271.023	0.861633	neg	D-Sedoheptulose 7-phosphate	HMDB0001068	Organic oxygen compounds	Organooxygen compounds	Carbohydrates and carbohydrate conjugates	C05382	39.2	0	M-H2O-H	C7H15O10P	0.867795	1073.49	1144.91	1108.62	714.416	1807.53	1275.45	1098.77	591.379	725.423	461.957	446.977	373.345	1705.98
0.88_322.0447m/z	322.045	0.8828	neg	Cytidine monophosphate	HMDB0000095	Nucleosides, nucleotides, and analogues	Pyrimidine nucleotides	Pyrimidine ribonucleotides	C00055	39.2	0	M-H	C9H14N3O8P	0.410312	8788.89	8929.26	8875.62	8147.06	7940.91	8367.32	8901.13	9269.96	9262.26	8924.94	11269.2	12048.4	10620.3
0.93_162.0317n	200.996	0.926917	pos	Umbelliferone	HMDB0029865	Phenylpropanoids and polyketides	Coumarins and derivatives	Hydroxycoumarins	C09315	39.2	0	M+H, M+K	C9H6O3	-0.0682135	18204.1	17128.1	17374.2	16483.7	13838.2	14598.8	11956.7	13622.3	11545	12264.6	11450.2	11728.2	9856.82
12.12_549.3795n	550.387	12.1191	pos	LysoPC(20:1(11Z))	HMDB0010391	Lipids and lipid-like molecules	Glycerophospholipids	Glycerophosphocholines	C04230	39.2	0	M+H, M+Na	C28H56NO7P	0.200094	53227.1	54321	53481.4	34119	42273.4	31954	66857.3	31599.6	57324.1	63463.5	79073.1	31345.6	89280.9
15.50_185.1285m/z	185.128	15.4976	pos	Alanyl-Isoleucine	HMDB0028690	Organic acids and derivatives	Carboxylic acids and derivatives	Amino acids, peptides, and analogues		39.2	0	M+H-H2O	C9H18N2O3	0.182618	596.943	753.721	727.728	747.5	568.39	519.397	644.964	668.043	692.35	683.744	732.981	704.512	629.794
15.78_125.0711m/z	125.071	15.7823	pos	Methylimidazole acetaldehyde	HMDB0004181	Organoheterocyclic compounds	Azoles	Imidazoles	C05827	39.2	0	M+H	C6H8N2O	1.65271	1212.58	1270.35	1216.93	1456.53	1452.84	1359.65	1274.94	1152.56	1212.29	969.043	1567.49	1433.77	1122.58
2.26_275.0088m/z	275.009	2.26105	neg	Fosfomycin	HMDB0014966	Organic acids and derivatives	Organic phosphonic acids and derivatives	Organic phosphonic acids	C06454	39.2	0	2M-H	C3H7O4P	-1.1965	667.225	1153.9	826.203	1024.52	991.476	347.429	1574.67	1067.11	774.738	1259.62	1064.81	516.329	1975.03
2.33_174.0529n	213.018	2.32705	pos	2-Isopropyl-3-oxosuccinate	HMDB0012149	Organic acids and derivatives	Keto acids and derivatives	Short-chain keto acids and derivatives	C04236	39.2	0	M+H-H2O, M+K	C7H10O5	0.219603	30815.5	28911.8	29564.6	28810.5	27586.9	26744.7	25304.4	27043.3	26516.2	24898.9	25590.9	25334.4	23879.8
2.94_242.0901n	287.089	2.93547	neg	Thymidine	HMDB0000273	Nucleosides, nucleotides, and analogues	Pyrimidine nucleosides	Pyrimidine 2'-deoxyribonucleosides	C00214	39.2	0	M-H, M+FA-H	C10H14N2O5	-0.726504	5463.25	5439.48	5517.68	4099.26	5458.55	3047.7	7215.48	4328.05	6299.46	5996.38	6859.82	6467.43	7448.73
4.60_338.0869m/z	338.087	4.60427	pos	2,8-Dihydroxyquinoline-beta-D-glucuronide	HMDB0011658	Organic oxygen compounds	Organooxygen compounds	Carbohydrates and carbohydrate conjugates		39.2	0	M+H	C15H15NO8	-0.328074	132.303	74.8111	69.038	9.71517e-05	9.71517e-05	9.71517e-05	9.71517e-05	9.71517e-05	9.71517e-05	9.71517e-05	158.288	1816.69	297.735
5.13_207.1379m/z	207.138	5.13398	pos	Methyl jasmonate	HMDB0036583	Lipids and lipid-like molecules	Fatty Acyls	Lineolic acids and derivatives	C11512	39.2	0	M+H-H2O	C13H20O3	-0.160387	2748.15	2216.28	2346.43	2250.9	2147.64	2035.67	1938.93	1382.8	1249.22	1265.35	1657.62	1526.37	1302.59
8.04_229.1443m/z	229.144	8.03597	neg	Undecylenic acid	HMDB0033724	Lipids and lipid-like molecules	Fatty Acyls	Fatty acids and conjugates	C13910	39.2	0	M+FA-H	C11H20O2	-1.51721	6564.59	6237.39	6587.97	6915.12	6750.54	6089.28	6054.62	6529.08	6437.42	6580.93	6420.74	6805.7	6500.96
9.51_212.0322m/z	212.032	9.51442	pos	1-Nitronaphthalene-5,6-oxide	HMDB0060331	Benzenoids	Naphthalenes	Nitronaphthalenes	C14800	39.2	0	M+Na	C10H7NO3	1.84447	482.624	605.691	541.721	503.441	489.722	519.022	588.991	593.019	502.139	459.178	566.676	633.997	514.014
9.79_223.1328m/z	223.133	9.78803	pos	3-Hydroxyibuprofen	HMDB0060921	Phenylpropanoids and polyketides	Phenylpropanoic acids	Unclassified		39.2	0	M+H	C13H18O3	-0.121188	499.242	577.988	563.335	479.072	422.598	395.067	383.948	306.711	344.465	337.213	196.22	443.548	236.146
9.85_302.3053m/z	302.305	9.85055	pos	Stearic acid	HMDB0000827	Lipids and lipid-like molecules	Fatty Acyls	Fatty acids and conjugates	C01530	39.2	0	M+NH4	C18H36O2	-0.143706	12018.2	12793.9	12003.3	12206	12049.9	11872.5	8853.8	12173.4	5900.68	8519.09	7500.91	4714.65	8385.5
0.02_282.2558n	283.263	0.0226833	pos	Oleic acid	HMDB0000207	Lipids and lipid-like molecules	Fatty Acyls	Fatty acids and conjugates	C00712	39.1	0	M+H-H2O, M+H, M+Na	C18H34O2	-0.115831	182330	148750	150723	109706	89691.4	75529.9	62976.1	64847.8	49743.3	49312.8	45779.6	44798.3	36065.9
0.95_125.0963m/z	125.096	0.94565	pos	cis-3-Hexenyl acetate	HMDB0040215	Organic acids and derivatives	Carboxylic acids and derivatives	Carboxylic acid derivatives	C19757	39.1	0	M+H-H2O	C8H14O2	1.58187	964.407	820.649	811.943	821.762	592.794	557.513	611.758	788.394	509.296	621.094	582.101	461.305	479.884
0.96_131.0704m/z	131.07	0.964417	pos	Mevalonic acid	HMDB0000227	Lipids and lipid-like molecules	Fatty Acyls	Fatty acids and conjugates	C00418	39.1	0	M+H-H2O	C6H12O4	1.09533	663.28	588.133	658.205	634.863	469.825	502.507	656.829	564.947	483.45	676.079	472.815	552.168	460.859
1.01_267.0360m/z	267.036	1.00917	neg	L-Malic acid	HMDB0000156	Organic acids and derivatives	Hydroxy acids and derivatives	Beta hydroxy acids and derivatives	C00149	39.1	0	2M-H	C4H6O5	0.706105	948.126	1031.51	990.637	332.322	622.505	1692.17	2479.86	1032.55	717.741	50.1858	1124.52	277.288	1501.59
10.46_282.1488m/z	282.149	10.4551	pos	Codeine	HMDB0004995	Alkaloids and derivatives	Morphinans	Unclassified	C06174	39.1	0	M+H-H2O	C18H21NO3	-0.294888	927.67	814.179	926.961	951.943	895.961	1026.83	785.133	1036.6	817.029	809.801	1107.54	1027.89	858.387
10.89_452.3734m/z	452.373	10.8874	pos	3a,7a,12a-Trihydroxy-5b-cholestan-26-al	HMDB0003533	Lipids and lipid-like molecules	Steroids and steroid derivatives	Bile acids, alcohols and derivatives	C01301	39.1	2.24	M+NH4	C27H46O4	-0.101775	61568.2	60173.6	59675.4	40374.4	23407.3	104262	61494.6	134949	49738.6	45053.3	86420.5	15752.5	44195.5
12.75_126.1027m/z	126.103	12.7462	pos	1-Methylhistamine	HMDB0000898	Organic nitrogen compounds	Organonitrogen compounds	Amines	C05127	39.1	0	M+H	C6H11N3	0.945315	717.176	614.257	616.826	568.812	571.957	663.92	734.846	679.277	767.553	744.468	749.25	669.724	812.042
12.96_303.2332m/z	303.233	12.9645	neg	Pulegone	HMDB0035604	Lipids and lipid-like molecules	Prenol lipids	Monoterpenoids	C09893	39.1	0	2M-H	C10H16O	0.809698	3264.01	2638.88	2845.02	3844.16	2792.98	2949.38	7919.21	2954.28	3314.29	3750.75	3009.51	2120.09	3557.86
15.49_338.9886m/z	338.989	15.4876	neg	Dihydroxyacetone phosphate	HMDB0001473	Organic oxygen compounds	Organooxygen compounds	Carbohydrates and carbohydrate conjugates	C00111	39.1	0	2M-H	C3H7O6P	-0.57999	19779.8	18647.5	19734.2	19860.3	19471	20631.5	15369.2	19713.9	16294	17206.4	17446.5	21456.7	16223.7
15.58_169.1586m/z	169.159	15.5767	pos	Undecanoic acid	HMDB0000947	Lipids and lipid-like molecules	Fatty Acyls	Fatty acids and conjugates	C17715	39.1	0	M+H-H2O	C11H22O2	-0.703227	1618.92	1589.6	1468.96	1593.88	1442.37	1478.04	1379.54	1316.66	1027.8	1385.76	839.217	894.986	566.559
15.76_166.1226m/z	166.123	15.7634	pos	Pseudoephedrine	HMDB0001943	Benzenoids	Benzene and substituted derivatives	Phenylpropanes	C02765	39.1	0	M+H	C10H15NO	-0.343543	11888.8	18160.2	18864	28819.8	24310.1	21094.6	16821.6	18823.1	13827.4	13190.9	12417	11945.3	8523.27
2.74_250.0934m/z	250.093	2.74102	pos	Adenosine	HMDB0000050	Nucleosides, nucleotides, and analogues	Purine nucleosides	Unclassified	C00212	39.1	0	M+H-H2O	C10H13N5O4	-0.0875882	11308.4	12666.1	12104	11074.2	12996.8	10270.9	15069.6	11632	15299.9	14170.3	20730.4	17494.5	18318.3
5.25_223.0244m/z	223.024	5.25382	neg	2-Furoic acid	HMDB0000617	Organoheterocyclic compounds	Furans	Furoic acid and derivatives	C01546	39.1	0	2M-H	C5H4O3	-1.65178	661.312	738.048	703.152	629.915	752.099	624.631	536.167	650.177	730.493	741.053	684.974	786.226	824.432
5.44_236.0926m/z	236.093	5.44337	neg	5-Methoxytryptophol	HMDB0001896	Organoheterocyclic compounds	Indoles and derivatives	Indoles		39.1	0	M+FA-H	C11H13NO2	-1.27819	1187.2	962.813	1054.71	833.828	934.191	1057.1	1943.29	872.371	1652.6	1348.64	1219.71	1502	1232.87
5.88_242.0578m/z	242.058	5.88357	pos	3-Indolebutyric acid	HMDB0002096	Organoheterocyclic compounds	Indoles and derivatives	Indoles	C11284	39.1	0	M+K	C12H13NO2	0.129195	4075.73	4092.4	4130.61	4060.52	4014.87	4937.87	4181.04	4955.45	4520.06	4711.76	5373.94	4433.1	5025.28
6.28_212.0322m/z	212.032	6.27912	pos	1-Nitronaphthalene-7,8-oxide	HMDB0060332	Benzenoids	Naphthalenes	Nitronaphthalenes	C14802	39.1	0	M+Na	C10H7NO3	2.11431	1638.7	1722.09	1706.94	1789.84	1736.09	1602.61	1521.88	1611.03	1700.36	1596.66	1882.37	1845.76	1588.77
6.34_164.1071m/z	164.107	6.34177	pos	2-Methyl-3-phenyl-2-propenal	HMDB0031566	Phenylpropanoids and polyketides	Cinnamaldehydes	Unclassified		39.1	0	M+NH4	C10H10O	0.709409	5390.13	4986.54	5215.75	5663.81	5395.76	5838.73	5557.13	5924.54	5610.16	6057.36	6133.27	6362.16	6123.5
7.55_357.0618m/z	357.062	7.55085	neg	Aflatoxin B1	HMDB0006552	Phenylpropanoids and polyketides	Coumarins and derivatives	Furanocoumarins	C06800	39.1	0	M+FA-H	C17H12O6	0.782553	17118.8	16382.3	17021	17385.4	17054.1	17602.7	16034.6	17337.4	16716.4	16643.3	16726.6	17625.6	17201.8
7.57_215.0524m/z	215.052	7.57402	pos	Quinic acid	HMDB0003072	Organic oxygen compounds	Organooxygen compounds	Alcohols and polyols	C00296	39.1	0	M+Na	C7H12O6	-1.02229	620.521	494.62	532.24	596.363	575.401	538.853	565.82	504.834	595.807	424.552	464.449	751.579	415.669
0.06_191.0701m/z	191.07	0.06185	pos	5-(3',4'-Dihydroxyphenyl)-gamma-valerolactone	HMDB0029185	Benzenoids	Phenols	Benzenediols		39	0	M+H-H2O	C11H12O4	-0.613464	504.872	697.292	525.895	389.108	333.864	396.78	319.868	287.36	343.86	444.927	334.109	442.416	340.116
0.10_141.0910m/z	141.091	0.101383	pos	3-Oxovalproic acid	HMDB0060685	Organic acids and derivatives	Keto acids and derivatives	Short-chain keto acids and derivatives	C16652	39	0	M+H-H2O	C8H14O3	-0.236407	21345.2	20669.8	20196	18008.9	16616.3	16121.2	13725	15142.8	13066.7	13484.1	13258.2	13492.2	11712.1
0.52_195.1016m/z	195.102	0.517933	pos	Butylparaben	HMDB0032575	Benzenoids	Benzene and substituted derivatives	Benzoic acids and derivatives		39	0	M+H	C11H14O3	0.191083	3339.67	2979.99	3206.26	3150.27	2652.58	2987.95	2403.4	2492	2687.88	2358.99	2678.48	2699.09	2328.18
0.70_227.1139m/z	227.114	0.696267	pos	Carnosine	HMDB0000033	Organic acids and derivatives	Peptidomimetics	Hybrid peptides	C00386	39	0	M+H	C9H14N4O3	-0.0670875	21335.4	18082.8	19602.8	16863.1	27508.8	21515.8	36808	14927.4	27231.9	23364.2	9786.68	39174.2	24821.4
0.73_261.0369m/z	261.037	0.730333	pos	Myo-inositol 1-phosphate	HMDB0000213	Organic oxygen compounds	Organooxygen compounds	Alcohols and polyols	C01177	39	0	M+H	C6H13O9P	-0.243518	52317.7	52611.3	52219.5	22270.8	99598.4	30043.4	101081	23210.8	15791.9	42071.3	5156.94	9095.09	66643.4
0.75_173.0210m/z	173.021	0.74755	pos	Beta-Glycerophosphoric acid	HMDB0002520	Lipids and lipid-like molecules	Glycerophospholipids	Glycerophosphates	C02979	39	0	M+H	C3H9O6P	0.166798	9559.19	9469.92	11121.9	5429.74	6695.76	6029.27	5098.09	10847.1	21376.2	19347.3	36960.7	42693.2	1452.95
0.75_343.0200m/z	343.02	0.748783	neg	Glycerol 3-phosphate	HMDB0000126	Lipids and lipid-like molecules	Glycerophospholipids	Glycerophosphates	C00093	39	0	2M-H	C3H9O6P	-0.236002	4579.84	5098.02	5234.14	2241.83	683.975	2304.13	539.562	3495.85	13498.7	12788.7	22469.4	35971.3	3954.68
0.86_199.0373m/z	199.037	0.861633	neg	Diethylphosphate	HMDB0012209	Organic acids and derivatives	Organic phosphoric acids and derivatives	Phosphate esters	C06608	39	0	M+FA-H	C4H11O4P	-2.64004	704.249	890.914	838.063	550.165	905.856	856.204	635.907	369.625	1433.37	641.357	1049.69	870.946	897.187
0.88_202.0949n	247.094	0.8828	neg	Prolyl-Serine	HMDB0029026	Organic acids and derivatives	Carboxylic acids and derivatives	Amino acids, peptides, and analogues		39	0	M-H, M+FA-H	C8H14N2O4	-2.44717	904.274	798.611	837.892	719.355	630.787	1194.57	675.015	635.316	890.821	731.861	616.884	870.013	1102.16
0.88_241.0120m/z	241.012	0.8828	neg	Fructose 6-phosphate	HMDB0000124	Organic oxygen compounds	Organooxygen compounds	Carbohydrates and carbohydrate conjugates	C00085	39	0	M-H2O-H	C6H13O9P	0.281394	520.08	489.621	524.407	391.116	537.292	492.937	327.83	411.984	523.922	524.25	412.578	552.566	429.956
1.11_918.2279m/z	918.228	1.11455	neg	(2E)-Decenoyl-CoA	HMDB0003948	Lipids and lipid-like molecules	Fatty Acyls	Fatty acyl thioesters	C05275	39	0	M-H	C31H52N7O17P3S	-0.142877	46256.5	38059.5	43287.4	35593	52510.2	42939.6	53856	35655.5	65205.6	51936.5	30400.6	62921.8	48556.2
1.41_168.9896m/z	168.99	1.40945	pos	Phosphoenolpyruvic acid	HMDB0000263	Organic acids and derivatives	Organic phosphoric acids and derivatives	Phosphate esters	C00074	39	0	M+H	C3H5O6P	-0.257207	67.1097	90.3569	52.4889	78.4215	129.722	9.71517e-05	168.091	55.7397	506.449	643.39	605.446	915.201	9.71517e-05
1.75_129.0911m/z	129.091	1.74832	pos	2,3-Heptanedione	HMDB0031476	Organic oxygen compounds	Organooxygen compounds	Carbonyl compounds		39	0	M+H	C7H12O2	1.11196	864.598	917.245	832.671	799.311	753.494	719.006	645.838	769.887	596.434	640.247	637.296	636.383	574.282
12.79_327.2333m/z	327.233	12.7942	neg	trans-Jasmone	HMDB0031454	Organic oxygen compounds	Organooxygen compounds	Carbonyl compounds		39	0	2M-H	C11H16O	1.02496	1977.36	2118.3	2011.68	2307.39	1022.24	1323.36	3028.4	1149.12	2593.16	3339.38	2766.53	1745.97	2440.47
15.88_255.2317m/z	255.232	15.8778	pos	Palmitoleic acid	HMDB0003229	Lipids and lipid-like molecules	Fatty Acyls	Fatty acids and conjugates	C08362	39	0	M+H	C16H30O2	-0.438353	40153.3	35589	35591.3	29880.7	28796.8	29188.5	25412.5	26625.3	23689.6	24319.1	23877.7	24101.9	20093.5
15.88_282.2558n	283.263	15.8778	pos	Vaccenic acid	HMDB0003231	Lipids and lipid-like molecules	Fatty Acyls	Fatty acids and conjugates	C08367	39	0	M+H-H2O, M+H, M+Na	C18H34O2	-0.120029	92387.6	76683.6	78378.8	61250.5	53186.8	49760.6	48192.5	45164.9	41536.6	40387.5	40596.5	37483	34024.9
2.10_213.1233m/z	213.123	2.09537	pos	2-Phenyl-1,3-propanediol monocarbamate	HMDB0060351	Benzenoids	Benzene and substituted derivatives	Unclassified	C16586	39	0	M+NH4	C10H13NO3	-0.396616	21265.9	20441.2	16790.8	12408.7	8684.05	19127.2	19031.2	10982.6	8949.83	16060.6	7545.23	9127.2	26179.3
2.14_273.0728m/z	273.073	2.13957	neg	Deoxyuridine	HMDB0000012	Nucleosides, nucleotides, and analogues	Pyrimidine nucleosides	Pyrimidine 2'-deoxyribonucleosides	C00526	39	0	M+FA-H	C9H12N2O5	-0.00558122	255.966	269.831	282.241	170.873	319.769	154.407	352.253	226.859	274.28	274.582	712.559	259.251	344.467
2.38_145.0495m/z	145.05	2.38455	pos	Maleic acid homopolymer	HMDB0036232	Lipids and lipid-like molecules	Fatty Acyls	Fatty acids and conjugates	C00922	39	0	M+H	C6H8O4	0.0834262	10274.2	11327.8	11572.4	13390.3	12838.1	14732.6	14024.6	15592.2	14311	15245.1	13888.4	14980.4	17230.4
4.21_146.0601m/z	146.06	4.21245	pos	3-Methyldioxyindole	HMDB0004186	Organoheterocyclic compounds	Indoles and derivatives	Indolines	C05834	39	0	M+H-H2O	C9H9NO2	0.0665671	2730.11	2841.93	2827.86	2924.92	3203.06	2739.1	2916.26	2636.88	3248.61	3056.02	3463.03	3184.75	3257.08
5.82_144.1383m/z	144.138	5.821	pos	2-Octenal	HMDB0030961	Organic oxygen compounds	Organooxygen compounds	Carbonyl compounds		39	0	M+NH4	C8H14O	0.146768	810.167	687.929	719.663	643.415	556.519	591.698	544.895	555.484	556.016	622.51	561.995	508.897	513.707
7.17_215.1285m/z	215.128	7.17107	neg	Linalyl oxide	HMDB0035907	Organoheterocyclic compounds	Tetrahydrofurans	Unclassified		39	0	M+FA-H	C10H18O2	-2.51765	7255.97	7174.8	7351.92	7660.2	7822.03	7195.71	6553.16	7682.32	6798.01	6835.4	7037.4	7499.34	7200.94
7.28_144.1383m/z	144.138	7.28145	pos	(E)-2-octenal	HMDB0013809	Organic oxygen compounds	Organooxygen compounds	Carbonyl compounds		39	0	M+NH4	C8H14O	0.108493	2528.8	2458.97	2441.15	1741.41	1752.63	1740.92	1554.42	1761.41	1521.84	1657.99	1616.62	1732.45	1684.51
7.89_233.0630m/z	233.063	7.88768	pos	D-altro-D-manno-Heptose	HMDB0029952	Organic oxygen compounds	Organooxygen compounds	Carbohydrates and carbohydrate conjugates	C06397	39	0	M+Na	C7H14O7	-0.670779	778.27	696.491	734.921	569.765	906.758	609.46	776.007	920.812	914.006	660.11	727.351	870.178	694.916
0.32_217.1587m/z	217.159	0.31925	pos	2-Hexyl-3-phenyl-2-propenal	HMDB0031736	Phenylpropanoids and polyketides	Cinnamaldehydes	Unclassified		38.9	0	M+H	C15H20O	-0.0195488	39019.1	34736.1	35219.7	30237.1	26159.6	21905	18490	17698.2	14522.3	13774.7	12272	11074.3	9508.49
0.51_384.9938m/z	384.994	0.5087	neg	D-Fructose 2,6-bisphosphate	HMDB0001047	Organic oxygen compounds	Organooxygen compounds	Carbohydrates and carbohydrate conjugates	C00665	38.9	0	M+FA-H	C6H14O12P2	-1.41744	2665.12	2939.56	1929.16	3251.51	3199.76	3411.19	3054.29	3317.98	2449.22	2570.53	3193.4	2187.73	1999.74
0.56_146.1652m/z	146.165	0.55605	pos	Spermidine	HMDB0001257	Organic nitrogen compounds	Organonitrogen compounds	Amines	C00315	38.9	0	M+H	C7H19N3	0.281682	3419.05	3509.67	3725.55	897.656	1981.71	1247.47	3632.79	509.344	766.812	5561.74	4569.94	732.261	494.416
0.70_241.1294m/z	241.129	0.696267	pos	4-(Methylnitrosamino)-1-(1-oxido-3-pyridinyl)-1-butanone	HMDB0062375	Organic oxygen compounds	Organooxygen compounds	Carbonyl compounds	C19602	38.9	0	M+NH4	C10H13N3O3	-0.411807	12890.9	11775.3	11906.4	10470.1	14847.3	11369.6	16668.5	8144.67	16298.6	16970.2	8557.84	27335.4	21034.1
0.87_244.1655m/z	244.166	0.873217	pos	Lysyl-Proline	HMDB0028959	Organic acids and derivatives	Carboxylic acids and derivatives	Amino acids, peptides, and analogues		38.9	0	M+H	C11H21N3O3	-0.130685	2196.03	1704.88	1807.17	2500.73	1554.68	6491.1	3048.31	2351.16	1429.67	1217.2	161.919	1372.74	3160.1
0.98_182.0580n	183.065	0.983117	pos	Homovanillic acid	HMDB0000118	Benzenoids	Phenols	Methoxyphenols	C05582	38.9	0	M+H-H2O, M+H	C9H10O4	0.413828	2904.43	2675.32	2672.45	2233.75	2690	2271.74	2188.34	2343.73	1748.72	2207.56	1852.91	2221.79	2329.29
1.02_163.0602m/z	163.06	1.02188	pos	D-Galactose	HMDB0000143	Organic oxygen compounds	Organooxygen compounds	Carbohydrates and carbohydrate conjugates	C00984	38.9	0	M+H-H2O	C6H12O6	0.766343	655.756	634.71	733.066	812.8	1280.06	871.419	1400.22	674.652	411.401	597.371	148.786	592.567	934.464
1.10_189.1232m/z	189.123	1.09907	pos	N-Alpha-acetyllysine	HMDB0000446	Organic acids and derivatives	Carboxylic acids and derivatives	Amino acids, peptides, and analogues	C12989	38.9	0	M+H	C8H16N2O3	-0.72038	8067.15	6914.95	7361.66	4686.78	6356.25	5793.29	4042.09	4993.03	7712.33	6218.11	6294.35	8661.95	11922.3
1.26_267.0587m/z	267.059	1.26045	pos	Pseudouridine	HMDB0000767	Nucleosides, nucleotides, and analogues	Nucleoside and nucleotide analogues	Unclassified	C02067	38.9	0	M+Na	C9H12N2O6	-0.371894	2403.25	2757.92	1909.21	705.257	1825.9	1817.51	3952.01	1860.79	1534.46	3600.5	3247.49	2776.99	3949.55
10.64_162.1124m/z	162.112	10.6438	pos	4-Hydroxycyclohexylcarboxylic acid	HMDB0001988	Organic oxygen compounds	Organooxygen compounds	Alcohols and polyols		38.9	0	M+NH4	C7H12O3	-0.229189	5473.83	7632.68	7498.57	9974.42	13902.1	13478	13933	17664.5	18897.2	23188.3	22148.9	25823.4	28403.2
12.12_126.1027m/z	126.103	12.1191	pos	3-Methylhistamine	HMDB0001861	Organic nitrogen compounds	Organonitrogen compounds	Amines		38.9	0	M+H	C6H11N3	1.08745	406.36	425.91	395.055	366.528	365.1	403.813	411.391	456.53	440.61	476.329	475.703	487.04	577.099
15.50_160.1332m/z	160.133	15.4976	pos	2,3-Octanedione	HMDB0031293	Organic oxygen compounds	Organooxygen compounds	Carbonyl compounds		38.9	0	M+NH4	C8H14O2	-0.22601	270.416	581.361	517.56	647.17	693.568	768.21	1248.8	1284.49	1569.56	1666.83	2146.11	2677.46	2633.66
15.56_197.1033m/z	197.103	15.5586	pos	Acetylisoniazid	HMDB0041821	Organoheterocyclic compounds	Pyridines and derivatives	Pyridinecarboxylic acids and derivatives	C07585	38.9	0	M+NH4	C8H9N3O2	-0.105775	20115.4	18781.3	18195.2	18725.4	21059.8	17558.2	16436.5	16397.3	16859.6	19455.3	21453.1	18507.7	12930.8
2.04_195.0877m/z	195.088	2.0393	pos	Caffeine	HMDB0001847	Organoheterocyclic compounds	Imidazopyrimidines	Purines and purine derivatives	C07481	38.9	0	M+H	C8H10N4O2	0.271437	33452.3	24135.4	25584.6	21698.1	36578	34692.8	43542.8	24924.2	13409.3	9204.14	11437.7	8674.25	7823.81
2.84_209.0922m/z	209.092	2.84037	pos	5-Hydroxyindoleacetic acid	HMDB0000763	Organoheterocyclic compounds	Indoles and derivatives	Indolyl carboxylic acids and derivatives	C05635	38.9	0	M+NH4	C10H9NO3	0.558545	6801.9	6504.52	6588.8	4292.39	6196.3	5763.76	7158.67	4833.38	11725.8	3952.71	9626.28	12358.6	6918.49
3.49_145.0495m/z	145.05	3.49303	pos	3-Hydroxymethylglutaric acid	HMDB0000355	Lipids and lipid-like molecules	Fatty Acyls	Fatty acids and conjugates	C03761	38.9	0	M+H-H2O	C6H10O5	0.0474142	5042.56	5417.41	5466.08	6022.91	5796.05	6550	5924.53	7203.95	6327.98	6913.78	6069.56	6685.61	7426.01
4.56_143.0108m/z	143.011	4.56405	pos	2-Hydroxybutyric acid	HMDB0000008	Organic acids and derivatives	Hydroxy acids and derivatives	Alpha hydroxy acids and derivatives	C05984	38.9	0	M+K	C4H8O3	3.12872	495.149	403.08	459.314	464.563	539.075	523.342	480.952	552.005	544.926	543.493	443.583	435.782	571.381
4.76_378.1658m/z	378.166	4.76428	pos	Dityrosine	HMDB0006045	Lignans, neolignans and related compounds	Unclassified	Unclassified		38.9	0	M+NH4	C18H20N2O6	-0.420106	815.843	666.074	742.782	670.004	1542.08	287.636	1104	618.55	1335.06	1091.24	1325.29	462.169	1277.85
5.11_249.0880m/z	249.088	5.10638	neg	L-Tryptophan	HMDB0000929	Organoheterocyclic compounds	Indoles and derivatives	Indolyl carboxylic acids and derivatives	C00078	38.9	0	M+FA-H	C11H12N2O2	-0.229303	314.729	303.462	298.917	136.081	256.555	252.879	216.096	227.833	714.829	161.95	456.715	595.616	127.822
5.43_535.2664m/z	535.266	5.42537	pos	Pregnanediol-3-glucuronide	HMDB0010318	Lipids and lipid-like molecules	Steroids and steroid derivatives	Steroidal glycosides	C03033	38.9	0	M+K	C27H44O8	-0.673414	6697.1	6992.79	6692.21	6266.73	20179.3	14672.2	15761.6	1670.52	209.358	461.033	154.988	93.4458	422.946
6.72_193.1587m/z	193.159	6.7175	pos	beta-Ionone	HMDB0036565	Lipids and lipid-like molecules	Prenol lipids	Sesquiterpenoids	C12287	38.9	0	M+H	C13H20O	0.182504	1303.5	1128.21	1238.66	1434.31	1261.65	1009.31	959.695	1069.06	851.057	773.67	861.282	888.24	690.847
7.87_323.2327m/z	323.233	7.8668	pos	Capsaicin	HMDB0002227	Benzenoids	Phenols	Methoxyphenols	C06866	38.9	0	M+NH4	C18H27NO3	-0.720436	2057.91	1927.7	1914.84	2634.93	2925.85	835.846	2102.47	3860.46	740.415	1229.52	297.29	2561.55	1791.45
0.00_135.1169m/z	135.117	0.00203333	pos	p-Cymene	HMDB0005805	Lipids and lipid-like molecules	Prenol lipids	Monoterpenoids	C06575	38.8	0	M+H	C10H14	0.467256	10777.9	10228.2	10114.5	9651.7	8795.54	8561.86	7492.33	8165.32	7251.37	7360.35	7026.14	6979.15	6206.65
0.56_184.0969m/z	184.097	0.55605	pos	Epinephrine	HMDB0000068	Benzenoids	Phenols	Benzenediols	C00788	38.8	0	M+H	C9H13NO3	0.180032	427.49	367.379	438.459	355.793	649.139	531.712	435.288	620.446	716.66	532.962	958.33	833.176	654.568
0.70_155.0427m/z	155.043	0.696267	pos	Ureidopropionic acid	HMDB0000026	Organic acids and derivatives	Organic carbonic acids and derivatives	Ureas	C02642	38.8	0	M+Na	C4H8N2O3	-0.255259	2017.05	1631.44	2340.01	4334.46	4102.71	3479.06	1577.58	2107.89	2681.9	1629.74	3326.06	2925.04	2557.05
0.70_205.1183m/z	205.118	0.696267	pos	Valyl-Serine	HMDB0029136	Organic acids and derivatives	Carboxylic acids and derivatives	Amino acids, peptides, and analogues		38.8	0	M+H	C8H16N2O4	0.103693	3187.98	2939.39	3164.08	3377.86	2073.15	2206.53	3274.63	2913.09	4549.84	4190.67	3704.62	6288.82	4784.32
0.70_228.0276m/z	228.028	0.696933	neg	5-Phosphoribosylamine	HMDB0001128	Organic oxygen compounds	Organooxygen compounds	Carbohydrates and carbohydrate conjugates	C03090	38.8	0	M-H	C5H12NO7P	-1.10907	1637.08	3035.33	2226.26	793.092	579.14	597.117	112.737	930.228	4335.59	3536.24	2726.64	5478.26	3363.38
0.73_370.0067n	415.005	0.731767	neg	Sedoheptulose 1,7-bisphosphate	HMDB0060274	Organic oxygen compounds	Organooxygen compounds	Carbohydrates and carbohydrate conjugates	C00447	38.8	0	M-H, M+FA-H	C7H16O13P2	0.103915	70359.6	70187.7	72191.9	82752.9	74392.7	50223.4	69926.9	88033.7	137012	175317	83271.1	152593	51137.1
0.75_132.0656m/z	132.066	0.74755	pos	4-Hydroxyproline	HMDB0000725	Organic acids and derivatives	Carboxylic acids and derivatives	Amino acids, peptides, and analogues	C01157	38.8	0	M+H	C5H9NO3	0.384909	9300.63	9901.28	9088.15	11033.3	9832.29	8690	11230	7863.19	15311.7	9703.36	11656.4	10676.5	15682
0.89_255.0974m/z	255.097	0.890933	pos	p-Hydroxyfelbamate	HMDB0060669	Benzenoids	Phenols	1-hydroxy-2-unsubstituted benzenoids	C16584	38.8	0	M+H	C11H14N2O5	-0.472685	3593.36	3335.02	3418.51	2706.8	3137.11	4240.61	3259.88	4557.64	4551.11	5999.34	7032.18	8284.13	4651.42
1.10_162.0760m/z	162.076	1.09907	pos	Aminoadipic acid	HMDB0000510	Organic acids and derivatives	Carboxylic acids and derivatives	Amino acids, peptides, and analogues	C00956	38.8	0	M+H	C6H11NO4	-0.783909	23603.3	25449.9	25199.7	26159.2	23466.1	32683.2	32651.1	25863.7	35062.9	26696.2	18826.8	27502.3	28565.1
1.11_188.0558m/z	188.056	1.11455	neg	N-Acetylglutamic acid	HMDB0001138	Organic acids and derivatives	Carboxylic acids and derivatives	Amino acids, peptides, and analogues	C00624	38.8	0	M-H	C7H11NO5	-3.54223	549.428	733.375	603.633	454.116	249.637	297.643	352.779	637.825	939.311	885.239	300.775	726.465	913.515
1.11_217.0826m/z	217.083	1.11455	neg	Glycylproline	HMDB0000721	Organic acids and derivatives	Carboxylic acids and derivatives	Amino acids, peptides, and analogues		38.8	0	M+FA-H	C7H12N2O3	-2.38953	4845.86	4518.05	4736.37	3188.03	3000.29	3367.45	8790.99	4147.2	6244.32	6728.75	4909.39	11417.7	4186.81
1.11_232.0824m/z	232.082	1.11455	neg	2-Keto-6-acetamidocaproate	HMDB0012150	Organic acids and derivatives	Keto acids and derivatives	Medium-chain keto acids and derivatives	C05548	38.8	0	M+FA-H	C8H13NO4	-1.45629	1150.21	1102.59	1106.24	407.266	623.666	343.598	651.094	493.21	1638.09	1066.17	807.765	1367.31	1353.01
1.11_272.0890m/z	272.089	1.11455	neg	Deoxycytidine	HMDB0000014	Nucleosides, nucleotides, and analogues	Pyrimidine nucleosides	Pyrimidine 2'-deoxyribonucleosides	C00881	38.8	0	M+FA-H	C9H13N3O4	0.878406	6892.04	5867.12	6388.32	5839.36	7357.92	6179.54	5109.55	6306.27	10467.3	6271.72	5513.34	9192.63	6984.45
1.52_171.0056m/z	171.006	1.52122	pos	(S)-2-Acetolactate	HMDB0006855	Organic acids and derivatives	Keto acids and derivatives	Short-chain keto acids and derivatives	C06010	38.8	0	M+K	C5H8O4	1.76422	1607.61	1695.49	1819.99	2177.09	2110.37	2011.17	1877.35	1816.59	2014.31	1480.47	1761.95	2043.88	2016.62
1.90_241.1797m/z	241.18	1.90218	pos	Spermine	HMDB0001256	Organic nitrogen compounds	Organonitrogen compounds	Amines	C00750	38.8	0	M+K	C10H26N4	4.01856	2217.74	2017.1	2103.71	1832.11	1799.78	1719.79	1474.55	1946.52	1400.18	1305.16	1207.86	1429.72	1629.81
10.58_139.1230m/z	139.123	10.5808	pos	Phenylethylamine	HMDB0012275	Benzenoids	Benzene and substituted derivatives	Phenethylamines	C05332	38.8	0	M+NH4	C8H11N	-0.0910409	2088.87	2268.48	2121.11	2413.01	2072.57	2649.17	2037.29	2456.76	2480.3	2657.57	1795.14	2949.87	1860.51
10.80_197.1536m/z	197.154	10.8035	pos	alpha-Terpineol acetate	HMDB0032051	Lipids and lipid-like molecules	Prenol lipids	Monoterpenoids	C12300	38.8	0	M+H	C12H20O2	-0.0261868	12350.3	11587.1	11913.4	12384.1	12432.7	11344.5	10484.1	11382.5	11418.2	11561.6	11485.6	12376.7	12117.1
11.22_289.1310m/z	289.131	11.2236	pos	3-Hydroxylidocaine	HMDB0060655	Organic acids and derivatives	Carboxylic acids and derivatives	Amino acids, peptides, and analogues	C16560	38.8	0	M+K	C14H22N2O2	-1.00271	813.611	744.577	812.612	987.064	1314.27	1356.02	2551.43	918.246	596.184	650.304	288.001	126.932	888.888
12.35_300.2896m/z	300.29	12.3501	pos	Elaidic acid	HMDB0000573	Lipids and lipid-like molecules	Fatty Acyls	Fatty acids and conjugates	C01712	38.8	0	M+NH4	C18H34O2	-0.328502	5213.54	5170.12	5226.6	5289.02	5967.95	3979.62	6313.88	4823.11	5207.34	7463.8	6927.35	3759.69	4432.97
15.65_193.1587m/z	193.159	15.6527	pos	alpha-Ionone	HMDB0059883	Lipids and lipid-like molecules	Prenol lipids	Sesquiterpenoids	C12286	38.8	0	M+H	C13H20O	-0.0122558	10905.5	10775.3	10779.2	10899.8	11792.2	13101.1	13056.8	15445.2	15315.9	16870.4	15853.1	14647.2	14563.9
2.10_376.0665m/z	376.067	2.09743	neg	Deoxyadenosine monophosphate	HMDB0000905	Nucleosides, nucleotides, and analogues	Purine nucleotides	Purine deoxyribonucleotides	C00360	38.8	0	M+FA-H	C10H14N5O6P	0.459274	2995.56	2798.67	2978.64	3135.25	3732.23	1979.11	2493.27	437.275	257.834	1692.49	2099.42	1350.89	426.355
2.54_298.1145m/z	298.115	2.54228	pos	1-Methylguanosine	HMDB0001563	Nucleosides, nucleotides, and analogues	Purine nucleosides	Unclassified	C04545	38.8	0	M+H	C11H15N5O5	-0.154669	9622.84	9877.98	9652.65	10173.3	12737.3	5880.3	12026.2	8868.95	16599.5	14240.5	15158	14680.8	12403.6
2.78_281.2474m/z	281.247	2.78082	pos	Linoleic acid	HMDB0000673	Lipids and lipid-like molecules	Fatty Acyls	Lineolic acids and derivatives	C01595	38.8	0	M+H	C18H32O2	-0.333397	13562.5	9722.66	10522.7	5512.97	5331.3	4763.95	3846.84	4852.51	3895.88	2831.32	2491.02	3046.03	2523.85
3.14_145.0495m/z	145.05	3.13625	pos	3-Hydroxyadipic acid	HMDB0000345	Organic acids and derivatives	Hydroxy acids and derivatives	Medium-chain hydroxy acids and derivatives		38.8	0	M+H-H2O	C6H10O5	0.060064	1941.27	2118.05	2143.51	2434.8	2399.25	2766.1	2542.15	2736.79	2518.44	2943.7	2299.32	2577.64	2624.68
3.79_223.1076m/z	223.108	3.78948	pos	Indolelactic acid	HMDB0000671	Organoheterocyclic compounds	Indoles and derivatives	Indolyl carboxylic acids and derivatives	C02043	38.8	0	M+NH4	C11H11NO3	-0.442781	2010.51	1768.14	1957.65	2600.44	1707.56	6750.7	1288.58	2850.31	956.859	897.527	126.566	500.846	2713.32
4.34_231.1703m/z	231.17	4.34298	pos	Isoleucyl-Valine	HMDB0028920	Organic acids and derivatives	Carboxylic acids and derivatives	Amino acids, peptides, and analogues		38.8	0	M+H	C11H22N2O3	-0.0070915	1475.89	1760.17	1768.56	2031.74	1260.58	4762.28	1697.46	2770.35	1240.56	1305.23	934.522	1073.15	3117.3
4.52_457.1120m/z	457.112	4.52343	pos	Flavin Mononucleotide	HMDB0001520	Nucleosides, nucleotides, and analogues	Flavin nucleotides	Unclassified	C00061	38.8	0	M+H	C17H21N4O9P	0.2575	10807.6	10203.7	10346.7	13010.7	10478.3	7644.06	18629.1	11584	12379.6	17628	22470	22628.3	9809.14
4.68_143.0108m/z	143.011	4.68378	pos	(R)-3-Hydroxybutyric acid	HMDB0000011	Organic acids and derivatives	Hydroxy acids and derivatives	Beta hydroxy acids and derivatives	C01089	38.8	0	M+K	C4H8O3	3.2428	396.632	353.989	373.246	320.708	359.28	431.313	346.649	382.827	400.73	454.751	474.393	473.582	561.807
6.49_288.2169m/z	288.217	6.48777	pos	L-Octanoylcarnitine	HMDB0000791	Lipids and lipid-like molecules	Fatty Acyls	Fatty acid esters	C02838	38.8	0	M+H	C15H29NO4	-0.139264	5224.98	5349.67	5151.78	2974.77	2055.01	2353.5	5629.88	7886.81	9576.05	6696.56	11461.3	7055.26	5149.92
7.14_347.2215m/z	347.222	7.13522	pos	Cortexolone	HMDB0000015	Lipids and lipid-like molecules	Steroids and steroid derivatives	Hydroxysteroids	C05488	38.8	0	M+H	C21H30O4	-0.418002	7278.74	7648.83	7866.39	8017.73	8750.3	2776.99	10232.2	5499.83	10214.4	10149.9	12264.1	22421.7	11503.2
7.72_295.2266m/z	295.227	7.72035	pos	13-OxoODE	HMDB0004668	Lipids and lipid-like molecules	Fatty Acyls	Lineolic acids and derivatives	C14765	38.8	0	M+H	C18H30O3	-0.433192	3481.54	3347.26	3131.86	2359.56	2547.11	2168.95	1882.72	1788.34	2059.09	1862.03	1367.18	1418.3	1355.54
0.53_134.0461m/z	134.046	0.534233	neg	beta-Alanine	HMDB0000056	Organic acids and derivatives	Carboxylic acids and derivatives	Amino acids, peptides, and analogues	C00099	38.7	0	M+FA-H	C3H7NO2	2.98075	2666.45	3020.65	3393.69	3073.98	3388.8	3118.11	3037.43	3888.95	4154.06	4731.12	4426.24	4549.89	3897.96
0.54_225.1345m/z	225.135	0.537833	pos	4-(Methylnitrosamino)-1-(3-pyridyl)-1-butanone	HMDB0011603	Organic oxygen compounds	Organooxygen compounds	Carbonyl compounds	C16453	38.7	0	M+NH4	C10H13N3O2	-0.394416	3299.72	3672.55	3919.74	4886.17	4561.49	5770.59	5033.63	4638.16	6504.42	7750.69	6286.83	5802.13	5461.86
0.56_352.2482m/z	352.248	0.55605	pos	Prostaglandin J2	HMDB0002710	Lipids and lipid-like molecules	Fatty Acyls	Eicosanoids	C05957	38.7	0	M+NH4	C20H30O4	-0.167216	1117.7	1000.71	850.549	927.467	647.681	350.735	296.695	491.178	241.623	685.721	1014.8	734.743	683.196
0.71_230.0069m/z	230.007	0.714683	neg	Phosphoserine	HMDB0000272	Organic acids and derivatives	Carboxylic acids and derivatives	Amino acids, peptides, and analogues	C01005	38.7	0	M+FA-H	C3H8NO6P	-1.19548	12590.7	10496.4	12179.2	8796.93	7356.26	6920.3	11880.4	11979.2	21066	15392.7	20262.3	14828.2	14719.8
0.73_140.0107m/z	140.011	0.730333	pos	1-Aminocyclopropanecarboxylic acid	HMDB0036458	Organic acids and derivatives	Carboxylic acids and derivatives	Amino acids, peptides, and analogues	C01234	38.7	0	M+K	C4H7NO2	-1.31498	8791.74	9350.62	9434.08	12789.8	10383.5	15713.4	7045.23	12675.9	8011.34	7279.57	9614.94	8965.44	5102.17
0.80_277.1042m/z	277.104	0.801033	neg	N2-Succinyl-L-ornithine	HMDB0001199	Organic acids and derivatives	Carboxylic acids and derivatives	Amino acids, peptides, and analogues	C03415	38.7	0	M+FA-H	C9H16N2O5	0.21227	5359.98	4024.85	4604.64	1825.12	2622.39	1555.58	2115.78	2470.48	5528.92	5854.72	5178.63	8841.29	6524.33
0.87_219.0975m/z	219.098	0.873217	pos	gamma-Glutamylalanine	HMDB0006248	Organic acids and derivatives	Carboxylic acids and derivatives	Amino acids, peptides, and analogues	C03740	38.7	0	M+H	C8H14N2O5	-0.215908	5202.26	5405.19	5168.89	1752.85	2514.14	4666.41	3031.02	2370.62	6389.49	3985.49	4168.38	2887.19	12870.7
1.06_141.0910m/z	141.091	1.06075	pos	cis-4-Hydroxycyclohexylacetic acid	HMDB0000451	Organic oxygen compounds	Organooxygen compounds	Alcohols and polyols		38.7	0	M+H-H2O	C8H14O3	0.0852224	10920.3	10242.9	9882.59	7900.54	7040.35	6955.27	7263.14	6647.42	6170.79	6417.37	6611.62	5802.74	5925.39
1.10_133.0318m/z	133.032	1.09907	pos	(±)-2-Hydroxy-4-(methylthio)butanoic acid	HMDB0037115	Lipids and lipid-like molecules	Fatty Acyls	Fatty acids and conjugates		38.7	0	M+H-H2O	C5H10O3S	0.443891	28108.3	25987.4	27178.2	23157.3	33408.7	25232.8	29363.5	22806.1	37764.5	26853.3	33907.7	25450.9	33733
1.37_180.9898m/z	180.99	1.372	pos	Dihydroxyacetone Phosphate Acyl Ester	HMDB0011750	Organic oxygen compounds	Organooxygen compounds	Carbonyl compounds	C03372	38.7	0	M+H-H2O	C4H7O7P	0.883266	61317.4	58999.5	59219.3	57014	50777.7	52913.9	41841.5	47349.8	39352.9	36063.9	36055.3	38581.9	32798.1
1.60_195.1744m/z	195.174	1.5955	pos	4-(2,6,6-Trimethyl-1-cyclohexen-1-yl)-2-butanone	HMDB0032913	Lipids and lipid-like molecules	Prenol lipids	Sesquiterpenoids	C03527	38.7	0	M+H	C13H22O	0.296901	1669.65	1414.93	1475.02	1128.83	1131.56	1073.74	621.13	889.341	790.074	834.391	681.321	902.697	586.793
1.90_141.0910m/z	141.091	1.90218	pos	trans-4-Hydroxycyclohexylacetic acid	HMDB0000909	Organic oxygen compounds	Organooxygen compounds	Alcohols and polyols		38.7	0	M+H-H2O	C8H14O3	0.199709	18363.9	16855.7	17421.5	15493.8	14904.5	15978.7	12454.2	14059.1	13130	12191.2	12711	13100.1	11515.1
10.02_386.2900m/z	386.29	10.0178	pos	Cortol	HMDB0003180	Lipids and lipid-like molecules	Steroids and steroid derivatives	Hydroxysteroids	C05482	38.7	0	M+NH4	C21H36O5	-0.260882	25956	23401.6	23569.2	23619.9	24013.1	23611.2	22301.8	24924.9	22684.9	20959	21980.1	25505.5	21400.5
10.14_330.2637m/z	330.264	10.1444	pos	13-L-Hydroperoxylinoleic acid	HMDB0003871	Lipids and lipid-like molecules	Fatty Acyls	Lineolic acids and derivatives	C04717	38.7	0	M+NH4	C18H32O4	-0.455842	24146.8	23090.6	23413.9	25475.8	23687.4	23006.9	22299.9	23043.2	21714.8	21629.7	21751.4	26090	22436.5
10.17_271.1917m/z	271.192	10.1705	neg	Myristoleic acid	HMDB0002000	Lipids and lipid-like molecules	Fatty Acyls	Fatty acids and conjugates	C08322	38.7	0	M+FA-H	C14H26O2	0.954174	5833.3	6219.77	6121.71	6481.1	6608.4	6386.27	6063.68	6534.59	6670.84	6199.95	5845.09	6546.72	6609.16
10.74_470.3841m/z	470.384	10.7439	pos	5b-Cholestane-3a,7a,12a,23R,25-pentol	HMDB0000513	Lipids and lipid-like molecules	Fatty Acyls	Fatty acids and conjugates	C01571	38.7	0	M+NH4	C27H48O5	0.172952	20799.1	19437.4	20247.2	15970.9	11245.7	36773.9	35386.4	21572.8	17184.2	5565.88	30985.6	4538.09	26642.3
10.84_315.2317m/z	315.232	10.8448	pos	17a-Hydroxypregnenolone	HMDB0000363	Lipids and lipid-like molecules	Steroids and steroid derivatives	Pregnane steroids	C05138	38.7	0	M+H-H2O	C21H32O3	-0.414379	743.655	914.661	931.867	382.219	2492.7	577.021	151.433	422.616	470.044	1017.53	1332.73	1437.15	948.228
10.91_297.1467m/z	297.147	10.9086	pos	2-Polyprenyl-6-methoxy-1,4-benzoquinone	HMDB0060354	Lipids and lipid-like molecules	Prenol lipids	Quinone and hydroquinone lipids	C17560	38.7	0	M+Na	C17H22O3	2.09197	371.196	531.918	443.544	159.06	538.715	307.76	686.65	358.609	321.472	468.74	659.419	165.24	337.538
11.77_295.2280m/z	295.228	11.769	neg	Alpha-dimorphecolic acid	HMDB0004670	Lipids and lipid-like molecules	Fatty Acyls	Lineolic acids and derivatives	C14767	38.7	1.74	M-H	C18H32O3	0.427382	4915.32	4532.77	4594.77	3840.29	3842.46	4517.49	13475.8	6389.29	5411.73	1205.86	3094.99	1249.81	3186.3
12.60_326.3052m/z	326.305	12.601	pos	Eicosadienoic acid	HMDB0005060	Lipids and lipid-like molecules	Fatty Acyls	Fatty acids and conjugates	C16525	38.7	0	M+NH4	C20H36O2	-0.345655	5273.71	5529.08	5475.93	5224.53	5587.36	3593.86	5558.73	4463.61	5987.18	7819.05	8533.39	3616.09	5210.74
15.03_618.9642m/z	618.964	15.0258	neg	Ribose 1,5-bisphosphate	HMDB0011688	Organic oxygen compounds	Organooxygen compounds	Carbohydrates and carbohydrate conjugates	C01151	38.7	0	2M-H	C5H12O11P2	0.880626	208559	214135	219825	225618	229282	218522	211856	245421	223931	233258	219612	244463	237187
2.16_150.0410m/z	150.041	2.16065	neg	L-Serine	HMDB0000187	Organic acids and derivatives	Carboxylic acids and derivatives	Amino acids, peptides, and analogues	C00065	38.7	0	M+FA-H	C3H7NO3	1.75657	211.952	183.763	180.901	190.826	195.746	116.953	175.949	150.944	167.437	179.268	140.785	208.37	285.445
2.33_256.0968m/z	256.097	2.32705	pos	L-Thyronine	HMDB0000667	Organic acids and derivatives	Carboxylic acids and derivatives	Amino acids, peptides, and analogues		38.7	0	M+H-H2O	C15H15NO4	-0.145546	2964.87	3075.11	3163.23	2945.4	2195.16	2132.81	5914.3	2806.8	3961.39	2817.93	3827.2	7714.24	5384.05
4.74_171.0057m/z	171.006	4.7441	pos	Ethylmalonic acid	HMDB0000622	Lipids and lipid-like molecules	Fatty Acyls	Fatty acids and conjugates		38.7	0	M+K	C5H8O4	1.77551	5429.9	5041.69	5249.84	5172.46	5293.39	5439.09	5138.27	5581.52	5296.23	5740.56	6242	6445.66	5622.54
5.38_310.0359m/z	310.036	5.38018	neg	Cyclic AMP	HMDB0000058	Nucleosides, nucleotides, and analogues	Purine nucleotides	Cyclic purine nucleotides	C00575	38.7	0	M-H2O-H	C10H12N5O6P	3.60819	1602.68	1411.36	1550.06	1603.63	1679	1659.14	1631.27	1581.44	1593.96	1594.66	1732.3	1754.2	1843.03
9.20_198.0171m/z	198.017	9.20155	pos	O-Phospho-4-hydroxy-L-threonine	HMDB0006802	Organic acids and derivatives	Carboxylic acids and derivatives	Amino acids, peptides, and analogues	C06055	38.7	0	M+H-H2O	C4H10NO7P	4.37028	1721.94	1894.89	1785.09	2008.8	1906.07	1826.74	1668.7	1779.46	1684.98	1566.68	1799.87	1889.14	1865.76
9.29_426.3212m/z	426.321	9.28577	pos	Cholic acid	HMDB0000619	Lipids and lipid-like molecules	Steroids and steroid derivatives	Bile acids, alcohols and derivatives	C00695	38.7	0	M+NH4	C24H40O5	-0.588118	9176.96	9906.96	9267.77	1614.23	13907.7	15877	5452.62	2394.04	11477.3	18218.5	9237.67	20412.8	15276.9
9.56_171.0056m/z	171.006	9.55653	pos	Methylsuccinic acid	HMDB0001844	Lipids and lipid-like molecules	Fatty Acyls	Fatty acids and conjugates		38.7	0	M+K	C5H8O4	1.58779	3796.77	3475.2	3613.13	3708.39	3536.11	3625.33	3557.48	4242.42	3537.13	3834.66	3805.17	3814.93	3760.91
0.12_172.1463n	195.138	0.121217	pos	Capric acid	HMDB0000511	Lipids and lipid-like molecules	Fatty Acyls	Fatty acids and conjugates	C01571	38.6	0	M+H-H2O, M+H, M+Na	C10H20O2	-0.345194	44079.6	40075.7	39874.7	34417	36927.8	33743.2	28317.5	29204.6	25866.8	25620.8	24235.1	24016.2	21671.1
0.18_164.0342m/z	164.034	0.18115	pos	2-Methyl-3-hydroxy-5-formylpyridine-4-carboxylate	HMDB0006954	Organoheterocyclic compounds	Pyridines and derivatives	Pyridinecarboxylic acids and derivatives	C06050	38.6	0	M+H-H2O	C8H7NO4	-0.345169	3845.8	4309.14	4088.7	4521.04	4554.82	4946.59	4882.88	5198.15	5128.52	5485.44	5930.09	6276.62	6011.06
0.51_150.9988m/z	150.999	0.513167	neg	Diethylthiophosphate	HMDB0001460	Organic acids and derivatives	Organic thiophosphoric acids and derivatives	Thiophosphoric acid esters	C06607	38.6	0	M-H2O-H	C4H11O3PS	0.198607	89.0004	84.6972	57.8992	59.3273	74.3657	49.8392	73.8929	61.8575	49.6408	73.1764	58.8475	142.562	31.3746
0.63_133.0973m/z	133.097	0.626083	pos	L-Proline	HMDB0000162	Organic acids and derivatives	Carboxylic acids and derivatives	Amino acids, peptides, and analogues	C00148	38.6	0	M+NH4	C5H9NO2	1.16744	1353.72	1432.67	1413.76	1370.93	1576.74	1111.74	1342.89	1151.1	1079.98	1407.1	1945.2	1346.41	1732.12
0.73_216.0631m/z	216.063	0.730333	pos	Glycerylphosphorylethanolamine	HMDB0000114	Lipids and lipid-like molecules	Glycerophospholipids	Glycerophosphoethanolamines	C01233	38.6	0	M+H	C5H14NO6P	-0.132725	11304.4	13354.2	12062	7333.44	9757.8	13915.8	11424.5	12603.3	9943.07	13493	15928.5	13500	17872.1
0.78_445.0533m/z	445.053	0.783	neg	CDP-Ethanolamine	HMDB0001564	Nucleosides, nucleotides, and analogues	Pyrimidine nucleotides	Pyrimidine ribonucleotides	C00570	38.6	0	M-H	C11H20N4O11P2	0.363297	24643	29048	27845.6	15065.4	18754.7	26713.5	21474.6	23528.6	20511.5	27115.4	7744.1	24617.7	37980.1
0.86_209.0662m/z	209.066	0.861633	neg	L-Fucose	HMDB0000174	Organic oxygen compounds	Organooxygen compounds	Carbohydrates and carbohydrate conjugates	C01019	38.6	0.863	M+FA-H	C6H12O5	-2.93104	3107.91	3711.85	3560.1	2448.58	4043.58	3037.03	3842.11	1700.94	6637.68	4206.9	4847.68	3709.48	4591.67
0.87_148.0968m/z	148.097	0.873217	pos	Ketoleucine	HMDB0000695	Organic acids and derivatives	Keto acids and derivatives	Short-chain keto acids and derivatives	C00233	38.6	0	M+NH4	C6H10O3	-0.114757	1525.11	2490.82	2215.09	2288.46	2956.48	2228.35	2920.7	3483.11	3820.9	4685.01	5359.05	5041.27	5257.33
1.10_130.0864m/z	130.086	1.09907	pos	(2E,4E)-2,4-Hexadienoic acid	HMDB0029581	Lipids and lipid-like molecules	Fatty Acyls	Fatty acids and conjugates		38.6	0	M+NH4	C6H8O2	0.959372	8126.76	7987.07	7981.41	6585.29	12226.4	7908.88	9384.88	6543.57	10589.9	10675.3	12420.8	9066.38	9652.14
1.11_288.1202m/z	288.12	1.11455	neg	Glutaminylproline	HMDB0028805	Organic acids and derivatives	Carboxylic acids and derivatives	Amino acids, peptides, and analogues		38.6	0	M+FA-H	C10H17N3O4	0.50339	6199.47	4170.99	5527.9	2791.33	2413.6	2656.61	5505.33	2320.53	4400.44	5043.34	10192.3	9703.3	4749.41
1.13_180.0626n	225.062	1.13237	neg	myo-Inositol	HMDB0000211	Organic oxygen compounds	Organooxygen compounds	Alcohols and polyols	C00137	38.6	0	M-H, M+FA-H	C6H12O6	-4.62793	13363	14799	15488.9	13283.1	11534.9	14819.1	15300.6	14051.6	13752.8	16645.7	13602.2	15885.6	20283.7
1.24_189.0070m/z	189.007	1.24215	pos	alpha-Fluoro-beta-ureidopropionic acid	HMDB0060435	Organic acids and derivatives	Carboxylic acids and derivatives	Alpha-halocarboxylic acids and derivatives	C16631	38.6	0	M+K	C4H7FN2O3	-1.1941	120.398	265.116	209.133	59.211	468.195	638.021	372.903	144.017	238.23	278.639	568.811	340.213	341.38
1.86_153.1274m/z	153.127	1.86342	pos	Dihydrocarvone	HMDB0036079	Lipids and lipid-like molecules	Prenol lipids	Monoterpenoids	C18018	38.6	0	M+H	C10H16O	-0.140927	6640.62	6182.39	6095.74	5285.23	4662.69	4748.07	4552.5	5151.55	4450.92	4668.22	4357.64	4155	3779.22
10.32_320.9779m/z	320.978	10.3192	neg	Fructose 1,6-bisphosphate	HMDB0001058	Organic oxygen compounds	Organooxygen compounds	Carbohydrates and carbohydrate conjugates	C05378	38.6	0	M-H2O-H	C6H14O12P2	-0.76831	57540.4	56478.9	55008.5	55310.2	56960.3	55332.3	50420.9	55624.9	52422.4	49058.3	48903.9	51182	50845.1
10.33_301.2162m/z	301.216	10.3299	pos	Leukotriene A4	HMDB0001337	Lipids and lipid-like molecules	Fatty Acyls	Fatty acids and conjugates	C00909	38.6	0	M+H-H2O	C20H30O3	-0.0428788	1584.16	1412.83	1454.97	134.337	38.1659	9.71517e-05	32.9142	9.71517e-05	9.71517e-05	9.71517e-05	4458.86	538.863	4088.16
10.43_172.1695m/z	172.17	10.4344	pos	Eucalyptol	HMDB0004472	Organoheterocyclic compounds	Oxanes	Unclassified	C09844	38.6	0	M+NH4	C10H18O	-0.442711	1133.89	1146.23	1116.24	1039.98	1128.26	974.028	1039.35	984.616	1039.26	1030.52	1124.71	1189.51	1069.08
11.10_296.2583m/z	296.258	11.0974	pos	Alpha-Linolenic acid	HMDB0001388	Lipids and lipid-like molecules	Fatty Acyls	Lineolic acids and derivatives	C06427	38.6	0	M+NH4	C18H30O2	-0.280632	18291.5	18702.2	18278.4	18859.2	15085.8	10130.3	22565.8	31870.3	14770.5	19267.1	11393.6	16450.2	33089.7
11.49_548.3710m/z	548.371	11.494	pos	LysoPC(20:2(11Z,14Z))	HMDB0010392	Lipids and lipid-like molecules	Glycerophospholipids	Glycerophosphocholines	C04230	38.6	0	M+H	C28H54NO7P	-0.104521	26217.7	31380.8	29160.1	30705.4	29209.7	24621.4	51248.9	25530.7	23752.8	37060.3	30480.1	12271.6	35655.7
13.66_788.6127m/z	788.613	13.663	pos	PC(14:0/22:1(13Z))	HMDB0007887	Lipids and lipid-like molecules	Glycerophospholipids	Glycerophosphocholines	C00157	38.6	12.3	M+H	C44H86NO8P	-4.69961	3.75563e+06	3.43903e+06	3.37818e+06	2.36099e+06	2.46286e+06	2.63581e+06	2.86295e+06	3.2957e+06	2.87097e+06	2.17684e+06	1.45872e+06	923508	918562
15.43_210.1237m/z	210.124	15.4333	pos	Hydroxycotinine	HMDB0001390	Organoheterocyclic compounds	Pyridines and derivatives	Pyrrolidinylpyridines		38.6	0	M+NH4	C10H12N2O2	-0.00711217	2634.16	2426.9	2647.28	2775.6	2744.67	2448.95	2610	2643.97	2534.67	2929.63	2984.07	3296.88	2682.39
15.84_133.1012m/z	133.101	15.8388	pos	Cuminyl alcohol	HMDB0031817	Lipids and lipid-like molecules	Prenol lipids	Monoterpenoids	C06576	38.6	0	M+H-H2O	C10H14O	0.296255	14566.6	13065.6	12854.6	10401.5	9979.65	8792.2	7367.21	7617.68	6129.81	6202.65	5941	5906.07	4794.28
2.17_307.0437m/z	307.044	2.1665	pos	Allopurinol riboside	HMDB0000481	Nucleosides, nucleotides, and analogues	Pyrazolo[3,4-d]pyrimidine glycosides	Unclassified		38.6	0	M+K	C10H12N4O5	-0.714923	153689	148075	161850	176417	171326	166156	140875	177523	170140	155769	150252	177373	159185
2.31_171.0652m/z	171.065	2.30833	pos	3,4-Dihydroxyphenylglycol	HMDB0000318	Benzenoids	Phenols	Benzenediols	C05576	38.6	0	M+H	C8H10O4	0.0639192	182.785	404.086	298.841	283.513	210.478	281.88	145.058	251.329	149.323	218.938	310.525	274.185	205.247
4.21_160.0757m/z	160.076	4.21245	pos	N-Hydroxy-1-aminonaphthalene	HMDB0062503	Benzenoids	Naphthalenes	Unclassified	C14789	38.6	0	M+H	C10H9NO	0.0103809	1039.56	1061.54	1088.6	1209.07	1329.15	1166.25	1514.07	1161.52	1459.85	1486.38	1615.88	1488.01	1715.08
4.46_163.1230m/z	163.123	4.46235	pos	Nicotine	HMDB0001934	Organoheterocyclic compounds	Pyridines and derivatives	Pyrrolidinylpyridines	C00745	38.6	0	M+H	C10H14N2	0.0177369	2119.67	2088.17	2106.26	2081.28	1926.44	2034.78	1918.28	1961.24	1920.25	2021.34	1988.64	2260.01	1891.48
4.66_195.0878m/z	195.088	4.66397	pos	Glycyl-Histidine	HMDB0028843	Organic acids and derivatives	Carboxylic acids and derivatives	Amino acids, peptides, and analogues		38.6	0	M+H-H2O	C8H12N4O3	0.477739	5492.86	4477.54	4660.92	3178.45	3081.78	2709.22	2407.53	2987.12	2451.83	4831.5	4565.79	2378.83	4277.2
4.77_259.0225m/z	259.022	4.76945	neg	Deoxyribose 5-phosphate	HMDB0001031	Organic oxygen compounds	Organooxygen compounds	Carbohydrates and carbohydrate conjugates	C00673	38.6	0	M+FA-H	C5H11O7P	0.232586	946.528	847.861	962.626	157.314	1515.81	454.586	2075.62	467.494	402.664	944.236	88.6436	210.54	1616.7
5.28_134.0601m/z	134.06	5.27928	pos	Acetaminophen	HMDB0001859	Benzenoids	Phenols	1-hydroxy-2-unsubstituted benzenoids	C06804	38.6	0	M+H-H2O	C8H9NO2	0.543946	805.161	940.832	844.015	1359.49	988.432	714.825	957.473	1033.09	826.739	545.222	791.199	822.698	1276.23
5.78_207.1744m/z	207.174	5.77928	pos	4-(1,1,3,3-Tetramethylbutyl)-phenol	HMDB0013825	Benzenoids	Benzene and substituted derivatives	Phenylpropanes	C14205	38.6	0	M+H	C14H22O	0.124654	1130.36	940.4	1022.03	867.135	949.782	840.808	998.269	906.082	756.935	1058.95	770.678	953.223	924.216
5.90_254.0578m/z	254.058	5.90448	pos	Luteolinidin	HMDB0029249	Phenylpropanoids and polyketides	Flavonoids	Hydroxyflavonoids	C08652	38.6	0	M+H-H2O	C15H11O5+	1.5549	335.645	172.981	268.059	291.554	221.696	328.585	68.284	216.099	186.716	231.25	176.51	44.6169	138.77
6.95_188.2009m/z	188.201	6.94722	pos	Undecanal	HMDB0030941	Organic oxygen compounds	Organooxygen compounds	Carbonyl compounds		38.6	0	M+NH4	C11H22O	0.159175	531.611	420.357	442.995	736.7	429.302	284.667	329.298	277.631	750.902	869.969	158.679	215.467	196.685
8.80_315.1813m/z	315.181	8.79577	neg	2-n-Propyl-4-oxopentanoic acid	HMDB0060683	Organic acids and derivatives	Keto acids and derivatives	Gamma-keto acids and derivatives	C16655	38.6	0	2M-H	C8H14O3	-0.0853495	914.374	719.792	814.17	1110.55	840.271	642.652	919.99	1005.65	728.269	498.811	608.644	902.68	772.16
8.87_290.2689m/z	290.269	8.8655	pos	16-Hydroxy hexadecanoic acid	HMDB0006294	Lipids and lipid-like molecules	Fatty Acyls	Fatty acids and conjugates	C18218	38.6	0	M+NH4	C16H32O3	-0.157169	3835.4	3624.42	3755.53	3184.38	2693.97	2719.17	3269.8	2868.97	2497.45	2738.65	2543.81	2896.36	2515.9
8.87_386.2899m/z	386.29	8.8655	pos	Beta-Cortol	HMDB0005821	Organic oxygen compounds	Organooxygen compounds	Carbohydrates and carbohydrate conjugates	C01235	38.6	0	M+NH4	C21H36O5	-0.508525	20691.2	19950.5	20065.1	13875.8	10403	10250.5	39227.3	30522.5	37115.9	16394.9	30609.1	17855.9	16310.9
9.28_408.2877n	453.286	9.28122	neg	3a,6a,7b-Trihydroxy-5b-cholanoic acid	HMDB0000364	Lipids and lipid-like molecules	Steroids and steroid derivatives	Bile acids, alcohols and derivatives	C17727	38.6	0	M-H, M+FA-H	C24H40O5	0.308061	11091.4	11403.7	11460.9	842.99	17465.5	19221	5752.63	1829.35	12177.4	21963.6	10913.5	23910.8	18272.3
0.10_141.0787m/z	141.079	0.101383	pos	Cadaverine	HMDB0002322	Organic nitrogen compounds	Organonitrogen compounds	Amines	C01672	38.5	0	M+K	C5H14N2	-1.18158	50.8419	64.5673	64.1113	136.056	78.7317	19.1336	61.6763	113.763	67.0685	152.156	147.092	23.2772	148.424
0.22_152.0474n	153.055	0.220883	pos	p-Hydroxyphenylacetic acid	HMDB0000020	Benzenoids	Phenols	1-hydroxy-2-unsubstituted benzenoids	C00642	38.5	0	M+H-H2O, M+H	C8H8O3	0.570211	13818.5	13313	13192.7	12391.7	28063.4	22621	17436.5	16950.5	14657	15327.5	13799.1	14176	13095.7
0.34_299.0618m/z	299.062	0.3392	pos	Flutamide	HMDB0014642	Benzenoids	Benzene and substituted derivatives	Trifluoromethylbenzenes	C07653	38.5	0	M+Na	C11H11F3N2O3	1.40447	8004.42	8903.71	8599.56	9735.98	9057.85	10865.7	10342.4	10326	10285.7	12163.4	10968.6	11778	12028.7
0.51_155.0206m/z	155.021	0.5087	neg	Dimethyl sulfoxide	HMDB0002151	Organosulfur compounds	Sulfoxides	Unclassified	C11143	38.5	0	2M-H	C2H6OS	0.226238	92.2935	122.975	74.5286	135.343	78.4438	37.0344	72.412	88.8946	69.6091	81.5861	128.219	80.2971	54.8426
0.51_523.9744n	568.969	0.5087	neg	Xanthosine 5-triphosphate	HMDB0000293	Nucleosides, nucleotides, and analogues	Purine nucleotides	Purine ribonucleotides	C00700	38.5	0	M-H, M+FA-H	C10H15N4O15P3	-0.583001	13401.4	14984.4	10861.8	17060.5	17200.7	19897.8	16683.8	14510.2	15155.1	14192.8	18746.2	12500.4	10064.1
0.54_139.0502m/z	139.05	0.537833	pos	Urocanic acid	HMDB0000301	Organoheterocyclic compounds	Azoles	Imidazoles	C00785	38.5	0	M+H	C6H6N2O2	0.2642	4053.47	4884.19	4745.77	5615.87	5448.25	6022.55	5049.35	5707.27	5637.36	5936.78	6149.94	6153.16	5692.54
0.54_178.1339m/z	178.134	0.537833	pos	Tryptamine	HMDB0000303	Organoheterocyclic compounds	Indoles and derivatives	Tryptamines and derivatives	C00398	38.5	0	M+NH4	C10H12N2	0.108264	1657.73	1629.36	1804.27	2441.14	2450.28	2442.39	2339.31	1916.66	2315.63	1810.71	2591.59	2630.12	2600.82
0.73_207.0053m/z	207.005	0.730333	pos	3,4-Dihydroxybenzeneacetic acid	HMDB0001336	Benzenoids	Phenols	Benzenediols	C01161	38.5	0	M+K	C8H8O4	-0.655102	15683.3	14410.7	14957.2	5884.79	32479.9	7965.27	32418.4	6275.24	2739.31	13611.6	457.647	942.762	21860.2
0.75_230.0191n	231.026	0.74755	pos	D-Ribulose 5-phosphate	HMDB0000618	Organic oxygen compounds	Organooxygen compounds	Carbohydrates and carbohydrate conjugates	C00199	38.5	0	M+H, M+K, M+H-H2O	C5H11O8P	-0.343679	24124.5	23939.6	27809.3	64416.3	44661.6	58503.3	38430.9	64197.8	22964.1	29853.1	20167.6	31079.7	22363.7
0.76_137.0710m/z	137.071	0.764567	pos	N-Methylnicotinamide	HMDB0003152	Organoheterocyclic compounds	Pyridines and derivatives	Pyridinecarboxylic acids and derivatives		38.5	0	M+H	C7H8N2O	0.242218	4324.02	4321.11	4299.65	1878.22	7332.56	1848.38	2648.98	4944.83	10639.6	9168.12	2653.48	2735.21	3146.14
0.76_253.0083m/z	253.008	0.764567	pos	Xylulose 5-phosphate	HMDB0000868	Organic oxygen compounds	Organooxygen compounds	Carbohydrates and carbohydrate conjugates	C00231	38.5	0	M+Na	C5H11O8P	-0.368255	15001.1	12547.5	15189.7	30676.1	20409.4	28802	13678.7	31619.1	9484.24	11780.3	10410.4	12411.6	10120.5
0.77_195.0503m/z	195.05	0.765817	neg	D-Xylose	HMDB0000098	Organic oxygen compounds	Organooxygen compounds	Carbohydrates and carbohydrate conjugates	C00181	38.5	0	M+FA-H	C5H10O5	-4.60919	25403.4	24032.1	24560.6	19610.7	23410.7	21208.3	24921.8	19219.6	26659.4	24862.7	24451.9	25452.6	28596.3
0.80_571.1284m/z	571.128	0.801033	neg	Diphenol glucuronide	HMDB0059998	Organic oxygen compounds	Organooxygen compounds	Carbohydrates and carbohydrate conjugates		38.5	0	2M-H	C12H14O8	-3.57883	3636.5	3829.8	4182.33	2386.66	11781.1	3531.9	14626.2	1416.96	9.71517e-05	3233	9.71517e-05	406.587	4188.1
0.82_203.0667m/z	203.067	0.821	neg	gamma-Glutamylglycine	HMDB0011667	Organic acids and derivatives	Carboxylic acids and derivatives	Amino acids, peptides, and analogues		38.5	0	M-H	C7H12N2O5	-2.99384	5536.44	5850.72	5775.05	4965.25	5734.48	6182.05	5403.77	4339.5	7233.92	5936.1	5739.82	6292.39	8946.5
0.84_359.0993m/z	359.099	0.84065	neg	Isonicotinylglycine	HMDB0041912	Organic acids and derivatives	Carboxylic acids and derivatives	Amino acids, peptides, and analogues	C16623	38.5	0	2M-H	C8H8N2O3	-1.24962	2726.87	2101.69	2479.84	2378.54	2380.42	2668.58	2589.95	2716.57	2670.62	2996.23	3168.24	2626.06	2662.83
0.86_217.0826m/z	217.083	0.861633	neg	Prolylglycine	HMDB0011178	Organic acids and derivatives	Carboxylic acids and derivatives	Amino acids, peptides, and analogues		38.5	0	M+FA-H	C7H12N2O3	-2.21568	1955.17	1876.82	1919.86	861.033	1091.04	1411.47	644.229	779.82	1967.76	2028.33	1012.97	1244.93	4123.45
0.86_274.1047m/z	274.105	0.861633	neg	N2-gamma-Glutamylglutamine	HMDB0011738	Organic acids and derivatives	Carboxylic acids and derivatives	Amino acids, peptides, and analogues	C05283	38.5	0	M-H	C10H17N3O6	0.985038	2305.15	1997.24	2149.07	2112.71	1336.07	1673.87	2262.26	1548.64	2518.49	2204.4	4477.5	3725.79	2444.34
0.88_204.1236m/z	204.124	0.8828	neg	DL-2-Aminooctanoic acid	HMDB0000991	Organic acids and derivatives	Carboxylic acids and derivatives	Amino acids, peptides, and analogues		38.5	0	M+FA-H	C8H17NO2	-3.37986	699.271	638.051	672.097	392.622	322.432	685.728	1012.51	394.182	451.554	264.193	455.535	1348.57	648.318
0.95_140.0818m/z	140.082	0.94565	pos	Niacinamide	HMDB0001406	Organoheterocyclic compounds	Pyridines and derivatives	Pyridinecarboxylic acids and derivatives	C00153	38.5	0	M+NH4	C6H6N2O	-0.218321	299.967	574.226	536.471	879.162	914.678	922.818	983.739	1007.47	1076.15	1082.82	1157.09	1181.71	1359.33
0.98_322.9928m/z	322.993	0.983117	pos	Alpha-D-Glucose 1,6-bisphosphate	HMDB0003514	Organic oxygen compounds	Organooxygen compounds	Carbohydrates and carbohydrate conjugates	C01231	38.5	0	M+H-H2O	C6H14O12P2	0.18927	3578.76	3961.25	3879.68	3156.77	4137.49	4022.16	3728.36	3616.69	3378.96	3968.15	1625.88	2010.16	5309.08
1.02_324.0591m/z	324.059	1.02188	pos	Uridine 2',3'-cyclic phosphate	HMDB0011640	Nucleosides, nucleotides, and analogues	Pyrimidine nucleotides	Cyclic pyrimidine nucleotides	C02355	38.5	0	M+NH4	C9H11N2O8P	-0.240454	3238.19	2690.85	2616.3	1975.17	2442.68	1839.02	2856.99	2439.25	2782.35	2942.85	3878.86	3980.57	4340.37
1.04_132.0658m/z	132.066	1.04138	pos	5-Aminolevulinic acid	HMDB0001149	Organic acids and derivatives	Carboxylic acids and derivatives	Amino acids, peptides, and analogues	C00430	38.5	0	M+H	C5H9NO3	1.85522	1790.09	1687.62	1773.59	1670.49	1644.54	1560.87	1955.5	1548.66	1896.6	1876.92	1751.91	1927.18	2433.45
1.06_141.0182m/z	141.018	1.06075	pos	2-Maleylacetate	HMDB0060348	Organic acids and derivatives	Keto acids and derivatives	Medium-chain keto acids and derivatives	C02222	38.5	0	M+H-H2O	C6H6O5	-0.181438	752.821	531.829	694	606.402	998.581	907.032	179.139	503.242	1506.53	707.492	1419.42	1408.77	1081.1
1.06_195.0877m/z	195.088	1.06075	pos	Histidinyl-Glycine	HMDB0028885	Organic acids and derivatives	Carboxylic acids and derivatives	Amino acids, peptides, and analogues		38.5	0	M+H-H2O	C8H12N4O3	0.353684	4961.65	3404.4	3823.68	3026.71	2162.24	1730.85	2833.03	1296.24	1434.56	1126.15	980.298	1190.84	1035.66
1.11_231.0984m/z	231.098	1.11455	neg	Alanyl-Proline	HMDB0028695	Organic acids and derivatives	Carboxylic acids and derivatives	Amino acids, peptides, and analogues		38.5	0	M+FA-H	C8H14N2O3	-1.19757	1400.08	1409.89	1558.23	1010.01	833.565	1291.08	1250.6	1096.7	1401.83	1267.51	1237.11	1432.8	1727.74
1.86_143.1067m/z	143.107	1.86342	pos	3-Hydroxyvalproic acid	HMDB0013899	Lipids and lipid-like molecules	Fatty Acyls	Fatty acids and conjugates	C16651	38.5	0	M+H-H2O	C8H16O3	0.114433	13335.1	12451.9	12883.9	11888.6	11802.4	12537	10389.7	11468.3	10978.1	10568.9	10346.9	11404.7	10449.7
1.88_147.0652m/z	147.065	1.88288	pos	Adipic acid	HMDB0000448	Lipids and lipid-like molecules	Fatty Acyls	Fatty acids and conjugates	C06104	38.5	0	M+H	C6H10O4	0.307292	790.322	804.366	894.392	931.26	1095.97	1006.58	904.713	1031.02	981.612	1033.92	915.739	1089.28	910.74
10.14_191.1430m/z	191.143	10.1444	pos	beta-Damascenone	HMDB0013804	Organic oxygen compounds	Organooxygen compounds	Carbonyl compounds		38.5	0	M+H	C13H18O	-0.424441	3241.02	3092.61	3087.54	2974.45	2870.23	2803.32	2710.32	3210.17	2806.75	2830.04	3081.48	3066.3	2819.25
11.47_304.1543m/z	304.154	11.4734	pos	Scopolamine	HMDB0003573	Organic acids and derivatives	Hydroxy acids and derivatives	Beta hydroxy acids and derivatives	C01851	38.5	0	M+H	C17H21NO4	0.039435	7097.01	7007.92	7362.21	7672.81	7576.05	6669.54	6773.71	6021.98	5600.93	7412.85	8014.96	3921.63	6621.09
11.64_142.0975m/z	142.097	11.6404	pos	L-Histidinol	HMDB0003431	Organic nitrogen compounds	Organonitrogen compounds	Amines	C00860	38.5	0	M+H	C6H11N3O	-0.0163043	123.232	101.632	101.093	131.859	121.38	204.22	95.4201	216.401	189.684	107.274	215.314	304.919	326.818
15.58_127.0503m/z	127.05	15.5767	pos	Imidazoleacetic acid	HMDB0002024	Organoheterocyclic compounds	Azoles	Imidazoles	C02835	38.5	0	M+H	C5H6N2O2	0.833613	2742.46	3018.95	2887.05	3045.37	3195.15	2930.89	2560.76	3264.16	2886.06	3077.02	2975.84	3273.1	2607.39
15.60_193.0720m/z	193.072	15.5957	pos	1,3,7-Trimethyluric acid	HMDB0002123	Organoheterocyclic compounds	Imidazopyrimidines	Purines and purine derivatives	C16361	38.5	0	M+H-H2O	C8H10N4O3	0.0756299	4142.39	3875.79	3878.6	3974.05	4795.31	3844.73	3462.28	4282.25	4002.06	4061.85	4203.91	5038.86	2145.57
15.61_157.0608m/z	157.061	15.6148	pos	4-Imidazolone-5-propionic acid	HMDB0001014	Organoheterocyclic compounds	Azoles	Imidazoles	C03680	38.5	0	M+H	C6H8N2O3	0.0144643	431.451	403.403	507.4	525.91	964.01	829.721	696.907	852.571	927.856	966.497	1146.6	1240.76	776.765
2.22_202.1073m/z	202.107	2.21857	pos	Phosphorylcholine	HMDB0001565	Organic nitrogen compounds	Organonitrogen compounds	Quaternary ammonium salts	C00588	38.5	0	M+NH4	C5H15NO4P+	-2.04992	12563.9	11934.3	11697.4	11230.7	10882.1	9090.7	11961.7	9300.14	11099.9	12089.9	11350.4	11789.7	11689.2
2.60_310.1761m/z	310.176	2.602	pos	Lysyl-Tyrosine	HMDB0028963	Organic acids and derivatives	Carboxylic acids and derivatives	Amino acids, peptides, and analogues		38.5	0	M+H	C15H23N3O4	-0.235487	19917.3	23564	22119.6	15496.3	9893.36	27564.8	12603.2	15059.4	14272.1	18182	9207.07	13066.1	73321.1
3.08_240.1018m/z	240.102	3.07778	pos	L-Cystathionine	HMDB0000099	Organic acids and derivatives	Carboxylic acids and derivatives	Amino acids, peptides, and analogues	C02291	38.5	6.08	M+NH4	C7H14N2O4S	2.63974	28511.8	31419.1	30164	29175.4	20793.5	19785.8	38834.3	28136.7	28468.7	27868.1	36371.8	52692.5	35904.1
3.39_219.1339m/z	219.134	3.39337	pos	Isoleucyl-Serine	HMDB0028916	Organic acids and derivatives	Carboxylic acids and derivatives	Amino acids, peptides, and analogues		38.5	0	M+H	C9H18N2O4	-0.259375	1878.25	1931.81	1836.23	2820.36	1347.11	5275.88	1685.69	3435.27	1070.38	806.386	322.664	707.61	3082.92
4.10_575.1104m/z	575.11	4.09503	neg	Orotidine	HMDB0000788	Nucleosides, nucleotides, and analogues	Pyrimidine nucleosides	Unclassified	C01103	38.5	0	2M-H	C10H12N2O8	-1.89434	671.562	512.722	594.18	9.71517e-05	9.71517e-05	9.71517e-05	9.71517e-05	9.71517e-05	2332.36	1650.16	1359.76	3469.3	942.116
4.18_203.0820m/z	203.082	4.17928	neg	D-Tryptophan	HMDB0013609	Organoheterocyclic compounds	Indoles and derivatives	Indolyl carboxylic acids and derivatives	C00525	38.5	0	M-H	C11H12N2O2	-2.73795	528.296	720.859	693.657	771.072	983.649	857.398	766.81	651.252	936.795	896.363	993.442	906.254	1106.69
4.74_245.1859m/z	245.186	4.7441	pos	Isoleucyl-Isoleucine	HMDB0028910	Organic acids and derivatives	Carboxylic acids and derivatives	Amino acids, peptides, and analogues		38.5	0	M+H	C12H24N2O3	-0.33394	1174.12	1231.92	1293.56	1539.12	825.577	3282.11	1088.53	2036.14	707.058	637.246	346.476	707.304	2323.49
4.77_255.0886m/z	255.089	4.76945	neg	3-Hydroxy-4,5-dimethyl-2(5H)-furanone	HMDB0031306	Organoheterocyclic compounds	Dihydrofurans	Furanones		38.5	0	2M-H	C6H8O3	4.49407	281.783	293.661	287.247	337.517	329.294	256.801	287.626	244.226	322.443	292.357	321.995	361.484	326.691
5.22_223.1076m/z	223.108	5.21697	pos	Cinnamoylglycine	HMDB0011621	Organic acids and derivatives	Carboxylic acids and derivatives	Amino acids, peptides, and analogues		38.5	0	M+NH4	C11H11NO3	-0.432782	1556.68	1398.53	1484.35	1683.45	1621.29	1436.88	1249.64	1503.98	1480.42	1429.58	1411.29	1405.08	1473.84
5.59_212.2009m/z	212.201	5.59128	pos	Theaspirane	HMDB0036823	Organoheterocyclic compounds	Tetrahydrofurans	Unclassified		38.5	0	M+NH4	C13H22O	-0.021213	811.846	805.759	781.248	713.038	741.399	594.871	611.721	752.371	627.743	637.863	650.45	913.678	641.495
6.13_133.0860m/z	133.086	6.1343	pos	2-Hydroxycaproic acid	HMDB0001624	Lipids and lipid-like molecules	Fatty Acyls	Fatty acids and conjugates		38.5	0	M+H	C6H12O3	0.401926	105.893	81.6757	91.5956	121.875	210.992	51.9015	162.984	128.301	131.113	103.588	131.265	181.098	168.049
6.28_233.0785m/z	233.078	6.27912	pos	Sinapyl alcohol	HMDB0013070	Benzenoids	Phenols	Methoxyphenols	C02325	38.5	0	M+Na	C11H14O4	0.150497	605.791	402.254	523.503	559.527	714.522	637.851	687.646	682.67	586.767	540.462	609.291	632.809	621.763
7.47_199.0969m/z	199.097	7.46648	neg	2,3-Pentanedione	HMDB0031598	Organic oxygen compounds	Organooxygen compounds	Carbonyl compounds		38.5	0	2M-H	C5H8O2	-3.24908	864.898	866.768	869.108	943.25	954.715	913.256	877.059	983.248	906.143	996.942	919.43	976.108	787.001
7.64_278.1518n	261.149	7.63677	pos	alpha-CEHC	HMDB0001518	Organoheterocyclic compounds	Benzopyrans	1-benzopyrans		38.5	0	M+H-H2O, M+NH4	C16H22O4	0.00955545	3459.47	3484.82	3479.95	4903.69	2693.69	2699.87	6012.36	2502.08	2480.29	3162.07	2906.37	11453.6	7426.15
9.01_172.1695m/z	172.169	9.01235	pos	Alpha-Terpineol	HMDB0004043	Lipids and lipid-like molecules	Prenol lipids	Monoterpenoids	C09902	38.5	0	M+NH4	C10H18O	-0.739179	988.331	1031.14	951.592	852.675	931.515	742.304	771.98	708.688	851.406	863.83	871.002	802.25	871.532
9.41_147.0651m/z	147.065	9.41173	pos	(S)-2-Aceto-2-hydroxybutanoic acid	HMDB0006900	Organic acids and derivatives	Keto acids and derivatives	Short-chain keto acids and derivatives	C06006	38.5	0	M+H	C6H10O4	-0.331509	130.216	125.895	126.072	41.2268	119.37	81.4803	117.543	56.0252	82.538	130.828	9.71517e-05	75.6294	22.7338
9.60_330.2638m/z	330.264	9.59862	pos	8(R)-Hydroperoxylinoleic acid	HMDB0004706	Lipids and lipid-like molecules	Fatty Acyls	Lineolic acids and derivatives	C14831	38.5	0	M+NH4	C18H32O4	-0.389406	15224.8	15059.6	14737.9	14913.3	14573.1	13978.2	14427.9	15491.7	13765.3	13324	13792.9	14082.6	13156.5
9.68_372.2744m/z	372.274	9.6829	pos	Prostaglandin F2a	HMDB0001139	Lipids and lipid-like molecules	Fatty Acyls	Eicosanoids	C00639	38.5	0	M+NH4	C20H34O5	-0.161381	55511.4	51623.7	52073.7	53626.1	53484.5	51731.3	50054.2	54400	51249.5	49727.9	47275.2	54538.8	44951.1
0.42_143.0451m/z	143.045	0.418517	pos	5-Hydroxymethyluracil	HMDB0000469	Organoheterocyclic compounds	Diazines	Pyrimidines and pyrimidine derivatives	C03088	38.4	0	M+H	C5H6N2O3	-0.00989838	170.132	259.205	282.468	374.911	262.415	351.609	526.167	603.791	558.376	883.178	919.218	975.719	1024.89
0.56_143.0815m/z	143.082	0.55605	pos	D-Alanyl-D-alanine	HMDB0003459	Organic acids and derivatives	Carboxylic acids and derivatives	Amino acids, peptides, and analogues	C00993	38.4	0	M+H-H2O	C6H12N2O3	0.132725	1558.58	1842.13	1767.07	1937.29	1997.61	1987.73	1635.15	2194.93	2047.1	2300.38	2563.41	2590.43	2512.45
0.70_150.0759m/z	150.076	0.696267	pos	Glutaric acid	HMDB0000661	Organic acids and derivatives	Carboxylic acids and derivatives	Dicarboxylic acids and derivatives	C00489	38.4	0	M+NH4	C5H8O4	-1.37633	551.503	596.01	556.244	150.271	9.71517e-05	9.71517e-05	318.976	262.45	1297.67	1133.04	1020.18	1449.09	1365.46
0.77_613.1091m/z	613.109	0.765817	neg	dCMP	HMDB0001202	Nucleosides, nucleotides, and analogues	Pyrimidine nucleotides	Pyrimidine deoxyribonucleotides	C00239	38.4	0	2M-H	C9H14N3O7P	4.02285	2652.62	4228.56	4436.88	9224.12	1534.31	5411.64	5658.57	4560.34	6038.92	1746.17	3866.79	9367.66	6139.5
0.78_225.0612m/z	225.061	0.783	neg	D-Fructose	HMDB0000660	Organic oxygen compounds	Organooxygen compounds	Carbohydrates and carbohydrate conjugates	C02336	38.4	0	M+FA-H	C6H12O6	-2.04988	13926.3	13233.1	13679	7636.77	19937.5	10982.7	24104.7	7385.55	10586.8	14834.4	5652.73	12843.6	24489.5
0.82_178.9825m/z	178.983	0.821	neg	Oxalic acid	HMDB0002329	Organic acids and derivatives	Carboxylic acids and derivatives	Dicarboxylic acids and derivatives	C00209	38.4	0	2M-H	C2H2O4	-4.40049	403.65	260.448	313.94	354.037	220.214	293.885	205.99	332.888	346.15	235.3	255.508	208.968	292.148
0.88_204.0872m/z	204.087	0.8828	neg	5-Acetamidovalerate	HMDB0012175	Lipids and lipid-like molecules	Fatty Acyls	Fatty acids and conjugates	C03087	38.4	0	M+FA-H	C7H13NO3	-3.26976	973.712	877.15	930.512	761.213	718.536	956.565	909.727	750.78	1541.74	1104.36	620.844	1258.31	871.515
0.98_139.0866m/z	139.087	0.983117	pos	Benzamide	HMDB0004461	Benzenoids	Benzene and substituted derivatives	Benzoic acids and derivatives	C09815	38.4	0	M+NH4	C7H7NO	0.210941	343.601	498.986	390.852	461.334	546.685	421.881	543.32	544.584	585.992	665.685	606.219	555.356	720.035
1.02_143.1067m/z	143.107	1.02188	pos	4-Hydroxyvalproic acid	HMDB0013900	Lipids and lipid-like molecules	Fatty Acyls	Fatty acids and conjugates	C16649	38.4	0	M+H-H2O	C8H16O3	0.106323	2789.87	2361.4	2524.56	2606.85	2003.87	2277.13	2228.74	1984.08	1904.84	1948.28	1882.39	1976.25	2398.13
1.04_128.0344m/z	128.034	1.04138	pos	2-Keto-glutaramic acid	HMDB0001552	Organic acids and derivatives	Keto acids and derivatives	Short-chain keto acids and derivatives	C00940	38.4	0	M+H-H2O	C5H7NO4	1.2826	73.1994	163.662	125.362	140.263	116.983	145.757	129.587	234.438	68.9659	96.8953	70.7245	200.457	179.92
1.39_171.0056m/z	171.006	1.39073	pos	Dimethylmalonic acid	HMDB0002001	Organic acids and derivatives	Carboxylic acids and derivatives	Dicarboxylic acids and derivatives		38.4	0	M+K	C5H8O4	1.65295	2022.14	2142.34	2177.87	2340.94	2113.61	2423.65	2063.29	2708.6	2347.34	2218.24	2350.48	2382.5	2383.35
10.17_152.1202n	153.127	10.1653	pos	(1S,4S)-Dihydrocarvone	HMDB0036080	Lipids and lipid-like molecules	Prenol lipids	Monoterpenoids	C11415	38.4	0	M+H-H2O, M+H	C10H16O	0.340838	1642.22	1293.74	1342.11	4869.79	3644.95	6345.29	2999.12	5149.86	2468.36	3259.2	3721.94	4888.28	3067.97
10.25_302.3054m/z	302.305	10.247	pos	Sphinganine	HMDB0000269	Organic nitrogen compounds	Organonitrogen compounds	Amines	C00836	38.4	0	M+H	C18H39NO2	0.117332	2669.51	3113.81	2867.3	3135.31	4066.82	2400.71	3219.09	2639.38	1484.43	2835.53	5183.67	1170.01	1595.15
10.43_341.3162m/z	341.316	10.4344	pos	Linoleoyl ethanolamide	HMDB0012252	Organic nitrogen compounds	Organonitrogen compounds	Amines		38.4	0	M+NH4	C20H37NO2	-0.129897	11685.5	13064.7	12353	15862.1	9504.43	2574.09	17483	29600.7	2481.46	5603.09	3532.2	15904.8	20630.3
10.66_410.9713m/z	410.971	10.6596	neg	Pyrogallol-1-O-sulphate	HMDB0060016	Organic acids and derivatives	Organic sulfuric acids and derivatives	Arylsulfates		38.4	0	2M-H	C6H6O6S	3.67338	123300	122376	115665	128747	120571	118564	110869	121748	105786	110202	108393	105592	106090
11.54_343.3318m/z	343.332	11.5359	pos	N-Oleoylethanolamine	HMDB0002088	Organic nitrogen compounds	Organonitrogen compounds	Amines		38.4	0	M+NH4	C20H39NO2	-0.466882	13592.7	15535.7	14753.5	15265.4	14405.4	9950.63	17996.6	22174.7	14746.6	20064	10215.9	13990.1	18011.7
11.68_152.0467m/z	152.047	11.6825	pos	Phosphodimethylethanolamine	HMDB0060244	Organic acids and derivatives	Organic phosphoric acids and derivatives	Phosphate esters	C13482	38.4	0	M+H-H2O	C4H12NO4P	-2.19809	1811.67	1762.13	1844.66	1785.39	1745.62	1585.36	1285.88	1740.58	1591.25	1731.02	1460.91	1807.84	1467.43
12.20_619.2893m/z	619.289	12.196	neg	N-Desmethylcitalopram	HMDB0014021	Benzenoids	Benzene and substituted derivatives	Phenylbutylamines	C16608	38.4	0	2M-H	C19H19FN2O	0.408026	114584	114868	116836	82473.9	91207.2	31944.2	105642	50437.8	227831	203409	314837	208516	148657
15.13_193.1448m/z	193.145	15.1334	pos	Debrisoquine	HMDB0006543	Organoheterocyclic compounds	Tetrahydroisoquinolines	Unclassified	C13650	38.4	0	M+NH4	C10H13N3	0.323915	2578.82	3029.27	2690.15	2721.16	2794.53	3144.07	2701.4	3181.3	2865.68	2856.6	3226.09	3089.82	3227.01
15.41_169.1335m/z	169.134	15.4119	pos	N-Methyltyramine	HMDB0003633	Benzenoids	Benzene and substituted derivatives	Phenethylamines	C02442	38.4	0	M+NH4	C9H13NO	-0.089463	351.538	183.234	280.062	271.47	128.252	75.1127	238.364	277.156	203.075	209.588	290.411	434.236	209.671
15.56_163.1480m/z	163.148	15.5586	pos	1,3-Diisopropylbenzene	HMDB0013806	Benzenoids	Benzene and substituted derivatives	Cumenes		38.4	0	M+H	C12H18	-0.790615	555.606	524.386	481.899	352.157	553.054	548.011	599.184	536.253	376.579	767.089	229.87	324.744	9.71517e-05
15.65_129.0547m/z	129.055	15.6527	pos	Methylglutaric acid	HMDB0000752	Lipids and lipid-like molecules	Fatty Acyls	Fatty acids and conjugates		38.4	0	M+H-H2O	C6H10O4	0.49165	1387.49	1279.83	1301.34	1298.78	1296.15	1393.15	1339.73	1357.82	1315.74	1406.96	1462.8	1295.18	1086.36
2.08_664.1176m/z	664.118	2.07638	neg	NADH	HMDB0001487	Nucleosides, nucleotides, and analogues	(5'->5')-dinucleotides	Unclassified	C00004	38.4	0	M-H	C21H29N7O14P2	0.217175	5951.19	6668.55	6907.98	4072.24	1698.91	2095.16	562.367	129.713	492.95	4755.4	6098.89	1413.41	541.485
2.12_347.0399m/z	347.04	2.1185	neg	Inosinic acid	HMDB0000175	Nucleosides, nucleotides, and analogues	Purine nucleotides	Purine ribonucleotides	C00130	38.4	0	M-H	C10H13N4O8P	0.158444	1282.93	1281.1	1317.53	1146.99	1856.52	966.256	1143.43	1069.93	2029.25	2004.09	1912.98	1195.45	1166.88
2.25_215.1390m/z	215.139	2.25365	pos	Leucyl-Threonine	HMDB0028939	Organic acids and derivatives	Carboxylic acids and derivatives	Amino acids, peptides, and analogues		38.4	0	M+H-H2O	C10H20N2O4	0.079422	2806.07	3195	3029.39	4331.94	4085.98	4113.83	4236.87	3387.82	6253.07	4778.59	4507.87	4753.17	6808.45
2.40_161.0808m/z	161.081	2.4044	pos	Pimelic acid	HMDB0000857	Lipids and lipid-like molecules	Fatty Acyls	Fatty acids and conjugates	C02656	38.4	0	M+H	C7H12O4	0.00485269	109.075	148.016	129.736	108.966	102.8	355.182	187.197	9.71517e-05	174.199	28.3398	9.71517e-05	35.9812	277.95
2.45_303.0835m/z	303.084	2.4507	neg	Imidazoleacetic acid riboside	HMDB0002331	Nucleosides, nucleotides, and analogues	Imidazole ribonucleosides and ribonucleotides	Unclassified	C05131	38.4	0	M+FA-H	C10H14N2O6	0.501944	454.484	423.214	437.047	251.993	292.519	177.833	459.096	205.949	532.258	562.825	775.512	575.791	833.293
2.58_296.1001m/z	296.1	2.57718	neg	Deoxyadenosine	HMDB0000101	Nucleosides, nucleotides, and analogues	Purine nucleosides	Purine 2'-deoxyribonucleosides	C00559	38.4	0	M+FA-H	C10H13N5O3	0.130578	415.469	336.928	394.797	357.497	515.525	225.979	466.755	335.039	508.908	513.387	477.448	613.011	437.133
4.21_132.0808m/z	132.081	4.21245	pos	3-Methylindole	HMDB0000466	Organoheterocyclic compounds	Indoles and derivatives	Indoles	C08313	38.4	0	M+H	C9H9N	0.285239	559.558	433.047	475.449	604.263	706.039	607.582	708.128	492.927	625.278	569.353	544.391	506.996	535.784
4.40_281.1132m/z	281.113	4.4022	pos	Phenylalanyl-Aspartate	HMDB0028991	Organic acids and derivatives	Carboxylic acids and derivatives	Amino acids, peptides, and analogues		38.4	0	M+H	C13H16N2O5	-0.13874	518.076	434.052	462.311	407.447	313.987	328.112	545.11	328.791	707.332	681.038	425.851	727.445	568.738
4.50_295.1289m/z	295.129	4.50305	pos	Aspartame	HMDB0001894	Organic acids and derivatives	Carboxylic acids and derivatives	Amino acids, peptides, and analogues	C11045	38.4	0	M+H	C14H18N2O5	0.307772	1414.05	1501.95	1441.68	1223.38	1432.92	1216.71	1866.3	1430.85	2224.08	1670.65	2305.57	2807.76	1604.42
4.52_252.0877m/z	252.088	4.51665	neg	N-Acetyl-L-phenylalanine	HMDB0000512	Organic acids and derivatives	Carboxylic acids and derivatives	Amino acids, peptides, and analogues	C03519	38.4	0	M+FA-H	C11H13NO3	-0.430427	200.926	241.617	205.836	194.156	191.742	240.307	337.076	164.257	289.851	202.029	204.907	244.356	207.362
4.76_180.0656m/z	180.066	4.76428	pos	DL-Dopa	HMDB0000609	Organic acids and derivatives	Carboxylic acids and derivatives	Amino acids, peptides, and analogues	C00355	38.4	0	M+H-H2O	C9H11NO4	0.314115	839.176	924.239	867.972	485.566	678.903	316.762	417.559	592.493	420.697	944.442	860.463	6060.8	1756.32
5.09_225.0401m/z	225.04	5.08533	neg	4-Hydroxyphenylpyruvic acid	HMDB0000707	Benzenoids	Benzene and substituted derivatives	Phenylpyruvic acid derivatives	C01179	38.4	0	M+FA-H	C9H8O4	-1.826	451.91	424.919	433.596	451.126	498.026	428.17	386.543	431.665	428.981	414.906	420.604	487.311	462.962
5.24_148.0520m/z	148.052	5.23772	pos	Fluorouracil	HMDB0014684	Organoheterocyclic compounds	Diazines	Pyrimidines and pyrimidine derivatives	C07649	38.4	0	M+NH4	C4H3FN2O2	2.10632	239.021	332.141	292.936	304.818	312.92	239.522	310.954	360.326	298.076	361.087	399.656	538.391	269.76
9.72_381.3111m/z	381.311	9.72495	pos	20-HETE ethanolamide	HMDB0013630	Organic nitrogen compounds	Organonitrogen compounds	Amines		38.4	0	M+NH4	C22H37NO3	-0.141063	568.125	811.807	679.203	685.761	954.589	423.504	974.977	2306.12	3067.83	3817.8	696.641	652.877	1168.21
0.00_269.2474m/z	269.247	0.00203333	pos	9E-Heptadecenoic acid	HMDB0031046	Lipids and lipid-like molecules	Fatty Acyls	Fatty acids and conjugates	C16536	38.3	0	M+H	C17H32O2	-0.472837	31210.1	27212.8	26937.8	20292.4	16669.9	16327.6	13622.5	13478.2	11315	10621.1	9955.46	10455.6	8587.65
0.40_191.1794m/z	191.179	0.3986	pos	2-Methyl-2-phenyl-undecane	HMDB0013820	Benzenoids	Benzene and substituted derivatives	Phenylpropanes		38.3	0	M+H	C14H22	-0.00930538	1672.85	1389.09	1458.68	1350.12	906.189	987.742	754.166	763.837	664.916	822.526	842.558	854.628	719.131
0.51_163.0258m/z	163.026	0.5087	neg	1-Methyluric acid	HMDB0003099	Organoheterocyclic compounds	Imidazopyrimidines	Purines and purine derivatives	C16359	38.3	0	M-H2O-H	C6H6N4O3	-1.72268	41.5773	79.7443	60.2024	146.77	99.9736	65.8328	91.3676	70.0002	82.5127	106.66	99.7049	75.1306	9.71517e-05
0.54_153.0658m/z	153.066	0.537833	pos	N1-Methyl-4-pyridone-3-carboxamide	HMDB0004194	Organoheterocyclic compounds	Pyridines and derivatives	Pyridinecarboxylic acids and derivatives	C05843	38.3	0	M+H	C7H8N2O2	-0.0944461	560.744	552.33	565.395	833.245	852.365	728.909	660.527	794.067	1086.26	684.393	1056.57	1176.23	1284.7
0.54_219.1120n	202.109	0.537833	pos	Cis-zeatin	HMDB0012204	Unclassified	Unclassified	Unclassified		38.3	0.205	M+H-H2O, M+H	C10H13N5O	-0.249696	199449	202860	207270	219926	219804	241256	212069	234509	238984	239579	250361	243829	240925
0.54_243.1352m/z	243.135	0.537833	pos	gamma-Glutamylisoleucine	HMDB0011170	Organic acids and derivatives	Carboxylic acids and derivatives	Amino acids, peptides, and analogues		38.3	0	M+H-H2O	C11H20N2O5	4.80851	31968.3	34354.3	34758.9	36883.6	36505.6	39160.1	35638.7	41001.6	40476.8	38933.5	41970.4	41282.1	41278.2
0.70_212.1029m/z	212.103	0.696267	pos	Zalcitabine	HMDB0015078	Nucleosides, nucleotides, and analogues	Pyrimidine nucleosides	Pyrimidine 2',3'-dideoxyribonucleosides	C07207	38.3	0	M+H	C9H13N3O3	-0.308981	1638.96	1979.25	2039.71	2785	2649.77	2527.41	3521.35	2440.82	3488.97	3000.78	2430.72	4711.92	3551.44
0.71_257.0068m/z	257.007	0.714683	neg	6-Phosphonoglucono-D-lactone	HMDB0001127	Organic oxygen compounds	Organooxygen compounds	Carbohydrates and carbohydrate conjugates	C01236	38.3	0	M-H	C6H11O9P	-0.00608588	474.56	354.415	406.69	9.71517e-05	1125.57	9.71517e-05	2067.76	9.71517e-05	9.71517e-05	362.223	9.71517e-05	9.71517e-05	1213.28
0.73_407.1060m/z	407.106	0.730333	pos	N-Acetylneuraminic acid 9-phosphate	HMDB0004381	Organic oxygen compounds	Organooxygen compounds	Carbohydrates and carbohydrate conjugates	C06241	38.3	0	M+NH4	C11H20NO12P	-0.380062	88713.7	80901.8	82585.6	27174.5	124645	28257.2	232287	31834.7	31986.5	83574.3	5422.25	18906.6	176853
0.75_171.0764m/z	171.076	0.74755	pos	3-Hydroxyanthranilic acid	HMDB0001476	Benzenoids	Benzene and substituted derivatives	Benzoic acids and derivatives	C00632	38.3	0	M+NH4	C7H7NO3	-0.0146158	6671.44	5867.01	6879	7508.94	7910.44	6604.8	9444.21	8108.87	12303.5	10734.9	8359.65	11934.6	11247.9
0.77_475.0624m/z	475.062	0.765817	neg	D-Erythro-imidazole-glycerol-phosphate	HMDB0012208	Organic acids and derivatives	Organic phosphoric acids and derivatives	Phosphate esters	C04666	38.3	0	2M-H	C6H11N2O6P	-2.56721	10850.7	11457.7	10968.5	9215.14	7739.6	5879.74	4928.88	8341.37	7990.6	12553	14768	18547.7	22118.3
0.80_177.0871m/z	177.087	0.799133	pos	Glycyl-Threonine	HMDB0028851	Organic acids and derivatives	Carboxylic acids and derivatives	Amino acids, peptides, and analogues		38.3	0	M+H	C6H12N2O4	0.422238	4339.09	5242.35	4754.35	6017.49	5227.6	10353.3	4397.94	5955.88	4126.1	3216.52	1915.63	2091.65	7193.87
0.87_276.1190m/z	276.119	0.873217	pos	Ribothymidine	HMDB0000884	Nucleosides, nucleotides, and analogues	Pyrimidine nucleosides	Unclassified		38.3	0	M+NH4	C10H14N2O6	-0.0527966	9568	7864.58	8139.73	6636.02	5766.83	6708.05	9793.64	7892.58	10764.7	10087.3	22547.6	14186.5	13656
0.87_325.1129m/z	325.113	0.873217	pos	Sucrose	HMDB0000258	Organic oxygen compounds	Organooxygen compounds	Carbohydrates and carbohydrate conjugates	C00089	38.3	0	M+H-H2O	C12H22O11	-0.133594	18055	15651.1	14877.6	6555.92	48009.7	14798.1	47806	10129	2713.87	11753.5	2832.07	3689.5	17440.4
0.88_220.0282m/z	220.028	0.8828	neg	S-(3-oxo-3-carboxy-n-propyl)cysteine	HMDB0002135	Organic acids and derivatives	Carboxylic acids and derivatives	Amino acids, peptides, and analogues		38.3	0	M-H	C7H11NO5S	-1.47354	1915.07	1783.77	1796.73	433.321	273.335	272.783	388.176	229.72	4761.13	3679.45	3779.16	5597.82	2348.92
0.89_277.1031m/z	277.103	0.890933	pos	gamma-Glutamylglutamic acid	HMDB0011737	Organic acids and derivatives	Carboxylic acids and derivatives	Amino acids, peptides, and analogues	C05282	38.3	0	M+H	C10H16N2O7	0.394582	5326.78	6391.63	6212.12	5352.89	7386.5	8451.13	7876.3	4967.45	9079.36	7922.36	13331.5	6666.63	9824.44
0.93_171.0288m/z	171.029	0.926917	pos	cis-2-Methylaconitate	HMDB0006357	Organic acids and derivatives	Carboxylic acids and derivatives	Tricarboxylic acids and derivatives	C04225	38.3	0	M+H-H2O	C7H8O6	0.0513738	129.086	297.784	253.397	73.047	211.937	131.448	92.3511	9.71517e-05	156.894	372.853	247.538	199.354	261.755
1.12_169.0355m/z	169.035	1.11612	pos	Uric acid	HMDB0000289	Organoheterocyclic compounds	Imidazopyrimidines	Purines and purine derivatives	C00366	38.3	0	M+H	C5H4N4O3	-0.865224	5309.12	4259.92	4711.37	4365.05	3918.91	3247.59	5847.09	3838.92	1752.16	5101.27	12025.1	4995.11	5384.41
1.30_143.0703m/z	143.07	1.2975	pos	3-Methyladipic acid	HMDB0000555	Lipids and lipid-like molecules	Fatty Acyls	Fatty acids and conjugates		38.3	0	M+H-H2O	C7H12O4	0.362002	2182.08	1999.4	2016.9	1903.54	1765.11	1764.62	1732.46	1621.51	1831.45	1751.11	1571.5	1840.99	1726.23
1.35_172.0604m/z	172.06	1.3534	pos	Gentisic acid	HMDB0000152	Benzenoids	Benzene and substituted derivatives	Benzoic acids and derivatives	C00628	38.3	0	M+NH4	C7H6O4	-0.317062	48.9308	47.0063	44.931	79.3088	93.5851	157.552	104.954	99.1068	115.413	221.362	305.573	179.129	149.107
1.52_146.0010m/z	146.001	1.52122	pos	alpha-Fluoro-beta-alanine	HMDB0060434	Organic acids and derivatives	Carboxylic acids and derivatives	Amino acids, peptides, and analogues	C16632	38.3	0	M+K	C3H6FNO2	-3.76459	465.676	737.637	587.659	497.082	566.022	688.851	594.486	688.331	572.448	864.258	890.97	881.183	526.584
1.67_131.0704m/z	131.07	1.67145	pos	(R) 2,3-Dihydroxy-3-methylvalerate	HMDB0012140	Lipids and lipid-like molecules	Fatty Acyls	Fatty Acids and Conjugates	C06007	38.3	0	M+H-H2O	C6H12O4	0.972844	3515.26	3496.79	3544.84	3419.65	3394.37	3460.24	3205.54	3708.19	3619.37	3422.91	4025.63	3954.93	3497.97
10.72_299.2581m/z	299.258	10.7233	pos	Ricinoleic acid	HMDB0034297	Lipids and lipid-like molecules	Fatty Acyls	Fatty acids and conjugates	C08365	38.3	0	M+H	C18H34O3	0.0173631	12061.1	10241.5	10689.2	9268.32	7982.01	8058.7	7059.04	7702.83	6866.7	6770.92	6795.08	7415.69	6392.61
11.34_490.9761m/z	490.976	11.3425	neg	2'-Deoxyinosine triphosphate	HMDB0003537	Nucleosides, nucleotides, and analogues	Purine nucleotides	Purine deoxyribonucleotides	C01345	38.3	4.12	M-H	C10H15N4O13P3	-2.98412	618239	607850	612104	616166	629194	625801	585806	646512	596663	615585	601753	620059	615503
15.69_180.1131m/z	180.113	15.69	pos	Norcotinine	HMDB0001297	Organoheterocyclic compounds	Pyridines and derivatives	Unclassified		38.3	0	M+NH4	C9H10N2O	-0.530891	14163.4	13893.5	14127.7	14741.2	15436.4	14281.9	13356.8	16216.5	14826.3	16094.3	15622.6	17059.9	14362.9
15.84_281.2473m/z	281.247	15.8388	pos	Bovinic acid	HMDB0003797	Lipids and lipid-like molecules	Fatty Acyls	Lineolic acids and derivatives	C04056	38.3	0	M+H	C18H32O2	-0.767584	26437.5	22307.3	22913.1	18657.3	16999.3	16043.4	18745.2	15771.4	15373.2	14658.4	14493.6	12505.4	11720.1
15.92_153.0546m/z	153.055	15.9161	pos	3-Hydroxyphenylacetic acid	HMDB0000440	Benzenoids	Phenols	1-hydroxy-4-unsubstituted benzenoids	C05593	38.3	0	M+H	C8H8O3	-0.101862	5179.98	5413.36	5079.99	16952	11825.3	10242.5	7911.22	7886.59	6815.5	6746.06	6984.19	6903.09	5294.87
15.94_139.0390m/z	139.039	15.9352	pos	4-Hydroxybenzoic acid	HMDB0000500	Benzenoids	Benzene and substituted derivatives	Benzoic acids and derivatives	C00156	38.3	0	M+H	C7H6O3	0.449563	2726.29	2629.19	2674.2	2716.69	2670.07	2782.91	2510.74	2585.31	2372.11	2588.06	2624.33	2738.28	2318.78
2.03_337.0445m/z	337.045	2.03425	neg	Imidazoleacetic acid ribotide	HMDB0006032	Organic oxygen compounds	Organooxygen compounds	Carbohydrates and carbohydrate conjugates	C04437	38.3	0	M-H	C10H15N2O9P	0.823334	1675.17	2053.68	1957.83	785.661	420.98	190.633	103.356	9.71517e-05	9.71517e-05	711.58	2225.97	38.5443	9.71517e-05
2.12_205.0348m/z	205.035	2.1185	neg	Oxoadipic acid	HMDB0000225	Organic acids and derivatives	Keto acids and derivatives	Medium-chain keto acids and derivatives	C00322	38.3	0	M+FA-H	C6H8O5	-3.64435	1036.75	1124.42	1096.22	422.026	516.14	335.534	495.575	468.252	639.324	1350.1	1834.38	1399.14	1393.43
2.14_328.0452m/z	328.045	2.13957	neg	2'-Deoxyguanosine 5'-monophosphate	HMDB0001044	Nucleosides, nucleotides, and analogues	Purine nucleotides	Purine deoxyribonucleotides	C00362	38.3	0	M-H2O-H	C10H14N5O7P	-0.182433	847.892	796.549	725.962	600.442	972.1	1020.43	1152.98	498.714	782.788	707.376	484.112	760.195	896.102
2.33_253.0930m/z	253.093	2.32705	pos	Deoxyinosine	HMDB0000071	Nucleosides, nucleotides, and analogues	Purine nucleosides	Purine 2'-deoxyribonucleosides	C05512	38.3	0	M+H	C10H12N4O4	-0.395553	1229.85	728.61	977.9	973.901	1695.21	446.238	1811.13	1318.47	1515.58	1494.77	1482.58	1540.11	1357.73
2.35_143.1067m/z	143.107	2.3459	pos	Methyl cyclohexanecarboxylate	HMDB0031343	Organic acids and derivatives	Carboxylic acids and derivatives	Carboxylic acid derivatives		38.3	0	M+H	C8H14O2	0.111807	2831.81	2956.5	2857.47	2561.84	2193.24	2057.95	2127.76	2506.9	2277.84	1926.85	2316.85	2029.41	2315.18
2.52_239.1026m/z	239.103	2.52248	pos	Felbamate	HMDB0015084	Benzenoids	Benzene and substituted derivatives	Unclassified	C07501	38.3	0	M+H	C11H14N2O4	0.0458562	1232.71	1138.2	1135.6	1807.89	1406.08	1758.01	1466.75	1852.96	1701.1	874.649	572.626	1401.59	1436.63
2.54_166.0724m/z	166.072	2.54228	pos	N2-Methylguanine	HMDB0006040	Organoheterocyclic compounds	Imidazopyrimidines	Purines and purine derivatives	C04153	38.3	0	M+H	C6H7N5O	0.383213	465.966	559.51	493.189	550.458	610.043	211.77	679.675	527.667	882.761	805.427	878.207	809.189	726.777
2.78_166.0724m/z	166.072	2.78082	pos	7-Methylguanine	HMDB0000897	Organoheterocyclic compounds	Imidazopyrimidines	Purines and purine derivatives	C02242	38.3	0	M+H	C6H7N5O	0.208619	311.25	380.432	342.929	469.125	458.829	210.721	397.036	412.437	518.268	475.395	475.938	507.152	360.971
2.81_296.1000m/z	296.1	2.809	neg	5'-Deoxyadenosine	HMDB0001983	Nucleosides, nucleotides, and analogues	5'-deoxyribonucleosides	Unclassified	C05198	38.3	0	M+FA-H	C10H13N5O3	-0.155586	547.236	519.266	581.937	540.322	711.09	365.964	630.885	558.287	754.784	604.065	642.02	715.373	557.347
3.97_247.1287m/z	247.129	3.97065	pos	gamma-Glutamylvaline	HMDB0011172	Organic acids and derivatives	Carboxylic acids and derivatives	Amino acids, peptides, and analogues		38.3	0	M+H	C10H18N2O5	-0.697022	1549.27	1952.29	1711.66	1297.02	1199.67	1464.6	1837.64	1247.64	2732	2784.38	2950.5	3463.05	3088.98
3.99_185.1285m/z	185.128	3.9904	pos	3-Methoxytyramine	HMDB0000022	Benzenoids	Phenols	Methoxyphenols	C05587	38.3	0	M+NH4	C9H13NO2	0.0896282	3063.38	3256.85	3211.23	2965.06	3102.2	2747.7	4418.39	989.249	3726.12	1766.71	3570.69	7473.93	2885.86
4.17_231.1703m/z	231.17	4.17212	pos	Leucyl-Valine	HMDB0028942	Organic acids and derivatives	Carboxylic acids and derivatives	Amino acids, peptides, and analogues		38.3	0	M+H	C11H22N2O3	-0.260386	803.911	867.001	805.402	1169.17	569.755	1350.08	639.754	1096.71	616.152	523.627	434.427	519.491	1253.45
4.27_155.0451m/z	155.045	4.26805	pos	Hydantoin-5-propionic acid	HMDB0001212	Organoheterocyclic compounds	Azolidines	Imidazolidines	C05565	38.3	0	M+H-H2O	C6H8N2O4	-0.357014	44587.8	49252	46548.4	46586.8	46610.9	51451.1	46452	53355.5	50654.5	51127.3	57913.7	47191	50622.9
5.84_143.0108m/z	143.011	5.84188	pos	(S)-3-Hydroxyisobutyric acid	HMDB0000023	Organic acids and derivatives	Hydroxy acids and derivatives	Beta hydroxy acids and derivatives	C06001	38.3	0	M+K	C4H8O3	2.97162	539.375	580.519	559.655	649.818	547.419	649.289	656.933	598.637	529.614	764.454	613.42	728.388	795.856
7.68_163.0754m/z	163.075	7.67857	pos	Coniferyl alcohol	HMDB0012915	Benzenoids	Phenols	Methoxyphenols	C00590	38.3	0	M+H-H2O	C10H12O3	0.00807839	1844.91	1661.97	1688.52	1648.81	1624.56	1655.2	1425.31	1636.82	1502.7	1456.26	1473.21	1698.28	1326.16
8.66_331.2478m/z	331.248	8.66163	pos	9,12,13-TriHOME	HMDB0004708	Lipids and lipid-like molecules	Fatty Acyls	Fatty acids and conjugates	C14833	38.3	0	M+H	C18H34O5	-0.224	593.38	530.675	463.613	479.496	616.537	402.442	661.506	508.038	336.797	283.524	371.291	311.897	442.283
9.24_244.2635m/z	244.263	9.24368	pos	Pentadecanal	HMDB0031078	Lipids and lipid-like molecules	Fatty Acyls	Fatty aldehydes	C01948	38.3	0	M+NH4	C15H30O	-0.104612	1061.5	1015.76	1018.6	369.354	176.545	255.144	110.757	133.329	123.322	88.7402	232.146	114.325	111.539
9.81_139.1230m/z	139.123	9.80915	pos	2,6-Dimethylaniline	HMDB0060677	Benzenoids	Benzene and substituted derivatives	Xylenes	C11004	38.3	0	M+NH4	C8H11N	0.00695696	551.861	478.455	521.434	483.678	409.862	506.436	458.67	643.993	545.554	641.037	370.443	612.56	502.692
0.10_148.0393m/z	148.039	0.101383	pos	Indole-5,6-quinone	HMDB0006779	Organoheterocyclic compounds	Indoles and derivatives	Unclassified	C05579	38.2	0	M+H	C8H5NO2	0.0205162	5844.94	6300.24	5905.12	5276.71	4829.18	5420.39	4831.34	5177.43	4870.78	4757.85	5040.48	5519.73	4612.99
0.34_205.1950m/z	205.195	0.3392	pos	(+)-1(10),4-Cadinadiene	HMDB0035084	Lipids and lipid-like molecules	Prenol lipids	Sesquiterpenoids	C06394	38.2	0	M+H	C15H24	-0.225918	11973.9	11666.7	11377.9	11321.5	9993.94	10070.7	8950.08	9915.2	9289.6	10536	9624.12	9837.24	8832.72
0.73_273.0383m/z	273.038	0.731767	neg	Mevalonic acid-5P	HMDB0001343	Organic acids and derivatives	Organic phosphoric acids and derivatives	Phosphate esters	C01107	38.2	0	M+FA-H	C6H13O7P	0.782751	788.578	948.63	943.427	180.192	758.008	2497.61	9.71517e-05	1070.06	130.169	606.879	976.616	9.71517e-05	925.969
0.75_322.9928m/z	322.993	0.74755	pos	1D-Myo-inositol 3,4-bisphosphate	HMDB0006235	Organic oxygen compounds	Organooxygen compounds	Alcohols and polyols	C04063	38.2	0	M+H-H2O	C6H14O12P2	0.00637521	3834.92	3674.66	3331.6	4347.15	5181.65	6804.99	9.71517e-05	6811.54	592.051	662.323	9.71517e-05	9.71517e-05	980.581
0.76_191.0661m/z	191.066	0.764567	pos	Carglumic acid	HMDB0015673	Organic acids and derivatives	Carboxylic acids and derivatives	Amino acids, peptides, and analogues	C05829	38.2	0	M+H	C6H10N2O5	-0.668073	8835.5	7604.55	8458.33	7475.1	6816.03	6767.61	10252.4	8047.13	11309.2	11128.8	12968	15199	14825.4
0.76_247.0577m/z	247.058	0.764567	pos	Sinapic acid	HMDB0032616	Phenylpropanoids and polyketides	Cinnamic acids and derivatives	Hydroxycinnamic acids and derivatives	C00482	38.2	0	M+Na	C11H12O5	0.152572	15623.1	14150.9	14532.2	14748.4	11019.6	13497.5	6980.43	15373.8	12499.3	19757.7	29787.2	18213.5	16620
0.77_243.0274m/z	243.027	0.765817	neg	Mannitol 1-phosphate	HMDB0001530	Organic oxygen compounds	Organooxygen compounds	Carbohydrates and carbohydrate conjugates	C00644	38.2	0	M-H2O-H	C6H15O9P	-0.619059	7897.25	8128.79	8105.74	3121.11	9822.29	3771.55	5521.2	3738.66	14849.1	10184.8	13097.6	8991.7	5565.92
0.77_319.0072m/z	319.007	0.765817	neg	D-Glucuronic acid 1-phosphate	HMDB0003976	Organic oxygen compounds	Organooxygen compounds	Carbohydrates and carbohydrate conjugates	C05385	38.2	0	M+FA-H	C6H11O10P	0.182138	5712.09	5856.11	5773.75	8637.55	5461.65	4874.29	4235.2	7571.37	4490.25	5102.9	2315.71	3297.99	3977.13
0.82_191.1026m/z	191.103	0.817233	pos	Alanyl-Threonine	HMDB0028697	Organic acids and derivatives	Carboxylic acids and derivatives	Amino acids, peptides, and analogues		38.2	0	M+H	C7H14N2O4	0.0845226	2037.37	1987.22	2357.7	5536.69	2282	4687.79	2624.61	4462.07	3265.42	3056.51	2817.8	4245.19	4297.67
0.86_539.1387m/z	539.139	0.861633	neg	Phenylglucuronide	HMDB0059806	Organic oxygen compounds	Organooxygen compounds	Carbohydrates and carbohydrate conjugates		38.2	2.19	2M-H	C12H14O7	-3.61064	13369	17878.5	15569.8	6068.33	48955.2	9595.32	38486.8	9751.89	2134.82	8424.39	1140.19	3112.44	16465.4
0.88_203.1032m/z	203.103	0.8828	neg	Serylvaline	HMDB0029052	Organic acids and derivatives	Carboxylic acids and derivatives	Amino acids, peptides, and analogues		38.2	0	M-H	C8H16N2O4	-2.68931	1020.67	1064.21	1014.78	988.358	973.278	1087.93	926.24	985.563	1253.55	1051.03	826.552	1208.92	1359.78
0.88_779.2080m/z	779.208	0.8828	neg	Dopaxanthin	HMDB0012221	Organic acids and derivatives	Carboxylic acids and derivatives	Amino acids, peptides, and analogues	C08543	38.2	0	2M-H	C18H18N2O8	3.36942	1413.84	1214.05	1436.55	256.706	3324.91	1028.91	5345.75	531.233	9.71517e-05	799.47	138.455	9.71517e-05	2563.9
0.89_242.1135m/z	242.114	0.890933	pos	L-3-Hydroxykynurenine	HMDB0011631	Organic oxygen compounds	Organooxygen compounds	Carbonyl compounds	C03227	38.2	0	M+NH4	C10H12N2O4	0.0354106	2509.71	2206.26	2443.17	1336.55	2479.12	1691.03	1542.44	1897.03	7361.42	4794.12	2297.03	3123.29	6529.02
0.93_151.0866m/z	151.087	0.926917	pos	Indoxyl	HMDB0004094	Organoheterocyclic compounds	Indoles and derivatives	Hydroxyindoles	C05658	38.2	0	M+NH4	C8H7NO	0.120244	81.165	157.904	120.954	145.876	140.797	141.198	126.268	151.058	51.4279	251.345	151.816	150.101	240.392
0.93_176.1031m/z	176.103	0.926917	pos	Citrulline	HMDB0000904	Organic acids and derivatives	Carboxylic acids and derivatives	Amino acids, peptides, and analogues	C00327	38.2	0	M+H	C6H13N3O3	0.644524	143.068	209.494	242.352	169.437	192.936	266.812	760.516	163.221	512.957	405.583	189.558	685.381	398.528
0.96_224.0765m/z	224.076	0.964417	pos	Homocitric acid	HMDB0003518	Organic acids and derivatives	Carboxylic acids and derivatives	Tricarboxylic acids and derivatives	C01251	38.2	0	M+NH4	C7H10O7	-0.104128	2924.61	2937.44	2911.54	3127.06	2922.58	3005.17	3866.92	2424.54	3526.77	2975.18	3849.01	3504.58	2848.15
1.06_136.0394m/z	136.039	1.06075	pos	Mesalazine	HMDB0014389	Benzenoids	Benzene and substituted derivatives	Benzoic acids and derivatives		38.2	0	M+H-H2O	C7H7NO3	0.5791	122.949	96.8675	96.9979	101.145	90.2255	100.217	39.2545	67.2562	103.841	104.74	30.6844	48.6425	29.4177
1.09_211.0010m/z	211.001	1.09353	neg	Ribose 1-phosphate	HMDB0001489	Organic oxygen compounds	Organooxygen compounds	Carbohydrates and carbohydrate conjugates	C00620	38.2	0	M-H2O-H	C5H11O8P	-1.57171	171.419	191.234	187.198	127.867	289.896	126.104	27.7967	55.2164	356.838	266.961	554.149	254.718	285.708
1.10_168.0655m/z	168.066	1.09907	pos	Phenylglyoxylic acid	HMDB0001587	Benzenoids	Benzene and substituted derivatives	Benzoyl derivatives	C02137	38.2	0	M+NH4	C8H6O3	0.10574	8503.25	9729.59	8804.76	8920.34	10281	8456.38	9810.19	9948.53	9231.2	10232.9	9478.66	9446.86	10349.9
1.10_231.0974m/z	231.097	1.09907	pos	gamma-Glutamylthreonine	HMDB0029159	Organic acids and derivatives	Carboxylic acids and derivatives	Amino acids, peptides, and analogues		38.2	0	M+H-H2O	C9H16N2O6	-0.753346	13770	12468.2	11758.4	8847.81	9247.38	9570.69	13207.7	8479.55	12866.5	12873.7	10096.9	12795.8	18545.8
1.10_233.1130m/z	233.113	1.09907	pos	4-(Glutamylamino) butanoate	HMDB0012161	Organic acids and derivatives	Carboxylic acids and derivatives	Amino acids, peptides, and analogues	C15767	38.2	0	M+H	C9H16N2O5	-0.883052	8368.93	11248.6	10022.2	2445.95	7486.66	4740.99	4359.56	6320.15	16767.5	12287.1	8285.34	11725.1	17986.9
1.11_347.0400m/z	347.04	1.11455	neg	Phosphoribosyl formamidocarboxamide	HMDB0001439	Nucleosides, nucleotides, and analogues	Imidazole ribonucleosides and ribonucleotides	1-ribosyl-imidazolecarboxamides	C04734	38.2	0	M-H2O-H	C10H15N4O9P	0.38005	10165.5	9112.52	9828.31	10504	14320.9	5056.62	10779.6	4495.19	13999	14286.7	9239.33	11910.3	9009.04
1.13_241.0576m/z	241.058	1.13237	neg	3,7-Dimethyluric acid	HMDB0001982	Organoheterocyclic compounds	Imidazopyrimidines	Purines and purine derivatives	C16360	38.2	0	M+FA-H	C7H8N4O3	-1.06329	2325.41	2968.56	2579.06	3467.87	3227.77	3723.8	2913.23	2541.59	2777.03	4282.91	1672.47	3031.52	3446.9
1.40_205.0349m/z	205.035	1.40245	neg	3-Oxoadipic acid	HMDB0000398	Organic acids and derivatives	Keto acids and derivatives	Medium-chain keto acids and derivatives	C00846	38.2	0	M+FA-H	C6H8O5	-3.04921	1619.93	1494.47	1660.06	1214.99	1561.38	1864.49	3664.11	1880.96	2139.89	1432.03	1734.04	2694.66	3441.13
1.40_212.9801m/z	212.98	1.40245	neg	2-Oxo-3-hydroxy-4-phosphobutanoic acid	HMDB0006801	Organic acids and derivatives	Keto acids and derivatives	Short-chain keto acids and derivatives	C06054	38.2	0	M-H	C4H7O8P	-2.29856	478.57	467.635	478.473	369.058	466.608	547.392	739.787	695.552	531.186	216.196	604.452	637.42	802.565
1.69_136.0394m/z	136.039	1.69062	pos	3-Aminosalicylic acid	HMDB0001972	Benzenoids	Benzene and substituted derivatives	Benzoic acids and derivatives		38.2	0	M+H-H2O	C7H7NO3	0.749114	888.985	945.047	909.162	1194.76	1038.5	976.878	838.544	1177.03	1130.28	1055.54	1176.79	1371.35	1017.3
1.82_144.1383m/z	144.138	1.82482	pos	1-Octen-3-one	HMDB0031309	Organic oxygen compounds	Organooxygen compounds	Carbonyl compounds		38.2	0	M+NH4	C8H14O	-0.188944	3119.65	2576.15	2709.3	2434.94	2163.57	2218.43	1809.06	2016.45	1840.32	1746.41	1902.87	1774.64	1672.44
1.90_152.0474n	135.044	1.90218	pos	Ortho-Hydroxyphenylacetic acid	HMDB0000669	Benzenoids	Benzene and substituted derivatives	Phenylacetic acids	C05852	38.2	0	M+H-H2O, M+H	C8H8O3	0.651881	14437.1	15972.8	15512.3	15336.3	16807.3	16801	15595.5	16566.8	16401.9	17813.1	16345.8	19380.2	18319.7
1.94_137.0597m/z	137.06	1.9411	pos	Phenylacetic acid	HMDB0000209	Benzenoids	Benzene and substituted derivatives	Unclassified	C07086	38.2	0	M+H	C8H8O2	0.0441795	17639.2	16577.3	16744.4	15933	15816.4	16405.8	14582.9	15567.7	14551.3	14751.1	14550.9	15695.2	13908.8
1.96_145.1223m/z	145.122	1.96068	pos	Pentyl propanoate	HMDB0031638	Organic acids and derivatives	Carboxylic acids and derivatives	Carboxylic acid derivatives		38.2	0	M+H	C8H16O2	0.302308	144.607	144.806	184.518	321.595	225.681	278.275	159.077	229.459	271.126	145.083	113.203	144.455	284.519
10.29_297.2422m/z	297.242	10.2882	pos	9,10-Epoxyoctadecenoic acid	HMDB0004701	Lipids and lipid-like molecules	Fatty Acyls	Fatty acids and conjugates	C14825	38.2	0	M+H	C18H32O3	-0.670407	13100.4	11895	12009.5	10475.5	10371	10273.2	9525.13	9644.49	9083.09	9144.26	8768.53	8786.76	7963.91
10.48_268.1039m/z	268.104	10.4761	pos	Deoxyguanosine	HMDB0000085	Nucleosides, nucleotides, and analogues	Purine nucleosides	Purine 2'-deoxyribonucleosides	C00330	38.2	0	M+H	C10H13N5O4	-0.408926	342.373	389.229	401.891	403.853	170.501	405.989	129.929	274.023	2635.83	4512.69	6114.83	8983.05	11597.9
10.64_255.2330m/z	255.233	10.6383	neg	Octanal	HMDB0001140	Organic oxygen compounds	Organooxygen compounds	Carbonyl compounds	C01545	38.2	0	2M-H	C8H16O	0.195542	424.396	213.454	261.69	9.71517e-05	9.71517e-05	9.71517e-05	257.129	950.799	303.73	151.753	509.303	9.71517e-05	9.71517e-05
11.16_139.1230m/z	139.123	11.16	pos	1-Phenylethylamine	HMDB0002017	Organic nitrogen compounds	Organonitrogen compounds	Amines	C02455	38.2	0	M+NH4	C8H11N	-0.0937987	3592.92	4221.73	4003.3	4506.69	4660.39	4686.42	3740.66	4236.67	4070.93	4053.4	3506.93	4759.17	3348.81
12.50_279.2317m/z	279.232	12.4967	pos	Gamma-Linolenic acid	HMDB0003073	Lipids and lipid-like molecules	Fatty Acyls	Lineolic acids and derivatives	C06426	38.2	0	M+H	C18H30O2	-0.575616	4156.65	3681.72	3987.38	4112.68	3548.11	3189.65	6577.12	4106.84	5782.53	2903.15	3084.58	2860.66	3255.9
13.28_182.0221m/z	182.022	13.2838	pos	O-Phosphothreonine	HMDB0011185	Organic acids and derivatives	Carboxylic acids and derivatives	Amino acids, peptides, and analogues	C12147	38.2	0	M+H-H2O	C4H10NO6P	4.24863	19006.5	18597.4	18881.5	18068.1	17514.3	17204	16139.2	16830.7	15842.4	16629.2	15444	15056	16148.2
13.48_328.3208m/z	328.321	13.4827	pos	11Z-Eicosenoic acid	HMDB0002231	Lipids and lipid-like molecules	Fatty Acyls	Fatty acids and conjugates	C16526	38.2	0	M+NH4	C20H38O2	-0.687553	6142.36	6517.65	6432.28	7473.33	7053.73	4883.86	7023.47	5865.43	4323.62	10074.1	8902.57	3771.09	4950
13.66_773.5907n	796.582	13.663	pos	PE(14:0/24:1(15Z))	HMDB0008849	Lipids and lipid-like molecules	Glycerophospholipids	Glycerophosphoethanolamines	C00350	38.2	3.23	M+H, M+Na	C43H84NO8P	-3.53308	3.72694e+06	2.93468e+06	3.0902e+06	2.35673e+06	2.27308e+06	2.49254e+06	2.71088e+06	2.40606e+06	1.7725e+06	1.44998e+06	1.96769e+06	1.64277e+06	1.80059e+06
15.39_170.0963m/z	170.096	15.3904	pos	4-Aminobiphenyl	HMDB0013195	Benzenoids	Benzene and substituted derivatives	Biphenyls and derivatives	C10998	38.2	0	M+H	C12H11N	-0.519172	5735.94	5891.83	5898.84	6054.94	6323.83	5841.02	5856.39	6534.39	6073.73	5944.83	6758.04	6585.42	6679.96
15.60_148.0394m/z	148.039	15.5957	pos	4-Pyridoxolactone	HMDB0003454	Organoheterocyclic compounds	Pyridines and derivatives	Pyridinecarboxylic acids and derivatives	C00971	38.2	0	M+H-H2O	C8H7NO3	0.578583	785.84	645.738	669.557	852.892	761.579	741.522	963.371	508.777	709.475	718.583	522.03	662.858	401.326
15.88_137.0597m/z	137.06	15.8778	pos	2-Methylbenzoic acid	HMDB0002340	Benzenoids	Benzene and substituted derivatives	Benzoic acids and derivatives	C07215	38.2	0	M+H	C8H8O2	0.133439	8927.59	8681.01	8607.87	8950.55	9205.63	8879.91	8200.64	8865.94	8326.6	8628.97	8977.22	9361.94	7271.66
15.92_184.1332m/z	184.133	15.9161	pos	Capryloylglycine	HMDB0000832	Organic acids and derivatives	Carboxylic acids and derivatives	Amino acids, peptides, and analogues		38.2	0	M+H-H2O	C10H19NO3	-0.120867	2607.38	2601.51	2567.16	22122	16575.3	14173.1	11047	10569.2	8025.2	6955.13	7305.79	6466.23	5472.6
2.13_330.0597m/z	330.06	2.13183	pos	Adenosine 2',3'-cyclic phosphate	HMDB0011616	Nucleosides, nucleotides, and analogues	Purine nucleotides	Cyclic purine nucleotides	C02353	38.2	0	M+H	C10H12N5O6P	-0.141943	3291.08	2727.25	2661.39	2787.06	3569.18	3550.69	5040.81	2086.71	3627.76	4444.58	2307.79	4412.82	5456.47
2.35_261.1445m/z	261.144	2.3459	pos	gamma-Glutamylleucine	HMDB0011171	Organic acids and derivatives	Carboxylic acids and derivatives	Amino acids, peptides, and analogues		38.2	0	M+H	C11H20N2O5	-0.123519	1296.57	1021.4	1078.19	1279.78	1114.65	1743.45	1051.74	1323	998.598	724.058	809.72	786.386	1835.11
2.38_189.1234m/z	189.123	2.38455	pos	Glycylleucine	HMDB0000759	Organic acids and derivatives	Carboxylic acids and derivatives	Amino acids, peptides, and analogues	C02155	38.2	0	M+H	C8H16N2O3	0.0143326	5765.89	4452.87	4836.24	4631.62	3324.74	6519.93	2901.79	3527.29	2052.63	1846.76	1263.23	1437.07	4364.49
2.62_282.1196m/z	282.12	2.62185	pos	1-Methyladenosine	HMDB0003331	Nucleosides, nucleotides, and analogues	Purine nucleosides	Unclassified	C02494	38.2	0	M+H	C11H15N5O4	-0.138714	3316.13	3049.94	3471.32	3418.21	4790.76	2468.5	4110.95	3798.71	5145.28	4930.08	5893.95	5810.4	3635.67
2.70_247.1285m/z	247.129	2.70128	pos	Aspartyl-Leucine	HMDB0028757	Organic acids and derivatives	Carboxylic acids and derivatives	Amino acids, peptides, and analogues		38.2	0	M+H	C10H18N2O5	-1.39421	858.661	1039.39	996.94	610.436	815.859	642.312	717.019	611.465	1601.34	1765.52	2279.16	1838.91	1381.18
3.81_247.1289m/z	247.129	3.80965	pos	Glutamylvaline	HMDB0028832	Organic acids and derivatives	Carboxylic acids and derivatives	Amino acids, peptides, and analogues		38.2	0	M+H	C10H18N2O5	0.0138138	1076.42	922.642	1029.35	910.455	935.358	2951.09	1101.43	280.398	1182.08	879.055	641.466	787.768	1655.01
3.81_312.1302m/z	312.13	3.80965	pos	N2,N2-Dimethylguanosine	HMDB0004824	Nucleosides, nucleotides, and analogues	Purine nucleosides	Unclassified		38.2	0	M+H	C12H17N5O5	-0.115853	2429.47	2409.73	2413.53	2026.57	2976.78	1281.15	2803.83	2156.96	4690.83	3170.32	3300.32	3333.97	2689.4
3.89_261.1445m/z	261.144	3.89013	pos	Glutamylisoleucine	HMDB0028822	Organic acids and derivatives	Carboxylic acids and derivatives	Amino acids, peptides, and analogues		38.2	0	M+H	C11H20N2O5	-0.127259	1376.4	1327.87	1351.36	1090.25	1214.71	4478.44	1345.45	616.893	1568.13	897.763	796.913	595.048	1919.43
4.11_253.1183m/z	253.118	4.11143	pos	Alanyl-Tyrosine	HMDB0028699	Organic acids and derivatives	Carboxylic acids and derivatives	Amino acids, peptides, and analogues		38.2	0	M+H	C12H16N2O4	0.14311	659.651	660.981	643.758	846.14	419.298	1908.19	804.355	1044.11	390.79	394.267	284.223	167.314	1066.68
4.14_221.0928m/z	221.093	4.13715	neg	Serotonin	HMDB0000259	Organoheterocyclic compounds	Indoles and derivatives	Tryptamines and derivatives	C00780	38.2	0	M+FA-H	C10H12N2O	-2.23605	205.5	239.509	242.938	358.949	305.517	411.372	324.675	278.712	293.702	178.684	119.569	240.402	396.668
4.15_247.1287m/z	247.129	4.1519	pos	Isoleucyl-Aspartate	HMDB0028903	Organic acids and derivatives	Carboxylic acids and derivatives	Amino acids, peptides, and analogues		38.2	0	M+H	C10H18N2O5	-0.628363	1949.58	2148.53	2090.67	1582.33	1329.05	2106.55	2579.15	1695.45	2720.22	2941.26	2183.11	3043.65	2948.2
4.36_192.0689m/z	192.069	4.36238	pos	N-Acetyl-L-methionine	HMDB0011745	Organic acids and derivatives	Carboxylic acids and derivatives	Amino acids, peptides, and analogues	C02712	38.2	0	M+H	C7H13NO3S	0.224203	917.613	1114.89	1049.61	1011.86	942.368	1768.28	1051.28	1153.89	1350.25	1387.68	861.319	546.35	1804.69
4.42_177.0790n	178.086	4.4222	pos	5-Hydroxytryptophol	HMDB0001855	Organoheterocyclic compounds	Indoles and derivatives	Hydroxyindoles		38.2	0	M+H-H2O, M+H	C10H11NO2	-0.0728147	1652.42	1953.67	1773.27	1441.26	3028.11	1261.13	1615.7	2222.99	2571.66	2940.51	3010.75	1820.7	2505.53
4.54_156.1019m/z	156.102	4.54375	pos	Tyrosol	HMDB0004284	Benzenoids	Phenols	Tyrosols and derivatives	C06044	38.2	0	M+NH4	C8H10O2	0.188186	6578.28	6614.96	6500.62	6325.68	6195.82	6223.37	5935.22	6663.31	5932.03	6135.63	5951.86	6261.7	6214.81
4.54_192.0654m/z	192.065	4.54375	pos	Hydroxyphenylacetylglycine	HMDB0000735	Organic acids and derivatives	Carboxylic acids and derivatives	Amino acids, peptides, and analogues	C05596	38.2	0	M+H-H2O	C10H11NO4	-0.671905	319.596	565.769	465.079	909.861	967.536	116.437	682.74	258.709	867.864	249.394	998.009	676.564	1415.39
4.62_334.1396m/z	334.14	4.62407	pos	Glutamyltryptophan	HMDB0028830	Organic acids and derivatives	Carboxylic acids and derivatives	Amino acids, peptides, and analogues		38.2	0	M+H	C16H19N3O5	-0.560586	266.155	319.675	292.429	311.844	55.3754	1072.71	249.756	98.2688	139.066	9.71517e-05	69.3374	97.8652	562.832
5.15_245.1858m/z	245.186	5.15467	pos	Isoleucyl-Leucine	HMDB0028911	Organic acids and derivatives	Carboxylic acids and derivatives	Amino acids, peptides, and analogues		38.2	0	M+H	C12H24N2O3	-0.56865	689.078	745.768	700.938	806.562	388.209	778.636	837.081	832.413	491.629	824.792	953.275	848.742	675.884
5.65_285.0406m/z	285.041	5.65397	neg	Luteolin	HMDB0005800	Phenylpropanoids and polyketides	Flavonoids	Flavones	C01514	38.2	0	M-H	C15H10O6	0.40115	722.89	597.221	656.864	632.31	586.552	701.938	640.35	801.082	743.066	633.756	652.448	710.401	680.815
6.65_190.0863m/z	190.086	6.65483	pos	Menadione	HMDB0001892	Benzenoids	Naphthalenes	Naphthoquinones	C05377	38.2	0	M+NH4	C11H8O2	0.193193	537.025	463.24	513.275	581.733	748.382	209.759	1132.91	455.175	141.254	938.479	864.566	593.098	236.118
7.43_163.0390m/z	163.039	7.42767	pos	Aspirin	HMDB0001879	Benzenoids	Benzene and substituted derivatives	Benzoic acids and derivatives	C01405	38.2	0	M+H-H2O	C9H8O4	0.0933934	1917.5	1847.92	1855.46	1709.94	1790.64	1927.19	1761.9	2043.51	1910.49	1750.41	1749.4	1902.18	1792.7
9.18_248.9567m/z	248.957	9.18052	pos	Glyceric acid 1,3-biphosphate	HMDB0001270	Organic acids and derivatives	Organic phosphoric acids and derivatives	Phosphate esters	C00236	38.2	0	M+H-H2O	C3H8O10P2	2.75119	10950.2	10781	10963.8	11676.4	11849.5	12537.1	11776.8	12828.9	13093.8	13314.2	14347.4	14816.1	14235.9
0.02_149.0449m/z	149.045	0.0226833	pos	L-Lyxonate	HMDB0060255	Organic oxygen compounds	Organooxygen compounds	Carbohydrates and carbohydrate conjugates	C05412	38.1	0	M+H-H2O	C5H10O6	2.60572	1652.79	1506.57	1445.25	1350.39	1335.06	1121.13	941.965	1367.95	932.425	1082.95	1149.19	928.161	1104.4
0.46_320.2350n	321.242	0.458217	pos	5,6-Epoxy-8,11,14-eicosatrienoic acid	HMDB0002190	Lipids and lipid-like molecules	Fatty Acyls	Fatty acids and conjugates	C14768	38.1	0	M+H-H2O, M+H	C20H32O3	-0.366204	66202.8	56528.4	56940.2	42923.7	34103	26298.7	20496.9	19202.3	13347	11115.7	9569.41	7314.29	5974.64
0.54_152.0817m/z	152.082	0.537833	pos	3-Methylhistidine	HMDB0000479	Organic acids and derivatives	Carboxylic acids and derivatives	Amino acids, peptides, and analogues	C01152	38.1	0	M+H-H2O	C7H11N3O2	-0.61481	338.676	485.388	570.702	881.245	819.43	933.007	973.994	863.97	1358.88	1019.14	1527.41	1437.03	1162.07
0.57_154.0862m/z	154.086	0.573283	pos	4-Hydroxyphenylacetaldehyde	HMDB0003767	Benzenoids	Benzene and substituted derivatives	Phenylacetaldehydes	C03765	38.1	0	M+NH4	C8H8O2	-0.740104	2847.75	2998.82	2859.02	3083.33	2621.16	2671.04	2496.06	3036.03	2689.46	2705.15	2818.33	3035.42	2737.76
0.63_325.1605m/z	325.161	0.626083	pos	Galactosylhydroxylysine	HMDB0000600	Organic acids and derivatives	Carboxylic acids and derivatives	Amino acids, peptides, and analogues	C05547	38.1	0	M+H	C12H24N2O8	-0.066083	6188.41	8408.03	7016.87	7242.17	6838.2	6538.59	7114.59	6343.27	10181.8	8855.5	8212.45	7576.85	6580.27
0.75_143.1067m/z	143.107	0.74755	pos	7-Hydroxyoctanoic acid	HMDB0000486	Organic acids and derivatives	Hydroxy acids and derivatives	Medium-chain hydroxy acids and derivatives		38.1	0	M+H-H2O	C8H16O3	0.401399	2140.64	2099.56	2064.93	1733.05	1477.08	1851.55	446.798	1803.48	591.501	1070.38	1065.79	337.578	461.837
0.82_187.0712m/z	187.071	0.817233	pos	2-Furoylglycine	HMDB0000439	Organic acids and derivatives	Carboxylic acids and derivatives	Amino acids, peptides, and analogues		38.1	0	M+NH4	C7H7NO4	-0.663382	1260.47	1393.28	1161.17	816.356	944.641	3860.01	629.056	660.89	262.899	256.082	9.71517e-05	104.44	1759.98
0.84_213.0165m/z	213.017	0.84065	neg	1-Deoxy-D-xylulose 5-phosphate	HMDB0001213	Organic oxygen compounds	Organooxygen compounds	Carbohydrates and carbohydrate conjugates	C11437	38.1	0	M-H	C5H11O7P	-2.12839	672.864	794.536	783.93	996.412	860.343	772.702	693.608	983.311	895.474	1187.69	509.26	494.979	1075.01
0.88_173.0923m/z	173.092	0.8828	neg	Glycyl-Valine	HMDB0028854	Organic acids and derivatives	Carboxylic acids and derivatives	Amino acids, peptides, and analogues		38.1	0	M-H	C7H14N2O3	-4.71003	2101.71	1882.88	2044.34	2007.24	1503.49	2222.45	1726.1	1606.64	3178.12	2558.78	1939.97	3478.6	2376.68
0.88_219.0143m/z	219.014	0.8828	neg	cis-Aconitic acid	HMDB0000072	Organic acids and derivatives	Carboxylic acids and derivatives	Tricarboxylic acids and derivatives	C00417	38.1	0	M+FA-H	C6H6O6	-1.89325	1778.79	1677.86	1712.08	1598.17	1828.78	1596.92	1345.35	1476.25	2187.28	1701.96	2029.53	1918.3	1513.97
0.88_387.0010m/z	387.001	0.8828	neg	dUDP	HMDB0001000	Nucleosides, nucleotides, and analogues	Pyrimidine nucleotides	Pyrimidine deoxyribonucleotides	C01346	38.1	0	M-H	C9H14N2O11P2	2.65149	853.551	776.121	886.714	810.621	963.59	585.329	634.481	1065.59	1360.65	1218.46	1004.18	924.478	1212.56
0.93_167.0338m/z	167.034	0.926917	pos	3,4-Dihydroxymandelic acid	HMDB0001866	Benzenoids	Phenols	Benzenediols	C05580	38.1	0	M+H-H2O	C8H8O5	-0.208048	1102.99	1027.91	954.326	651.291	644.181	612.505	706.331	930.693	607.722	801.008	945.18	769.392	602.315
0.96_167.0816m/z	167.082	0.964417	pos	(S)-4-Hydroxymandelonitrile	HMDB0060318	Benzenoids	Phenols	1-hydroxy-2-unsubstituted benzenoids	C03742	38.1	0	M+NH4	C8H7NO2	0.319062	492.969	707.247	589.793	550.151	638.436	660.54	781.943	635.86	629.861	855.551	720.473	771.088	1423.6
1.10_125.0599m/z	125.06	1.09907	pos	4-Methylcatechol	HMDB0000873	Benzenoids	Phenols	Benzenediols	C06730	38.1	0	M+H	C7H8O2	1.32163	619.971	741.547	732.265	803.63	992.395	877.275	477.743	521.487	736.876	502.147	347.556	607.096	697.1
1.10_258.1083m/z	258.108	1.09907	pos	5-Methylcytidine	HMDB0000982	Nucleosides, nucleotides, and analogues	Pyrimidine nucleosides	Unclassified		38.1	0	M+H	C10H15N3O5	-0.497703	15735.8	16265.2	16006.4	12585.6	15804.6	10604.5	17262.4	11665.2	19473.9	12223.4	23073.6	17911.3	17629
1.11_332.1100m/z	332.11	1.11455	neg	N-Ribosylhistidine	HMDB0002089	Organic acids and derivatives	Carboxylic acids and derivatives	Amino acids, peptides, and analogues		38.1	0	M+FA-H	C11H17N3O6	0.186803	2142.42	2300.07	2690.4	2372.25	2402.35	2013.42	2409.37	2035.58	1742.69	3043.31	2683.95	2010.16	1961.53
1.17_186.0761m/z	186.076	1.1676	pos	3,4-Dihydroxymandelaldehyde	HMDB0006242	Benzenoids	Benzene and substituted derivatives	Phenylacetaldehydes	C05577	38.1	0	M+NH4	C8H8O4	0.302926	5672.1	6752.53	6333.83	7136.85	7504.55	8270.01	7906.6	7897.29	8026.29	9332.97	9562.47	9973.38	10930.5
1.77_139.1118m/z	139.112	1.76733	pos	(3Z,6Z)-3,6-Nonadienal	HMDB0031152	Organic oxygen compounds	Organooxygen compounds	Carbonyl compounds	C16323	38.1	0	M+H	C9H14O	0.118624	19155.2	17746.5	18075.9	17035.7	16105.2	16338.1	14423.6	16319.5	15264.8	15361.1	14817.5	16209.2	14688.1
1.90_132.0656m/z	132.066	1.90218	pos	L-Glutamic gamma-semialdehyde	HMDB0002104	Organic acids and derivatives	Carboxylic acids and derivatives	Amino acids, peptides, and analogues	C01165	38.1	0	M+H	C5H9NO3	0.941393	5034.93	4959.64	5115.31	5216.83	5368.92	5321.14	5245.62	5447.83	5771.91	5394.85	5651.09	6088.52	6182.18
10.29_542.3242m/z	542.324	10.2882	pos	LysoPC(20:5(5Z,8Z,11Z,14Z,17Z))	HMDB0010397	Lipids and lipid-like molecules	Glycerophospholipids	Glycerophosphocholines	C04230	38.1	0	M+H	C28H48NO7P	0.184714	13956.3	13163	13825.4	11696.4	16971.4	18236.4	17407	11568.8	18151	16021.1	12087.8	11853.4	15256.2
11.95_311.1619m/z	311.162	11.9533	pos	Estriol	HMDB0000153	Lipids and lipid-like molecules	Steroids and steroid derivatives	Estrane steroids	C05141	38.1	0	M+Na	C18H24O3	0.536068	9793.81	12122.9	12367.7	11037.6	12892.1	12001.8	16416.4	9381.7	8048.92	12363.8	8687.28	4979.22	12543.4
12.60_314.2689m/z	314.269	12.601	pos	12,13-EpOME	HMDB0004702	Lipids and lipid-like molecules	Fatty Acyls	Fatty acids and conjugates	C14826	38.1	0	M+NH4	C18H32O3	-0.397197	761.468	717.923	773.13	4457.1	2452.08	3988.44	2447.31	3811.26	3403.59	2207.08	1794.42	2044.99	2073.42
13.66_824.6126m/z	824.613	13.663	pos	PE(16:1(9Z)/24:0)	HMDB0008980	Lipids and lipid-like molecules	Glycerophospholipids	Glycerophosphoethanolamines	C00350	38.1	0	M+Na	C45H88NO8P	-1.7053	703974	521568	544344	350885	284329	190739	143092	92894.8	230993	366124	414873	429979	410519
15.84_140.1069m/z	140.107	15.8388	pos	2-Phenylethanol	HMDB0033944	Benzenoids	Benzene and substituted derivatives	Unclassified	C05853	38.1	0	M+NH4	C8H10O	-0.627039	141.972	139.005	116.102	188.921	173.158	121.173	170.273	137.839	309.395	115.561	229.023	214.291	204.829
15.92_135.0441m/z	135.044	15.9161	pos	3,4-Dihydroxyphenylacetaldehyde	HMDB0003791	Benzenoids	Benzene and substituted derivatives	Phenylacetaldehydes	C04043	38.1	0	M+H-H2O	C8H8O3	0.495848	1229.69	1262.54	1267.68	1162.76	1231.05	1168.29	1100.83	1259.04	1095.71	1145.28	1355.09	1404.6	1192.24
15.95_205.1950m/z	205.195	15.955	pos	beta-Selinene	HMDB0034997	Lipids and lipid-like molecules	Prenol lipids	Sesquiterpenoids	C09723	38.1	0	M+H	C15H24	-0.307643	8137.7	8117.43	8005.71	7617.84	8395.26	8406.12	7414.82	7662.77	7225.27	7777.02	7667.73	7787.04	6194.26
15.97_148.0393m/z	148.039	15.9745	pos	Formylanthranilic acid	HMDB0004089	Benzenoids	Benzene and substituted derivatives	Benzoic acids and derivatives	C05653	38.1	0	M+H-H2O	C8H7NO3	0.146815	2664.16	3153.29	2949.41	2616.47	2630.18	2620.33	1306.69	3253.55	2745.84	3295.52	2608.3	3526.31	3197.3
2.13_311.1238m/z	311.124	2.13183	pos	gamma-Glutamyltyrosine	HMDB0011741	Organic acids and derivatives	Carboxylic acids and derivatives	Amino acids, peptides, and analogues		38.1	0	M+H	C14H18N2O6	0.175113	1408.74	875.761	1202.67	1867.34	1545.96	1627.23	1449.95	1134.17	1602.15	1702.12	1162.9	1019.93	2845.24
2.30_184.9849m/z	184.985	2.30317	neg	2-Phospho-D-glyceric acid	HMDB0003391	Organic oxygen compounds	Organooxygen compounds	Carbohydrates and carbohydrate conjugates	C00631	38.1	0	M-H	C3H7O7P	-3.89928	6069.37	6159.21	6145.54	5942.26	6150.5	4795.53	5431.26	6560.33	8551.83	10439.4	9137.27	10713	5354.63
2.58_143.0704m/z	143.07	2.5821	pos	Choline	HMDB0000097	Organic nitrogen compounds	Organonitrogen compounds	Quaternary ammonium salts	C00114	38.1	0	M+K	C5H14NO+	-3.28353	779.619	719.116	726.503	621.566	550.799	598.944	631.528	616.233	569.962	766.465	680.51	570.087	580.628
3.87_180.0880m/z	180.088	3.87	pos	7-Aminomethyl-7-carbaguanine	HMDB0011690	Organoheterocyclic compounds	Pyrrolopyrimidines	Pyrrolo[2,3-d]pyrimidines	C16675	38.1	0	M+H	C7H9N5O	0.261047	98.4291	114.015	128.4	57.8924	121.134	139.201	182.077	112.951	292.857	211.719	138.46	202.356	164.914
3.99_231.1704m/z	231.17	3.9904	pos	Valyl-Isoleucine	HMDB0029130	Organic acids and derivatives	Carboxylic acids and derivatives	Amino acids, peptides, and analogues		38.1	0	M+H	C11H22N2O3	0.138162	834.419	737.568	767.54	944.11	754.075	1317.58	859.27	955.634	830.251	678.912	508.801	715.337	957.379
4.31_261.1445m/z	261.144	4.3059	pos	Glutamylleucine	HMDB0028823	Organic acids and derivatives	Carboxylic acids and derivatives	Amino acids, peptides, and analogues		38.1	0	M+H	C11H20N2O5	-0.0413155	5402.41	8100.65	6836.73	4802.73	5429.82	3591.66	7975.21	3732.06	10806.5	10826.6	9478.09	14406.2	10506.3
4.52_180.1020m/z	180.102	4.52343	pos	1,2-Dihydronaphthalene-1,2-diol	HMDB0060335	Benzenoids	Naphthalenes	Unclassified	C06205	38.1	0	M+NH4	C10H10O2	0.742946	1101.81	1070.41	1115.27	1456.37	1354.43	1784.15	1394.45	1908.22	962.797	1007.31	867.993	838.547	1134.26
8.03_465.3091n	466.316	8.03407	pos	Glycocholic acid	HMDB0000138	Lipids and lipid-like molecules	Steroids and steroid derivatives	Bile acids, alcohols and derivatives	C01921	38.1	0	M+H-H2O, M+H	C26H43NO6	0.144616	6068.15	6769.61	6397.42	2605.55	9838.77	8365.33	437.697	9437.17	9515.55	5707.95	4061.05	4164.14	35827.6
8.06_283.1902m/z	283.19	8.05503	pos	N1-Acetylspermine	HMDB0001186	Organic acids and derivatives	Carboxylic acids and derivatives	Carboxylic acid derivatives	C02567	38.1	0	M+K	C12H28N4O	3.11879	1785.98	1801.17	1771.86	2006.37	1429.64	2176.41	1813.72	1546.38	1895.64	1697.35	1616.02	1667.81	1315.28
9.14_167.0815m/z	167.081	9.13845	pos	5,6-Dihydroxyindole	HMDB0004058	Organoheterocyclic compounds	Indoles and derivatives	Hydroxyindoles	C05578	38.1	0	M+NH4	C8H7NO2	-0.238378	1148.18	1060.14	1066.41	1082.62	1006.29	1134.96	943.185	966.662	993.939	883.47	994.206	1084.89	1070.22
9.58_357.3110m/z	357.311	9.57755	pos	Oleoyl glycine	HMDB0013631	Organic acids and derivatives	Carboxylic acids and derivatives	Amino acids, peptides, and analogues		38.1	0	M+NH4	C20H37NO3	-0.539684	7967.27	7794.97	8106.11	7983.94	5183.64	1339.45	13106.9	19559.4	2059.68	3769.57	1000.93	9756.89	20185.6
9.89_258.2792m/z	258.279	9.89183	pos	Palmitaldehyde	HMDB0001551	Lipids and lipid-like molecules	Fatty Acyls	Fatty aldehydes	C00517	38.1	0	M+NH4	C16H32O	0.316567	1333	1315.82	1297.53	968.156	1240.28	1085.79	982.941	988.061	809.428	1026.63	967.315	738.307	986.096
0.14_169.0494m/z	169.049	0.141633	pos	Vanillic acid	HMDB0000484	Benzenoids	Benzene and substituted derivatives	Benzoic acids and derivatives	C06672	38	0	M+H	C8H8O4	-0.718194	458.781	460.717	419.901	314.307	323.214	324.195	366.111	399.801	400.758	396.625	417.942	514.058	374.213
0.40_149.0449m/z	149.045	0.3986	pos	L-2-Hydroxyglutaric acid	HMDB0000694	Organic acids and derivatives	Hydroxy acids and derivatives	Short-chain hydroxy acids and derivatives	C03196	38	0	M+H	C5H8O5	3.12756	2800.92	2269.12	2615.21	2346.15	2253.15	2230.61	2256.37	2158.74	2278.28	2228.49	2123.74	2179.73	2066.67
0.51_149.0461m/z	149.046	0.513167	neg	D-Ribose	HMDB0000283	Organic oxygen compounds	Organooxygen compounds	Carbohydrates and carbohydrate conjugates	C00121	38	0	M-H	C5H10O5	3.72586	515.823	489.345	816.259	663.742	580.593	632.855	712.18	921.218	815.746	1427.27	1548.76	1282.01	1131.58
0.51_688.9665m/z	688.967	0.513167	neg	Phosphatidylinositol-3,4,5-trisphosphate	HMDB0004249	Organic oxygen compounds	Organooxygen compounds	Alcohols and polyols	C05981	38	0	M+FA-H	C12H24O22P4	-4.13695	7037.24	6735.86	5493.97	5641.59	6433.79	8043.74	5196.79	5943.95	4568.06	5337.23	6810.49	5037.12	3961.31
0.54_200.0930m/z	200.093	0.537833	pos	Putreanine	HMDB0006078	Organic acids and derivatives	Carboxylic acids and derivatives	Amino acids, peptides, and analogues		38	0	M+K	C7H17N2O2+	4.95052	16904.9	16679.6	17000.1	18369.3	16464.8	18730.5	16542.4	18672.2	18205.1	17485.3	18915.9	18975.5	17433.6
0.56_168.1019m/z	168.102	0.55605	pos	4-Coumaryl alcohol	HMDB0003654	Phenylpropanoids and polyketides	Cinnamyl alcohols	Unclassified	C02646	38	0	M+NH4	C9H10O2	-0.362603	703.726	470.176	592.196	454.559	560.506	411.991	552.666	572.1	599.895	453.572	678.24	653.036	480.407
0.77_211.0008m/z	211.001	0.765817	neg	D-Arabinose 5-phosphate	HMDB0011734	Organic oxygen compounds	Organooxygen compounds	Carbohydrates and carbohydrate conjugates	C01112	38	0	M-H2O-H	C5H11O8P	-2.24488	12187.4	12075.5	11737.2	8194.29	8017.4	7098.12	9545.79	8021.52	12284.6	15512	13214.2	17934.5	13341.3
0.82_221.0662m/z	221.066	0.821	neg	3-Isopropylmalate	HMDB0012156	Lipids and lipid-like molecules	Fatty Acyls	Fatty acids and conjugates	C04411	38	0	M+FA-H	C7H12O5	-2.72923	1190.58	1210.81	1291.01	662.826	3037.95	1184.91	3576.75	476.875	380.354	918.325	403.263	360.464	1421.27
0.87_233.1502m/z	233.15	0.873217	pos	Isoleucyl-Threonine	HMDB0028917	Organic acids and derivatives	Carboxylic acids and derivatives	Amino acids, peptides, and analogues		38	0	M+H	C10H20N2O4	2.61481	3432.67	3396.68	2977.46	1138.22	2043.83	1233.62	1435.64	1776.16	5828.46	3372.84	1485.67	2440.45	7293.28
0.89_245.0961m/z	245.096	0.890933	pos	Biotin	HMDB0000030	Organoheterocyclic compounds	Biotin and derivatives	Unclassified	C00120	38	0	M+H	C10H16N2O3S	2.54523	38583.8	40060	41447	39852.4	45538.5	31164.1	48853.9	44202.9	52214.4	50139.1	63426.1	48728.5	43885.6
0.98_168.1020m/z	168.102	0.983117	pos	Hydrocinnamic acid	HMDB0000764	Phenylpropanoids and polyketides	Phenylpropanoic acids	Unclassified	C05629	38	0	M+NH4	C9H10O2	0.344015	1002.31	674.254	827.165	776.038	892.141	779.731	757.394	799.974	502.4	822.509	652.804	615.041	818.017
1.00_147.0441m/z	147.044	1.00228	pos	Phenylpyruvic acid	HMDB0000205	Benzenoids	Benzene and substituted derivatives	Phenylpyruvic acid derivatives	C00166	38	0	M+H-H2O	C9H8O3	0.00306151	752.507	820.31	764.613	743.297	553.437	566.288	402.505	526.586	303.688	327.813	423.909	284.724	346.657
1.04_139.1118m/z	139.112	1.04138	pos	2-Pentylfuran	HMDB0013824	Organoheterocyclic compounds	Heteroaromatic compounds	Unclassified		38	0	M+H	C9H14O	0.169915	5420.62	5499.84	5201.72	4877.75	4402.57	4627.43	4392.56	4251.29	4110.94	4139.8	4024.56	3905.23	3965.84
1.04_183.0805m/z	183.08	1.04138	pos	9-Hydroxyfluorene	HMDB0059803	Benzenoids	Fluorenes	Unclassified	C06711	38	0	M+H	C13H10O	0.253497	4026.98	3466.3	3615.48	3620.61	3285.82	3597.46	2894.36	3906.36	3432.99	4194.15	3721.17	3191.38	3735.4
1.11_273.1094m/z	273.109	1.11455	neg	Prolylhydroxyproline	HMDB0006695	Organic acids and derivatives	Carboxylic acids and derivatives	Amino acids, peptides, and analogues		38	0	M+FA-H	C10H16N2O4	1.02784	3151.62	2315.51	2658.09	976.379	1219.01	677.843	2512.86	1009.6	4303.41	4554.55	5544.29	5429.93	5727.17
1.20_215.1390m/z	215.139	1.20478	pos	Threoninyl-Leucine	HMDB0029065	Organic acids and derivatives	Carboxylic acids and derivatives	Amino acids, peptides, and analogues		38	0	M+H-H2O	C10H20N2O4	-0.106063	12725.4	14902	13795.1	14431.9	14027.2	13590.8	21644.2	16049.5	20752.4	23531.2	23375.3	31384.6	28368.7
1.69_149.0597m/z	149.06	1.69062	pos	D-Phenyllactic acid	HMDB0000563	Phenylpropanoids and polyketides	Phenylpropanoic acids	Unclassified	C05607	38	0	M+H-H2O	C9H10O3	0.103687	5676.96	5346.02	5229.64	5211.97	4308.65	4587.4	4098.1	4521.06	4191.77	3913.92	3876.13	4128.08	3440.38
1.75_151.0389m/z	151.039	1.74832	pos	3-Hydroxymandelic acid	HMDB0000750	Benzenoids	Phenols	1-hydroxy-4-unsubstituted benzenoids		38	0	M+H-H2O	C8H8O4	-0.502457	727.464	429.534	480.46	182.044	117.843	46.3614	74.5229	297.279	152.342	96.4903	92.161	48.2503	31.1618
10.19_277.0957m/z	277.096	10.1857	pos	10-Hydroxycarbazepine	HMDB0060676	Organoheterocyclic compounds	Benzazepines	Dibenzazepines	C07493	38	0	M+Na	C15H14N2O2	3.92963	415.69	285.231	425.774	361.871	326.4	799.536	462.824	568.51	426.124	475.841	220.759	9.71517e-05	397.778
10.34_410.9712m/z	410.971	10.3405	neg	Pyrogallol-2-O-sulphate	HMDB0060018	Organic acids and derivatives	Organic sulfuric acids and derivatives	Arylsulfates		38	0	2M-H	C6H6O6S	3.48332	84111	78184	77843.6	79545.1	81764.5	80245.3	74231.1	75938.1	76176.7	72327.6	70636.6	74240.9	76207.3
10.66_450.3578m/z	450.358	10.6641	pos	3beta,7alpha-Dihydroxy-5-cholestenoate	HMDB0012454	Lipids and lipid-like molecules	Steroids and steroid derivatives	Bile acids, alcohols and derivatives	C17335	38	0	M+NH4	C27H44O4	-0.00211105	7523.31	9154.05	8394.35	7338.89	4971.81	5891.92	10471.1	17764.4	10810.9	9321.24	18882.1	5304.23	10766.4
10.89_312.2300n	313.237	10.8874	pos	9(S)-HPODE	HMDB0006940	Lipids and lipid-like molecules	Fatty Acyls	Lineolic acids and derivatives	C14827	38	0	M+H, M+Na, M+H-H2O	C18H32O4	-0.29802	13045.9	12183.6	12450.3	12328.7	12305.7	11933.5	10483.2	12977.7	11426	10905.8	11991.3	12498.9	11955.7
12.39_303.2318m/z	303.232	12.3921	pos	8,9-Epoxyeicosatrienoic acid	HMDB0002232	Lipids and lipid-like molecules	Fatty Acyls	Fatty acids and conjugates	C14769	38	0	M+H-H2O	C20H32O3	-0.289425	2315.04	2011.11	2331.36	2793.77	2241.35	2037.47	5566.71	1998.89	2322.71	1551.86	1938.15	1150.37	1945.13
15.94_125.0599m/z	125.06	15.9352	pos	Guaiacol	HMDB0001398	Benzenoids	Phenols	Methoxyphenols	C15572	38	0	M+H	C7H8O2	1.79569	1453.98	1422.32	1408.98	1449.82	1360.63	1441.41	1300.5	1297.81	1206.84	1349.98	1273.3	1311.48	1089.82
15.95_151.0389m/z	151.039	15.955	pos	p-Hydroxymandelic acid	HMDB0000822	Benzenoids	Phenols	1-hydroxy-2-unsubstituted benzenoids	C11527	38	0	M+H-H2O	C8H8O4	-0.596513	902.375	871.692	867.659	651.176	765.964	842.525	685.905	900.447	785.294	780.401	792.752	895.613	781.016
2.00_173.0810m/z	173.081	2.0002	pos	3-Hydroxysuberic acid	HMDB0000325	Organic acids and derivatives	Hydroxy acids and derivatives	Medium-chain hydroxy acids and derivatives		38	0	M+H-H2O	C8H14O5	0.991011	5476.74	4595.7	5034.28	5358.38	5109.02	6099.22	4198.46	4773.7	5319.57	4778.89	5257.03	5345	4955.61
2.08_220.0818m/z	220.082	2.07703	pos	Sepiapterin	HMDB0000238	Organoheterocyclic compounds	Pteridines and derivatives	Pterins and derivatives	C00835	38	0	M+H-H2O	C9H11N5O3	-4.7592	1130.42	943.092	863.298	274.757	652.179	1141.26	741.46	465.878	1624.32	1538.07	996.838	1280.93	1183.24
2.40_150.0551m/z	150.055	2.4044	pos	Pyridoxal	HMDB0001545	Organoheterocyclic compounds	Pyridines and derivatives	Pyridine carboxaldehydes	C00250	38	0	M+H-H2O	C8H9NO3	0.655315	664.125	804.781	720.099	778.968	803.727	493.407	929.969	698.734	645.477	529.889	604.779	540.127	651.236
2.44_183.0652m/z	183.065	2.44412	pos	3,4-Dihydroxyhydrocinnamic acid	HMDB0000423	Phenylpropanoids and polyketides	Phenylpropanoic acids	Unclassified	C10447	38	0	M+H	C9H10O4	-0.0382518	1072.3	1074.84	1021.62	756.728	708.325	838.706	961.539	1071.38	898.527	1069.3	776.859	533.132	691.408
2.50_200.0917m/z	200.092	2.50295	pos	3-Methoxy-4-hydroxyphenylglycolaldehyde	HMDB0004061	Benzenoids	Phenols	Methoxyphenols	C05583	38	0	M+NH4	C9H10O4	-0.0279611	2151.48	2702.96	2389.52	3152.83	2388.51	3836.42	3073.55	3795.15	2582.77	3262.51	2627.67	3383.16	2061.36
3.00_148.0757m/z	148.076	2.99948	pos	L-Phenylalanine	HMDB0000159	Organic acids and derivatives	Carboxylic acids and derivatives	Amino acids, peptides, and analogues	C00079	38	0	M+H-H2O	C9H11NO2	0.10671	449.495	578.09	540.8	568.458	539.432	696.501	581.512	390.543	504.132	497.252	587.755	491.973	427.785
3.27_135.0805m/z	135.081	3.27368	pos	1-Phenyl-1-propanone	HMDB0032623	Organic oxygen compounds	Organooxygen compounds	Carbonyl compounds		38	0	M+H	C9H10O	0.50053	732.084	690.985	668.582	599.495	723.676	601.396	523.392	627.287	600.036	650.905	431.024	609.472	544.682
3.59_184.0968m/z	184.097	3.59203	pos	3-(3-Hydroxyphenyl)propanoic acid	HMDB0000375	Phenylpropanoids and polyketides	Phenylpropanoic acids	Unclassified	C11457	38	0	M+NH4	C9H10O3	-0.289966	2457.02	2598.49	2501.66	2476.92	2028.19	2906.15	2991.06	2422.26	1984.5	3169.52	2565.15	3167.8	2359.39
4.54_262.1186m/z	262.119	4.54375	pos	Glycyl-Tryptophan	HMDB0028852	Organic acids and derivatives	Carboxylic acids and derivatives	Amino acids, peptides, and analogues		38	0	M+H	C13H15N3O3	0.0612795	830.599	852.133	859.221	1241.17	716.255	1250.97	916.535	888.881	894.297	613.217	433.733	616.207	1448.58
4.58_212.0018m/z	212.002	4.57985	neg	Indoxyl sulfate	HMDB0000682	Organic acids and derivatives	Organic sulfuric acids and derivatives	Arylsulfates		38	0	M-H	C8H7NO4S	-2.26758	1822.71	1736.22	1781.8	2270.8	2192.81	1543.01	2355.44	1410.2	2376.06	2104	1742.17	2730.71	1888.91
4.68_263.1390m/z	263.139	4.68378	pos	Phenylalanylproline	HMDB0011177	Organic acids and derivatives	Carboxylic acids and derivatives	Amino acids, peptides, and analogues		38	0	M+H	C14H18N2O3	-0.257718	3055.5	3236.65	3247.46	3973.36	3317.38	5867.95	4188.8	3604.32	3131.26	2647.14	309.991	2567.03	4984.17
4.68_265.1546m/z	265.155	4.68378	pos	Subaphylline	HMDB0033463	Phenylpropanoids and polyketides	Cinnamic acids and derivatives	Hydroxycinnamic acids and derivatives	C10497	38	0	M+H	C14H20N2O3	-0.184652	542.205	484.708	501.999	677.999	403.727	1362.52	441.45	884.695	245.733	231.932	202.689	233.213	828.908
5.34_255.0862m/z	255.086	5.3419	pos	L-Phosphoarginine	HMDB0029438	Organic acids and derivatives	Carboxylic acids and derivatives	Amino acids, peptides, and analogues	C05945	38	0	M+H	C6H15N4O5P	3.6148	1367.34	1370.43	1434.88	1207.37	1257.87	1491.59	1308.43	1508.86	1372.61	1476.05	1530.16	1332.86	1697.51
5.47_147.0441m/z	147.044	5.46598	pos	4-Hydroxycinnamic acid	HMDB0002035	Phenylpropanoids and polyketides	Cinnamic acids and derivatives	Hydroxycinnamic acids and derivatives	C00811	38	0	M+H-H2O	C9H8O3	0.148517	1850.97	1813.27	1746.4	1626.54	1145.77	1366.52	1193.35	1375.71	1040.11	880.868	877.755	916.108	935.726
6.63_336.2166m/z	336.217	6.63395	pos	Ubiquinone-2	HMDB0006709	Lipids and lipid-like molecules	Prenol lipids	Quinone and hydroquinone lipids	C00399	38	0	M+NH4	C19H26O4	-0.899772	1337.12	1403.84	1318.71	898.277	1079.18	3291.7	1668.67	1214.94	1283.56	1173.13	1256.96	1142.6	1202.46
7.82_386.1994m/z	386.199	7.82498	pos	Dehydroepiandrosterone sulfate	HMDB0001032	Lipids and lipid-like molecules	Steroids and steroid derivatives	Sulfated steroids	C04555	38	0	M+NH4	C19H28O5S	-0.337365	2488.61	2744.39	2493.88	2745.2	1470.1	1493.55	5426.64	2096.39	886.509	858.689	787.262	6849.02	3728.7
8.43_295.2266m/z	295.227	8.43188	pos	9-OxoODE	HMDB0004669	Lipids and lipid-like molecules	Fatty Acyls	Lineolic acids and derivatives	C14766	38	0	M+H	C18H30O3	-0.699474	5300.39	4100.69	4399.24	3741.34	3890.75	3673.38	3453.99	3559.71	3151.17	2684.25	3079.22	3203.63	3211.18
9.39_368.2794m/z	368.279	9.3911	pos	Tetrahydrocorticosterone	HMDB0000268	Lipids and lipid-like molecules	Steroids and steroid derivatives	Hydroxysteroids	C05476	38	0	M+NH4	C21H34O4	-0.346208	2101.72	2067.38	2075.42	1046.23	648.126	974.419	3375.01	3987.18	4152.16	3228.28	7422.11	5498.51	2166.87
9.64_448.3072m/z	448.307	9.64032	neg	Deoxycholic acid glycine conjugate	HMDB0000631	Lipids and lipid-like molecules	Steroids and steroid derivatives	Bile acids, alcohols and derivatives	C05464	38	0	M-H	C26H43NO5	0.868458	929.535	643.571	883.45	9.71517e-05	417.28	1406.17	9.71517e-05	1629.73	3589.27	911.009	553.347	502.848	3726.35
9.66_449.3141n	450.321	9.66182	pos	Chenodeoxycholic acid glycine conjugate	HMDB0000637	Lipids and lipid-like molecules	Steroids and steroid derivatives	Bile acids, alcohols and derivatives	C05466	38	0	M+H-H2O, M+H	C26H43NO5	-0.0092502	3685.25	4296.02	4039.86	1166.01	2404.3	5905.96	871.462	6887.03	11870	4448.62	3211.02	3647.73	12489.4
0.50_163.0612m/z	163.061	0.497767	pos	Paraxanthine	HMDB0001860	Organoheterocyclic compounds	Imidazopyrimidines	Purines and purine derivatives	C13747	37.9	0	M+H-H2O	C7H8N4O2	-1.34198	1644.59	1555.33	1652.9	2191.61	2250.66	2199.16	2347.46	2310.65	1952.68	1940.6	2312.83	2284.3	2094.16
0.51_162.0418m/z	162.042	0.5087	neg	Pterin	HMDB0000802	Organoheterocyclic compounds	Pteridines and derivatives	Pterins and derivatives	C00715	37.9	0	M-H	C6H5N5O	-1.9427	37.8784	29.2657	31.768	50.0863	28.3995	12.6593	53.2244	43.3298	9.71517e-05	51.9065	36.0034	28.0667	9.71517e-05
0.56_156.0655m/z	156.066	0.55605	pos	Salicylic acid	HMDB0001895	Benzenoids	Benzene and substituted derivatives	Benzoic acids and derivatives	C00805	37.9	0	M+NH4	C7H6O3	-0.0333404	502.837	756.192	690.743	1178.94	987.25	1184.31	885.646	1196.06	1169.55	1202.91	1490.19	1798.92	1669.87
0.56_162.0549m/z	162.055	0.55605	pos	Hippuric acid	HMDB0000714	Benzenoids	Benzene and substituted derivatives	Benzoic acids and derivatives	C01586	37.9	0	M+H-H2O	C9H9NO3	-0.37853	1751.18	2080.89	1898.59	2147.69	2040.35	2214.36	1903.72	2322.67	2386.83	2448.14	2429.23	2590.69	2384.41
0.71_681.4862m/z	681.486	0.714683	neg	PA(18:0/18:2(9Z,12Z))	HMDB0007861	Lipids and lipid-like molecules	Glycerophospholipids	Glycerophosphates	C00416	37.9	0	M-H2O-H	C39H73O8P	-0.419467	37278.5	33756.8	35565.4	50848.8	5223.05	48276.5	6654.14	44691.8	80232.9	37548.8	84007.9	78493.5	24339.2
0.73_249.0634m/z	249.063	0.730333	pos	Pyridoxamine 5'-phosphate	HMDB0001555	Organoheterocyclic compounds	Pyridines and derivatives	Pyridoxamines	C00647	37.9	0	M+H	C8H13N2O5P	-0.219289	8831.69	9333.57	10024.7	11501.1	11324.2	11111.2	11894.7	13245	13031	14577.4	14152.7	14498	15526.3
0.73_350.0845m/z	350.084	0.730333	pos	Acetaminophen glucuronide	HMDB0010316	Organic oxygen compounds	Organooxygen compounds	Carbohydrates and carbohydrate conjugates		37.9	0	M+Na	C14H17NO8	-0.43814	61248.7	66410.3	63901.6	29228.6	88855.5	43764.5	163364	35167.1	24306.5	68883.3	14238.5	17238	102094
0.77_267.0723m/z	267.072	0.765817	neg	Ethyl glucuronide	HMDB0010325	Organic oxygen compounds	Organooxygen compounds	Carbohydrates and carbohydrate conjugates		37.9	0	M+FA-H	C8H14O7	0.588285	4421.05	4851.32	4816.63	1397.27	2763.96	3219.32	2379.15	4690.57	5089.28	4212.39	3448.29	6403.76	6485.11
0.78_302.0634m/z	302.063	0.78175	pos	N-Acetyl-D-mannosamine 6-phosphate	HMDB0001121	Organic oxygen compounds	Organooxygen compounds	Carbohydrates and carbohydrate conjugates	C04257	37.9	0	M+H	C8H16NO9P	-0.412846	13168.4	13080.6	14097.8	15497.9	11926.5	13021.9	16364.4	13509.2	19288.2	25115.8	32041.3	20386	17022.7
0.80_204.0867m/z	204.087	0.799133	pos	beta-N-Acetylglucosamine	HMDB0000803	Organic oxygen compounds	Organooxygen compounds	Carbohydrates and carbohydrate conjugates	C03878	37.9	0	M+H-H2O	C8H15NO6	0.277045	15648.4	13778.8	14911.1	11341.2	15897.5	14404.9	19926.3	10584.2	13750.8	18755.3	19494.8	15201.3	18642.5
0.80_222.0972m/z	222.097	0.799133	pos	N-Acetyl-D-glucosamine	HMDB0000215	Organic oxygen compounds	Organooxygen compounds	Carbohydrates and carbohydrate conjugates	C00140	37.9	0	M+H	C8H15NO6	-0.244863	1178.72	1547.76	1570.48	421.378	966.384	940.751	1012.18	571.861	2138.9	1769.71	4431.17	2539.72	1623.84
0.88_559.0719n	558.064	0.8828	neg	Adenosine diphosphate ribose	HMDB0001178	Nucleosides, nucleotides, and analogues	Purine nucleotides	Purine nucleotide sugars	C00301	37.9	0	M-H2O-H, M-H	C15H23N5O14P2	0.374579	4566.46	4101.05	4447.41	5977.76	5035.87	6006.13	6502.25	5375.79	4625.44	5102.05	2370.09	4671.81	5009.46
0.89_185.1285m/z	185.129	0.890933	pos	1-(3-Pyridinyl)-1,4-butanediol	HMDB0062266	Organoheterocyclic compounds	Pyridines and derivatives	Unclassified	C19582	37.9	0	M+NH4	C9H13NO2	0.304518	1159.57	1609.5	1303.41	1460.18	1158.75	1407.06	851.781	1567.09	2652.8	1512.92	2427.23	2200.64	2339.56
1.06_249.1085m/z	249.109	1.06075	pos	N2-Succinyl-L-glutamic acid 5-semialdehyde	HMDB0001180	Organic acids and derivatives	Carboxylic acids and derivatives	Amino acids, peptides, and analogues	C05932	37.9	0	M+NH4	C9H13NO6	1.70246	1305.3	1087.88	1231.24	2.6076	1229.01	556.365	813.851	881.805	3651.2	1931.79	2462.43	3031.73	2559.46
1.10_259.0935m/z	259.093	1.09907	pos	3-Methyluridine	HMDB0004813	Nucleosides, nucleotides, and analogues	Pyrimidine nucleosides	Unclassified		37.9	0	M+H	C10H14N2O6	3.98297	30403.3	32904.8	33285.9	23114.3	34357.7	23125.1	41133.9	21663.8	44400.8	34940.3	46363.3	23649.2	37985.7
1.71_183.0653m/z	183.065	1.70987	pos	3-(2,3-dihydroxyphenyl)propanoic acid	HMDB0134042	Phenylpropanoids and polyketides	Phenylpropanoic acids	Unclassified	C04044	37.9	0	M+H	C9H10O4	0.400134	4220.96	4121.42	4008	3665.2	3420.89	3864.82	2978.42	3638.02	3144.02	2984.13	3125.04	3545.39	3127.63
1.96_204.0867m/z	204.087	1.96068	pos	N-Acetylgalactosamine	HMDB0000212	Organic oxygen compounds	Organooxygen compounds	Carbohydrates and carbohydrate conjugates	C01074	37.9	0	M+H-H2O	C8H15NO6	0.448606	2440.76	2240.71	2613.8	2849.19	2918.39	3102.92	3464.87	3222.2	2900.19	3439.41	3245.65	3722.09	4525.38
10.37_518.3252m/z	518.325	10.372	pos	LysoPC(18:3(6Z,9Z,12Z))	HMDB0010387	Lipids and lipid-like molecules	Glycerophospholipids	Glycerophosphocholines	C04230	37.9	0	M+H	C26H48NO7P	2.109	9207.59	8933.16	9024.77	10533.9	17887.2	15554.2	20921.7	9376.8	12760.7	7656.83	6039.23	6344.71	10103
10.74_339.3005m/z	339.3	10.7439	pos	Alpha-Linolenoyl ethanolamide	HMDB0013624	Organic nitrogen compounds	Organonitrogen compounds	Amines	C13828	37.9	0	M+NH4	C20H35NO2	-0.341177	19337	21416.6	20451.3	28763.1	17458	7320.77	26759.4	48547.4	7021.99	9252.19	7733.56	30511.4	37544.7
13.32_836.5418m/z	836.542	13.3239	pos	PS(18:0/22:6(4Z,7Z,10Z,13Z,16Z,19Z))	HMDB0010167	Lipids and lipid-like molecules	Glycerophospholipids	Glycerophosphoserines	C02737	37.9	0	M+H	C46H78NO10P	-2.16209	1.59394e+06	1.59594e+06	1.56801e+06	1.36279e+06	1.18103e+06	1.07965e+06	844051	879398	577295	428843	306148	197966	103154
14.98_166.1338m/z	166.134	14.9831	pos	Nornicotine	HMDB0001126	Organoheterocyclic compounds	Pyridines and derivatives	Pyrrolidinylpyridines	C06524	37.9	0	M+NH4	C9H12N2	-0.28526	200.472	310.402	274.526	309.147	76.8061	50.3711	229.622	256.206	271.216	337.187	320.991	368.351	244.602
15.90_167.0704m/z	167.07	15.897	pos	L-3-Phenyllactic acid	HMDB0000748	Phenylpropanoids and polyketides	Phenylpropanoic acids	Unclassified	C05607	37.9	0	M+H	C9H10O3	0.672372	4239.69	3830.41	4023.23	4305.31	4353.31	4263.2	4202.04	4131.28	4204.77	4231.49	4020.52	4329.33	3856.38
2.02_185.0809m/z	185.081	2.01985	pos	Vanylglycol	HMDB0001490	Benzenoids	Phenols	Methoxyphenols	C05594	37.9	0	M+H	C9H12O4	0.368007	12890.3	11784.7	12108.5	11694.1	11844.4	12308.1	10194.8	11117.4	10934.3	10948.3	11489.3	12897.7	11088.8
2.30_175.0239m/z	175.024	2.30317	neg	D-Glucuronic acid	HMDB0000127	Organic oxygen compounds	Organooxygen compounds	Carbohydrates and carbohydrate conjugates	C00191	37.9	0	M-H2O-H	C6H10O7	-4.58688	1017.76	1083.1	1035.02	542.459	656.132	542.91	2278.29	640.375	1780.81	671.145	1097.76	1899.6	1796.02
2.46_290.1345m/z	290.135	2.46403	pos	Ophthalmic acid	HMDB0005765	Organic acids and derivatives	Carboxylic acids and derivatives	Amino acids, peptides, and analogues		37.9	0	M+H	C11H19N3O6	-0.395177	1701.33	1490.6	1630.17	1453.66	1764.09	1797.62	1746.79	1614.81	2546.43	2030.4	1784.89	2791.86	2543.19
4.13_334.1396m/z	334.14	4.13168	pos	Tryptophyl-Glutamate	HMDB0029082	Organic acids and derivatives	Carboxylic acids and derivatives	Amino acids, peptides, and analogues		37.9	0	M+H	C16H19N3O5	-0.431092	1656.39	1322.61	1559.28	1693.63	1588.53	2634.82	1284.73	2161.41	1193.74	1493.7	471.986	601.935	2535.93
4.80_181.0971m/z	181.097	4.80498	pos	5-Hydroxykynurenamine	HMDB0004076	Organic oxygen compounds	Organooxygen compounds	Carbonyl compounds	C05638	37.9	0	M+H	C9H12N2O2	-0.213062	176.989	337.519	244.903	176.041	281.69	303.01	416.634	283.703	610.236	860.114	869.677	1161.36	966.798
5.42_285.0406m/z	285.041	5.42232	neg	Kaempferol	HMDB0005801	Phenylpropanoids and polyketides	Flavonoids	Flavones	C05903	37.9	0	M-H	C15H10O6	0.379245	447.49	508.958	547.677	503.157	605.539	581.871	498.925	591.946	519.383	522.116	513.589	542.333	613.444
5.49_321.0944m/z	321.094	5.48677	pos	2-Phenylethanol glucuronide	HMDB0010350	Organic oxygen compounds	Organooxygen compounds	Carbohydrates and carbohydrate conjugates	C03033	37.9	0	M+Na	C14H18O7	-0.388363	1282.75	1065.91	1220.9	1202.8	945.339	1314.07	1127.7	1068.14	1140.84	1107.87	1096.35	1459.84	1225.04
7.51_204.0867m/z	204.087	7.5113	pos	N-Acetylmannosamine	HMDB0001129	Organic oxygen compounds	Organooxygen compounds	Carbohydrates and carbohydrate conjugates	C00645	37.9	0	M+H-H2O	C8H15NO6	0.343371	345.862	467.623	402.434	424.61	467.17	427.506	500.868	512.941	424.81	460.361	466.857	590.93	506.338
7.51_233.1284m/z	233.128	7.5113	pos	Melatonin	HMDB0001389	Organoheterocyclic compounds	Indoles and derivatives	Indoles	C01598	37.9	0	M+H	C13H16N2O2	-0.120306	2017.14	1800.16	1844.44	1980.48	1916.05	1676.51	1931.21	2300.43	1942.02	1710.96	1483.36	2037.43	1525.71
8.01_448.3069m/z	448.307	8.01487	neg	Glycoursodeoxycholic acid	HMDB0000708	Lipids and lipid-like molecules	Steroids and steroid derivatives	Bile acids, alcohols and derivatives		37.9	0	M-H	C26H43NO5	0.195195	499.675	543.1	560.21	116.425	560.253	1067.52	9.71517e-05	1404.19	1057.55	9.71517e-05	359.404	2112.13	1577.8
8.37_384.2379m/z	384.238	8.36903	pos	20-Carboxy-leukotriene B4	HMDB0006059	Lipids and lipid-like molecules	Fatty Acyls	Fatty acids and conjugates	C05950	37.9	0	M+NH4	C20H30O6	-0.489892	3644.07	3462.76	3267.94	2907.51	3591.54	2862.36	3497.9	3528.92	2923.23	2223.01	2271.51	2740.87	2172.27
9.79_453.3688m/z	453.369	9.78803	pos	alpha-Tocopherol	HMDB0001893	Lipids and lipid-like molecules	Prenol lipids	Quinone and hydroquinone lipids	C02477	37.9	0	M+Na	C29H50O2	-3.37573	329.625	176.255	237.539	175.342	82.7559	244.33	84.7346	235.584	87.0993	79.4019	297.063	274.711	96.9742
9.98_195.1384m/z	195.138	9.97938	neg	(Z)-3-Hexenal	HMDB0031498	Organic oxygen compounds	Organooxygen compounds	Carbonyl compounds	C16310	37.9	0	2M-H	C6H10O	-3.30439	318.95	324.626	313.247	735.597	723.125	761.18	674.537	637.18	499.866	768.001	654.294	650.676	584.63
0.32_299.2943m/z	299.294	0.31925	pos	Tuberculostearic acid	HMDB0004085	Lipids and lipid-like molecules	Fatty Acyls	Fatty acids and conjugates	C16794	37.8	0	M+H	C19H38O2	-0.487512	5199.09	4916.09	4858.04	4203.61	3884.06	3885.74	3418.17	3060.74	3253.25	2881.21	3101.67	3330.37	3302.76
0.54_166.1226m/z	166.123	0.537833	pos	Hordenine	HMDB0004366	Benzenoids	Benzene and substituted derivatives	Phenethylamines	C06199	37.8	0	M+H	C10H15NO	-0.30038	9081.64	9075.87	10322.3	20423.6	19092.9	18280.1	14477.9	13960.6	13199.3	12623.9	10837	10113	9129.33
0.56_182.1175m/z	182.118	0.55605	pos	4-Isopropylbenzoic acid	HMDB0035268	Lipids and lipid-like molecules	Prenol lipids	Monoterpenoids	C06578	37.8	0	M+NH4	C10H12O2	-0.0703904	2271.05	2091.84	2275.13	2013.64	1954.8	2102.16	1654.52	1715.79	1471.97	1195.11	1006.92	1272.8	916.231
0.56_197.1284m/z	197.128	0.55605	pos	2(N)-Methyl-norsalsolinol	HMDB0001189	Organoheterocyclic compounds	Tetrahydroisoquinolines	Unclassified		37.8	0	M+NH4	C10H13NO2	-0.134795	1255.84	2147.2	1701.82	1985.85	1499.75	1830.01	1842.53	1853.02	1588.96	1712.23	1815.16	2075.97	1691.21
0.57_125.0963m/z	125.096	0.573283	pos	6-Methyl-3,5-heptadien-2-one	HMDB0031582	Organic oxygen compounds	Organooxygen compounds	Carbonyl compounds		37.8	0	M+H	C8H12O	1.8478	164.664	129.929	157.691	257.951	190.636	162.269	206.644	84.4163	220.171	129.152	187.064	72.9406	91.231
0.58_193.0348m/z	193.035	0.575883	neg	D-Xylono-1,5-lactone	HMDB0011676	Organoheterocyclic compounds	Lactones	Delta valerolactones	C02266	37.8	0	M+FA-H	C5H8O5	-3.70385	550.142	515.751	663.174	614.586	722.581	706.986	694.574	779.361	689.31	802.631	700.355	757.646	634.284
0.75_209.0298m/z	209.03	0.748783	neg	Galactaric acid	HMDB0000639	Organic oxygen compounds	Organooxygen compounds	Carbohydrates and carbohydrate conjugates	C00879	37.8	0	M-H	C6H10O8	-2.52225	4700.25	5863.52	5218.95	4778.89	5474.49	3226.61	6683.13	3550.41	5194.99	3657.72	6074.73	5958.5	3177.49
0.75_435.1279m/z	435.128	0.74755	pos	(-)-epicatechin-3'-O-glucuronide	HMDB0029164	Phenylpropanoids and polyketides	Flavonoids	Flavonoid glycosides		37.8	0	M+H-H2O	C21H24O11	-1.40959	7492.92	7094.21	6894.39	2799.18	2377.54	826.036	4055.99	9.71517e-05	9335.66	13147	2706.18	8737.5	9683.37
0.78_284.0529m/z	284.053	0.78175	pos	N-Acetyl-glucosamine 1-phosphate	HMDB0001367	Organic oxygen compounds	Organooxygen compounds	Carbohydrates and carbohydrate conjugates	C04256	37.8	0	M+H-H2O	C8H16NO9P	-0.265834	6033.74	4187.71	5471.86	11003.8	8640.9	7870.66	9192.85	7747.16	10403.7	7851.25	16981.4	9782.38	6378.81
0.84_266.0883m/z	266.088	0.84065	neg	N-Acetyl-b-D-galactosamine	HMDB0000853	Organic oxygen compounds	Organooxygen compounds	Carbohydrates and carbohydrate conjugates	C05021	37.8	0	M+FA-H	C8H15NO6	0.864391	794.056	681.248	678.43	849.881	643.008	701.014	611.041	636.398	637.338	429.241	730.694	540.83	529.429
0.86_190.0714m/z	190.071	0.861633	neg	4-Acetamidobutanoic acid	HMDB0003681	Organic acids and derivatives	Carboxylic acids and derivatives	Amino acids, peptides, and analogues	C02946	37.8	0	M+FA-H	C6H11NO3	-4.81664	514.919	488.248	471.878	281.479	282.081	309	340.205	466.542	708.638	620.576	506.162	942.288	593.116
1.06_185.0809m/z	185.081	1.06075	pos	Acetylcholine	HMDB0000895	Organic nitrogen compounds	Organonitrogen compounds	Quaternary ammonium salts	C01996	37.8	0	M+K	C7H16NO2+	-2.18189	3463.71	3373.07	3271.21	2864.98	2803.88	2902.74	2718.03	3012.7	2501.76	2459.07	2647.21	2312.67	2365.77
1.11_179.0244n	224.023	1.11455	neg	S-Carboxymethyl-L-cysteine	HMDB0029415	Organic acids and derivatives	Carboxylic acids and derivatives	Amino acids, peptides, and analogues		37.8	0	M-H, M+FA-H	C5H9NO4S	-4.85064	8517.06	7677.61	8172.35	8282.11	6227.93	6743.84	12898.2	4836.54	9792.84	9764.1	10400.5	12930.6	9691.24
1.11_246.0171m/z	246.017	1.11455	neg	Pyridoxal 5'-phosphate	HMDB0001491	Organoheterocyclic compounds	Pyridines and derivatives	Pyridine carboxaldehydes	C00018	37.8	0	M-H	C8H10NO6P	-0.806614	1568.85	1274.38	1375.46	949.919	752.996	430.241	589.407	992.477	1079.11	1774.58	1602.81	1007.2	1426.33
1.58_147.0805m/z	147.08	1.57668	pos	(3-Methylphenyl)methyl acetate	HMDB0041473	Benzenoids	Benzene and substituted derivatives	Benzyloxycarbonyls	C07216	37.8	0	M+H-H2O	C10H12O2	0.196284	735.931	421.112	544.656	625.896	419.924	303.578	233.587	271.474	85.7623	285.296	124.963	12.6593	26.685
1.77_147.0805m/z	147.08	1.76733	pos	3-Phenylbutyric acid	HMDB0001955	Phenylpropanoids and polyketides	Phenylpropanoic acids	Unclassified		37.8	0	M+H-H2O	C10H12O2	0.0953382	387.576	265.673	310.646	125.772	310.699	263.26	134.118	279.566	90.6791	9.71517e-05	98.7426	88.9328	9.71517e-05
1.92_161.0597m/z	161.06	1.92155	pos	Naphthalene-1,2-diol	HMDB0060497	Benzenoids	Naphthalenes	Naphthols and derivatives	C03012	37.8	0	M+H	C10H8O2	-0.157692	3529.85	2972.94	3165.47	2313.3	2436.96	2399.26	2024.86	2405.89	1863.43	1912.66	1746.16	1900.24	1351.86
10.48_263.2005m/z	263.2	10.4761	pos	alpha-Santalyl acetate	HMDB0037209	Organic oxygen compounds	Organooxygen compounds	Carbohydrates and carbohydrate conjugates	C00124	37.8	0	M+H	C17H26O2	-0.224826	1934.86	1945.61	1815.75	1855.26	2213.78	1820.96	1485.91	1497.91	1445.05	1258.49	1370.89	1253.85	1419.16
10.48_286.3103m/z	286.31	10.4761	pos	Stearaldehyde	HMDB0002384	Lipids and lipid-like molecules	Fatty Acyls	Fatty aldehydes	C01838	37.8	0	M+NH4	C18H36O	-0.405047	837.26	841.565	797.128	781.038	730.191	597.55	801.449	1417.82	348.003	953.115	823.68	608.182	1048.99
11.06_297.1464m/z	297.146	11.0562	pos	4-Hydroxy-3-polyprenylbenzoate	HMDB0060388	Lipids and lipid-like molecules	Prenol lipids	Monoterpenoids	C18131	37.8	0	M+Na	C17H22O3	0.970732	4017.37	5038.9	4664.13	5165.66	5733.23	5402.95	6047.09	4167.03	4302.85	5494.18	5422.5	2132.04	5350.15
14.72_813.5280n	814.533	14.7248	pos	PE(20:3(8Z,11Z,14Z)/22:6(4Z,7Z,10Z,13Z,16Z,19Z))	HMDB0009375	Lipids and lipid-like molecules	Glycerophospholipids	Glycerophosphoethanolamines	C00350	37.8	0	M+H-H2O, M+H	C47H76NO8P	-3.46849	8537.92	3834.18	6663.4	65482.6	241182	638797	631191	562194	417383	473113	525838	634531	639996
15.45_150.1277m/z	150.128	15.4547	pos	p-Mentha-1,3,5,8-tetraene	HMDB0029641	Benzenoids	Benzene and substituted derivatives	Phenylpropenes		37.8	0	M+NH4	C10H12	-0.0906421	590.56	604.635	665.985	558.723	622.449	403.334	576.309	649.99	636.289	667.224	803.281	628.833	693.421
15.75_369.3515m/z	369.351	15.7451	pos	Cholesterol	HMDB0000067	Lipids and lipid-like molecules	Steroids and steroid derivatives	Cholestane steroids	C00187	37.8	0	M+H-H2O	C27H46O	-0.20646	8513.49	6745.79	11940.8	23095	22189.2	23307	24731.5	19363.8	19345.6	25451.4	20354.8	29634.4	25000.8
15.88_161.0597m/z	161.06	15.8778	pos	4-Methoxycinnamic acid	HMDB0002040	Phenylpropanoids and polyketides	Cinnamic acids and derivatives	Cinnamic acids		37.8	0	M+H-H2O	C10H10O3	0.232836	1833.47	1664.65	1651.36	1377.18	1716.22	1268.7	1563.77	1323.82	1411.48	1479.57	1438.39	1148.25	967.656
15.88_182.1175m/z	182.118	15.8778	pos	2-Methylbenzyl alcohol acetate	HMDB0041472	Benzenoids	Benzene and substituted derivatives	Benzyloxycarbonyls	C07213	37.8	0	M+NH4	C10H12O2	-0.151161	827.333	1038.46	844.653	940.897	1111.01	821.283	891.451	597.427	620.18	630.828	890.008	795.612	490.335
15.92_287.2366m/z	287.237	15.9161	pos	9-cis-Retinol	HMDB0006217	Lipids and lipid-like molecules	Prenol lipids	Retinoids	C16682	37.8	0	M+H	C20H30O	-1.06113	7754.16	6375.5	6397.32	3742.11	3474.75	2323.6	1972.23	1799.43	1347.33	1253.64	983.927	898.087	471.604
2.22_413.0039m/z	413.004	2.21983	neg	Alginic acid	HMDB0029940	Organic oxygen compounds	Organooxygen compounds	Carbohydrates and carbohydrate conjugates	C01768	37.8	0	M-H	C12H16O12P2	-1.18146	13633.6	12420	11708.1	15097.5	14743.3	13140.3	11900.9	16441.9	12728.9	8255.45	9244.67	10696.1	11575.3
2.31_220.0848n	221.092	2.30833	pos	5-Hydroxy-L-tryptophan	HMDB0000472	Organoheterocyclic compounds	Indoles and derivatives	Tryptamines and derivatives	C00643	37.8	0	M+H-H2O, M+H	C11H12N2O3	-0.102027	1860.78	2026.82	1963.59	1869.72	1598.98	1090.95	2241.57	1483.19	1675.81	1547.99	1532.83	1392.35	1075.39
2.40_182.0813m/z	182.081	2.4044	pos	4-Hydroxy-4-(3-pyridyl)-butanoic acid	HMDB0001119	Organoheterocyclic compounds	Pyridines and derivatives	Unclassified	C19579	37.8	0	M+H	C9H11NO3	0.742031	3139.33	4223.25	3888.42	4954.09	5301.98	5459.85	6267.43	5520.52	7280.7	8547.36	9320.66	9974.52	10488.5
4.07_297.0483m/z	297.048	4.07092	pos	5'-Phosphoribosyl-N-formylglycinamide	HMDB0001308	Nucleosides, nucleotides, and analogues	Glycinamide ribonucleotides	Unclassified	C04376	37.8	0	M+H-H2O	C8H15N2O9P	0.174665	407.981	384.258	425.695	9.71517e-05	9.71517e-05	9.71517e-05	9.71517e-05	148.385	1561.96	932.149	1618.36	3055.66	972.411
4.44_241.1699m/z	241.17	4.44217	pos	1-Benzyl-1,2,3,4-tetrahydroisoquinoline	HMDB0004087	Organoheterocyclic compounds	Isoquinolines and derivatives	Benzylisoquinolines	C05201	37.8	0	M+NH4	C16H17N	-0.00282072	1612.42	1640.29	1638.97	1799.93	1277.92	1649.12	1621.4	1276.62	1331.8	1503.43	1344.86	1724.88	1459.59
4.52_220.0639m/z	220.064	4.52343	pos	4-ethylphenylsulfate	HMDB0062551	Organic acids and derivatives	Organic sulfuric acids and derivatives	Arylsulfates		37.8	0	M+NH4	C8H10O4S	0.320473	385.823	416.246	392.293	258.282	207.945	9.71517e-05	714.547	243.953	679.792	1773.18	946.243	1004.77	852.75
5.74_190.0714m/z	190.071	5.73755	pos	Glutarylglycine	HMDB0000590	Organic acids and derivatives	Carboxylic acids and derivatives	Amino acids, peptides, and analogues		37.8	0	M+H	C7H11NO5	2.03072	416.011	484.563	424.334	259.267	344.472	274.332	216.733	269.462	155.916	234.937	195.874	82.5778	283.379
7.45_345.2059m/z	345.206	7.44857	pos	Cortisol	HMDB0000063	Lipids and lipid-like molecules	Steroids and steroid derivatives	Hydroxysteroids	C00735	37.8	0	M+H-H2O	C21H30O5	-0.246217	733.982	639.867	684.801	416.293	752.15	48.4817	492.975	566.992	927.161	836.115	1738.73	2311.72	272.059
7.49_382.2588m/z	382.259	7.4904	pos	Dihydrocortisol	HMDB0003259	Lipids and lipid-like molecules	Steroids and steroid derivatives	Hydroxysteroids	C05471	37.8	0	M+NH4	C21H32O5	-0.00373635	295.764	269.689	277.186	188.77	57.1938	9.71517e-05	1793.92	1288.13	1205.98	326.031	560.747	347.041	53.8966
8.63_193.0863m/z	193.086	8.62705	neg	Cuminaldehyde	HMDB0002214	Lipids and lipid-like molecules	Prenol lipids	Monoterpenoids	C06577	37.8	0	M+FA-H	C10H12O	-4.54299	1874.21	1730.15	1698.48	1815.35	1678.42	1677.7	1526.69	1653.9	1552.64	1474.47	1359.8	1468.82	1460.31
8.76_330.2637m/z	330.264	8.76402	pos	11-HpODE	HMDB0062281	Lipids and lipid-like molecules	Fatty Acyls	Lineolic acids and derivatives	C07338	37.8	0	M+NH4	C18H32O4	-0.61178	5885.12	5278.59	5156.57	5097.99	5716.72	5577.42	5555.81	6856.65	6178.66	5348.09	5399.21	5932.65	4663.14
9.14_388.2691m/z	388.269	9.13845	pos	6-Keto-prostaglandin F1a	HMDB0002886	Lipids and lipid-like molecules	Fatty Acyls	Eicosanoids	C05961	37.8	0	M+NH4	C20H34O6	-0.593199	2983.45	2773.81	2823.09	2447.85	2541.85	2760.59	2270.72	2585.38	2432.27	2553.08	2227.38	2536.5	1776.09
9.70_374.2901m/z	374.29	9.70395	pos	Prostaglandin F1a	HMDB0002685	Lipids and lipid-like molecules	Fatty Acyls	Eicosanoids	C06475	37.8	0	M+NH4	C20H36O5	0.0216722	19772.5	18553.9	18811.6	18099.3	18358.6	18908.6	17579.2	19211.7	15748.4	16043.4	16116.2	18321.4	15747.9
0.00_154.0973m/z	154.097	0.00203333	pos	N-Acetylhistamine	HMDB0013253	Organic acids and derivatives	Carboxylic acids and derivatives	Carboxylic acid derivatives	C05135	37.7	0	M+H	C7H11N3O	-1.01336	8146.43	7767.69	8214.94	9012.12	9261.04	9025.72	9385.58	10634.8	11136	11089.6	11950.2	13547.4	12584
0.18_225.2212m/z	225.221	0.18115	pos	Pentadecanoic acid	HMDB0000826	Lipids and lipid-like molecules	Fatty Acyls	Fatty acids and conjugates	C16537	37.7	0	M+H-H2O	C15H30O2	-0.355134	2162.92	1468.04	1647.2	1143.31	1122.67	1047.82	1063.84	1044.35	916.407	831.101	804.99	917.031	731.326
0.44_397.3827m/z	397.383	0.438283	pos	beta-Sitosterol	HMDB0000852	Lipids and lipid-like molecules	Steroids and steroid derivatives	Stigmastanes and derivatives	C01753	37.7	0	M+H-H2O	C29H50O	-0.530524	30239.3	18850.7	20504.7	10350.5	6738.85	4161.26	2431.9	2263.68	1288.71	298.621	373.374	521.177	107.159
0.51_177.0415m/z	177.041	0.5087	neg	1,3-Dimethyluric acid	HMDB0001857	Organoheterocyclic compounds	Imidazopyrimidines	Purines and purine derivatives		37.7	0	M-H2O-H	C7H8N4O3	-1.77366	72.2218	64.9733	65.5105	82.0466	106.83	82.7561	110.343	38.9073	57.4137	127.075	93.3009	65.9512	43.8326
0.71_230.0424m/z	230.042	0.7133	pos	4-(2-Aminophenyl)-2,4-dioxobutanoic acid	HMDB0000978	Organic oxygen compounds	Organooxygen compounds	Carbonyl compounds	C01252	37.7	0	M+Na	C10H9NO4	0.136755	5558.27	5745.06	5770.12	1576.74	1118.79	1035.1	399.947	1383.11	13147.5	12795	6597.07	12888.2	9963.61
0.71_333.0595m/z	333.06	0.714683	neg	1-(sn-Glycero-3-phospho)-1D-myo-inositol	HMDB0011649	Lipids and lipid-like molecules	Glycerophospholipids	Glycerophosphoinositols	C01225	37.7	0	M-H	C9H19O11P	0.837357	5949.4	5105.2	5510.81	2775.51	1857.6	2633.05	4354.46	3262.9	4642.97	6082.16	8257.02	7840.76	7008.45
0.76_173.0427m/z	173.043	0.764567	pos	D-Ribulose	HMDB0000621	Organic oxygen compounds	Organooxygen compounds	Carbohydrates and carbohydrate conjugates	C00309	37.7	0	M+Na	C5H10O5	4.51576	2426.36	1945.16	2323.45	3936.86	3294	3377.82	3425.44	1900.94	1918.97	1386.56	3032.93	3346.02	3475.63
0.82_297.1084m/z	297.108	0.821	neg	Phenylalanyl-Serine	HMDB0029004	Organic acids and derivatives	Carboxylic acids and derivatives	Amino acids, peptides, and analogues		37.7	0	M+FA-H	C12H16N2O4	-3.35475	11715.3	8904.26	10515.2	12852.4	9427.22	13607.3	9300.95	14090	9394.13	7338.46	9966.53	10637.1	8380.48
1.10_179.0482m/z	179.048	1.09907	pos	Cysteinylglycine	HMDB0000078	Organic acids and derivatives	Carboxylic acids and derivatives	Amino acids, peptides, and analogues	C01419	37.7	0	M+H	C5H10N2O3S	-1.5327	5740.95	6388.45	5466.54	5546.47	7153.01	5934.52	2535.14	11927.9	10633.6	7186.99	3898.78	17492.2	11678.1
1.17_280.0688m/z	280.069	1.17132	neg	8-Hydroxyguanosine	HMDB0002044	Nucleosides, nucleotides, and analogues	Purine nucleosides	Unclassified		37.7	0	M-H2O-H	C10H13N5O6	0.343511	1300.41	1323.94	1542.92	1207.52	1079.13	174.095	302.415	245.896	484.306	1871.33	2459.37	772.4	1087.49
1.58_266.0336m/z	266.034	1.57668	pos	Vanillic acid 4-sulfate	HMDB0041788	Benzenoids	Benzene and substituted derivatives	Benzoic acids and derivatives		37.7	0	M+NH4	C8H8O7S	2.70874	14594.8	13654.9	14299.6	17657.5	21795.9	17358.4	18361.7	14983.2	21912.1	18155.6	21515.9	21113.3	23947.5
1.84_131.0856m/z	131.086	1.8443	pos	Anethole	HMDB0030837	Benzenoids	Phenol ethers	Anisoles		37.7	0	M+H-H2O	C10H12O	0.792545	2412.73	2384.5	2292.28	1986.45	1792.51	1854.19	1660.43	1901.21	1720.55	1482.31	1388.9	1451.57	1314.06
10.02_312.2897m/z	312.29	10.0178	pos	Dihydroceramide	HMDB0006752	Organic acids and derivatives	Carboxylic acids and derivatives	Carboxylic acid derivatives	C12126	37.7	0	M+H-H2O	C19H39NO3	-0.129468	2248.04	2433.53	2453.41	463.489	758.953	612.262	265.896	625.071	760.277	2260.97	2259.35	903.143	717.469
10.39_433.3426m/z	433.343	10.393	pos	4,4-Dimethylcholesta-8,14,24-trienol	HMDB0001023	Lipids and lipid-like molecules	Steroids and steroid derivatives	Cholestane steroids	C11455	37.7	0	M+Na	C29H46O	-3.54065	474.789	325.227	365.46	337.439	121.406	139.019	237.367	242.414	498.29	710.687	960.692	225.72	672.823
10.87_277.2163m/z	277.216	10.8661	pos	17-Hydroxylinolenic acid	HMDB0011108	Lipids and lipid-like molecules	Fatty Acyls	Lineolic acids and derivatives	C16346	37.7	0	M+H-H2O	C18H30O3	0.39108	1183.08	1101.02	1042.04	1179.89	853.894	756.563	794.765	1114.88	644.67	623.988	579.165	914.496	844.01
10.93_196.1082m/z	196.108	10.9298	pos	alpha-[3-(Nitrosoamino)propyl]-3-pyridinemethanol	HMDB0062443	Organoheterocyclic compounds	Pyridines and derivatives	Unclassified	C19581	37.7	0	M+H	C9H13N3O2	0.624044	257.903	284	274.84	377.744	454.875	360.407	370.741	294.532	173.452	255.085	328.781	535.815	514.104
10.93_314.3416m/z	314.342	10.9298	pos	Thromboxane	HMDB0003208	Lipids and lipid-like molecules	Fatty Acyls	Eicosanoids	C02198	37.7	0	M+NH4	C20H40O	-0.386159	1594.5	1158.27	1277.72	1000.1	837.562	755.485	1104.7	2125.34	690.98	1187.5	1668.3	1152.02	1277.75
11.43_356.2793m/z	356.279	11.4321	pos	14,15-DiHETrE	HMDB0002265	Lipids and lipid-like molecules	Fatty Acyls	Eicosanoids	C14775	37.7	0	M+NH4	C20H34O4	-0.603352	4038.53	4382.43	4153.63	3352.64	3526.34	3772.76	3280.4	2858.28	2704.2	3743.06	4307.01	3662.69	2532.3
11.93_324.2895m/z	324.289	11.9331	pos	8,11,14-Eicosatrienoic acid	HMDB0002925	Lipids and lipid-like molecules	Fatty Acyls	Fatty acids and conjugates	C03242	37.7	0	M+NH4	C20H34O2	-0.789717	3728.3	3144.72	3458.5	4036.57	4695.69	3024.07	3521.91	3260.78	4535.15	4067.38	5845.51	3145.03	2444.36
12.06_205.1951m/z	205.195	12.0569	pos	alpha-Farnesene	HMDB0036065	Lipids and lipid-like molecules	Prenol lipids	Sesquiterpenoids	C09665	37.7	0	M+H	C15H24	-0.131533	1012.04	1045.57	1021.1	1004.57	858.988	1009.84	832.265	859.091	1069.06	1136.5	987.549	1010.37	1017.47
12.25_508.3765m/z	508.377	12.2452	pos	LysoPC(P-18:0)	HMDB0013122	Lipids and lipid-like molecules	Glycerophospholipids	Glycerophosphocholines	C04230	37.7	0	M+H	C26H54NO6P	0.773597	7141.91	6784.54	7178.47	5809.44	4539.09	5999.83	10838.6	4660.33	5724.57	9772.61	8746.42	4028.89	12701.2
13.48_588.4401m/z	588.44	13.4827	pos	LysoPC(24:1(15Z))	HMDB0010406	Lipids and lipid-like molecules	Glycerophospholipids	Glycerophosphocholines	C04230	37.7	0	M+H-H2O	C32H64NO7P	2.15371	18961.8	19031.9	19185.8	10978.9	6639.77	10849.7	28578.4	47154.4	20706.3	17069.9	24671.1	6647.08	5459.77
14.41_590.4558m/z	590.456	14.4055	pos	LysoPC(24:0)	HMDB0010405	Lipids and lipid-like molecules	Glycerophospholipids	Glycerophosphocholines	C04230	37.7	0	M+H-H2O	C32H66NO7P	2.38037	14954.2	14677.2	14983.7	15345	12833.1	19657.5	21267	33427.4	7329.03	11262.5	11408.7	2937.51	5929.07
14.70_210.1237m/z	210.124	14.7033	pos	Cotinine N-oxide	HMDB0001411	Organoheterocyclic compounds	Pyridines and derivatives	Pyrrolidinylpyridines		37.7	0	M+NH4	C10H12N2O2	-0.203985	507.741	600.649	567.849	602.858	633.434	751.323	589.212	669.501	729.335	741.086	631.853	544.932	888.24
15.30_163.1229m/z	163.123	15.3048	pos	Anabasine	HMDB0004350	Alkaloids and derivatives	Unclassified	Unclassified	C06180	37.7	0	M+H	C10H14N2	-0.392255	5721.85	5340.84	5289.43	4575.61	4321.91	3486	3903.19	4352.54	4268.37	3638.57	4496.22	3423.26	3535.39
15.56_192.1132m/z	192.113	15.5586	pos	1H-Indole-3-acetamide	HMDB0029739	Organoheterocyclic compounds	Indoles and derivatives	Indoles	C02693	37.7	0	M+NH4	C10H10N2O	0.356796	75.4458	61.6242	58.2976	78.2937	124.995	41.6603	93.0871	53.6173	50.1369	92.1478	55.1485	50.5521	9.71517e-05
15.84_194.0925m/z	194.093	15.8388	pos	4-(Nitrosoamino)-1-(3-pyridinyl)-1-butanone	HMDB0062376	Organic oxygen compounds	Organooxygen compounds	Carbonyl compounds	C19564	37.7	0	M+H	C9H11N3O2	0.645312	1525.07	1318.14	1445.48	1591.08	1404.54	1933.01	1595.79	1931.08	1950.01	1980.38	2154.3	1925.02	1781.8
15.95_179.0703m/z	179.07	15.955	pos	1,2-Dihydroxy-3,4-epoxy-1,2,3,4-tetrahydronaphthalene	HMDB0062273	Benzenoids	Tetralins	Unclassified	C14784	37.7	0	M+H	C10H10O3	0.354415	2163.7	1843.77	1982.32	2034.74	2246.96	2026.2	1835.85	2214.16	2027.54	1744.39	1967.53	1888.15	1702.02
3.85_190.9788m/z	190.979	3.8499	pos	Mercaptopurine	HMDB0015167	Organoheterocyclic compounds	Imidazopyrimidines	Purines and purine derivatives	C02380	37.7	0	M+K	C5H4N4S	0.0746204	211.432	145.518	175.921	185.429	73.2728	65.4936	101.741	225.469	87.3508	62.6654	110.706	149.919	77.4126
3.87_460.1940m/z	460.194	3.87	pos	5-Methyltetrahydrofolic acid	HMDB0001396	Organoheterocyclic compounds	Pteridines and derivatives	Pterins and derivatives	C00440	37.7	0	M+H	C20H25N7O6	0.12221	3174.11	2784.64	2919.82	2665.45	2641.41	4390.67	3774.16	4378.58	3273.35	3684.85	2668.49	3193.89	3745.35
4.21_159.0917m/z	159.092	4.21245	pos	Cotinine	HMDB0001046	Organoheterocyclic compounds	Pyridines and derivatives	Pyrrolidinylpyridines		37.7	0	M+H-H2O	C10H12N2O	-0.131678	3010.37	3443.64	3365.53	3608.22	4167.01	3597.5	4001.37	3442.36	4474.39	3757.09	4251.79	4024.53	4023.16
4.95_161.1074m/z	161.107	4.94833	pos	Pseudooxynicotine	HMDB0001240	Organic oxygen compounds	Organooxygen compounds	Carbonyl compounds	C20361	37.7	0	M+H-H2O	C10H14N2O	0.416923	1300.36	1256.41	1249.87	1312.81	1251.93	1265.77	1214.43	1349.04	1363.91	1268.13	1189.27	1335.01	1357.97
4.97_222.9858m/z	222.986	4.96888	pos	5-Hydroxyisourate	HMDB0030097	Organoheterocyclic compounds	Imidazopyrimidines	Purines and purine derivatives	C11821	37.7	0	M+K	C5H4N4O4	-3.24761	1098.04	1124.2	1107.82	1054.86	1503.16	229.455	1789.97	1196.88	2104.01	938.433	2988.81	2554.67	1082.52
5.34_193.0496m/z	193.05	5.3419	pos	Vanilpyruvic acid	HMDB0011714	Benzenoids	Benzene and substituted derivatives	Phenylpyruvic acid derivatives		37.7	0	M+H-H2O	C10H10O5	0.207103	1003.02	1007.67	1074.64	977.949	1078.11	985.526	1061.96	999.818	1055.96	935.462	1074.13	1035.79	1316.62
5.34_197.1285m/z	197.129	5.3419	pos	(R)-Salsolinol	HMDB0005199	Organoheterocyclic compounds	Tetrahydroisoquinolines	Unclassified	C09642	37.7	0	M+NH4	C10H13NO2	0.378113	2140.37	2361.71	2275.79	2343.17	2424.19	2316.92	2140.94	2287.51	1895.85	2126.25	2470.76	2355.61	2354.59
5.43_212.0917m/z	212.092	5.42537	pos	3-Methoxytyrosine	HMDB0001434	Organic acids and derivatives	Carboxylic acids and derivatives	Amino acids, peptides, and analogues		37.7	0	M+H	C10H13NO4	-0.126454	118.579	84.8449	130.428	108.902	204.417	109.78	171.27	192.403	119.972	146.72	269.194	257.307	123.217
6.61_417.1656m/z	417.166	6.61305	pos	Pentosidine	HMDB0003933	Organic acids and derivatives	Carboxylic acids and derivatives	Amino acids, peptides, and analogues		37.7	0	M+K	C17H26N6O4	2.36492	5090.78	4037.78	4092.64	3438.71	4083.45	3366.4	4038.53	4307.23	4043.98	3158.15	3262.83	4394.6	3379.99
7.36_336.2531m/z	336.253	7.36497	pos	15-KETE	HMDB0010210	Lipids and lipid-like molecules	Fatty Acyls	Fatty acids and conjugates	C04577	37.7	0	M+NH4	C20H30O3	-0.650238	1868.9	2225.54	1898.93	785.622	1919.55	1689.04	1938.33	644.905	1974.91	1738.5	1292.6	2315.96	911.287
8.20_221.0816m/z	221.082	8.20482	neg	Monoisobutyl phthalic acid	HMDB0002056	Benzenoids	Benzene and substituted derivatives	Benzoic acids and derivatives		37.7	0	M-H	C12H14O4	-1.37389	2217.3	2491.3	2541.52	2716.04	2477.22	2447.39	2309.27	2830.47	2567.94	2375.69	2422.56	3070.04	2607.11
9.89_318.3003m/z	318.3	9.89183	pos	Phytosphingosine	HMDB0004610	Organic nitrogen compounds	Organonitrogen compounds	Amines	C12144	37.7	0	M+H	C18H39NO3	0.0969557	1198.75	1327.27	1193.23	995.186	998.753	1035.96	858.239	868.486	1059.9	1004.96	1112.41	735.463	661.643
0.46_163.0753m/z	163.075	0.458217	pos	3-Methoxybenzenepropanoic acid	HMDB0011751	Phenylpropanoids and polyketides	Phenylpropanoic acids	Unclassified		37.6	0	M+H-H2O	C10H12O3	-0.0538442	10359.7	10233.1	9976.79	9157.18	8978.01	9276.12	8257.41	8963.63	8225.91	8626.96	8577.8	8591.41	8437.7
0.80_431.1047m/z	431.105	0.801033	neg	Bisnorbiotin	HMDB0004821	Organic acids and derivatives	Carboxylic acids and derivatives	Amino acids, peptides, and analogues	C20384	37.6	0	2M-H	C8H12N2O3S	-4.00732	5631.93	6039.44	5151.98	2901.71	14147.7	5557.56	10735.7	2713.31	1534.67	3083.83	2376.89	2767.94	5433.8
0.98_167.0558m/z	167.056	0.983117	pos	7-Methylxanthine	HMDB0001991	Organoheterocyclic compounds	Imidazopyrimidines	Purines and purine derivatives	C16353	37.6	0	M+H	C6H6N4O2	-3.13428	2161.32	2116.13	1908.64	1340.06	1304.81	1412.96	989.548	1379.5	1118.3	1333.4	1391.85	1255.13	1431.22
1.09_323.0285m/z	323.029	1.09353	neg	Uridine 5'-monophosphate	HMDB0000288	Nucleosides, nucleotides, and analogues	Pyrimidine nucleotides	Pyrimidine ribonucleotides	C00105	37.6	0	M-H	C9H13N2O9P	-0.176071	1593.67	1517.24	1527.65	1004.14	1442.52	1425.24	725.656	769.213	753.769	1024.54	1371.43	761.065	1134.27
1.09_505.9885m/z	505.988	1.09353	neg	Adenosine triphosphate	HMDB0000538	Nucleosides, nucleotides, and analogues	Purine nucleotides	Purine ribonucleotides	C00002	37.6	0	M-H	C10H16N5O13P3	0.0530652	1775.85	2045.81	2324.59	1239.88	1342.76	1063.9	906.044	1752.52	1338.21	2280.78	2054.51	1498.28	2607.9
1.84_321.2423m/z	321.242	1.8443	pos	11,12-DiHETrE	HMDB0002314	Lipids and lipid-like molecules	Fatty Acyls	Eicosanoids	C14774	37.6	0	M+H-H2O	C20H34O4	-0.2227	4489.58	3312.24	3652.25	2647.01	2195.89	2173.96	1438.03	1718.18	1330.91	412.883	679.276	439.868	151.054
10.60_380.2794m/z	380.279	10.6019	pos	PGF2a ethanolamide	HMDB0013628	Lipids and lipid-like molecules	Fatty Acyls	Eicosanoids	C13828	37.6	0	M+H-H2O	C22H39NO5	-0.3179	3585.72	2883.13	2993.99	2812.56	2886.14	3019.21	3461.33	3462.85	3171.82	2491.88	2028.88	3094.33	1866.27
2.29_464.0814m/z	464.081	2.29007	pos	Adenylsuccinic acid	HMDB0000536	Benzenoids	Benzene and substituted derivatives	Biphenyls and derivatives	C03794	37.6	0	M+H	C14H18N5O11P	0.25752	3003.48	2855.79	3327.02	2915.82	2685.56	447.251	7603	1681.32	4488.26	2972.61	5434.16	2988.44	6669.65
3.43_298.1285m/z	298.128	3.43328	pos	Phenethylamine glucuronide	HMDB0010323	Organic oxygen compounds	Organooxygen compounds	Carbohydrates and carbohydrate conjugates	C03033	37.6	0	M+H	C14H19NO6	-0.15089	974.517	1320.64	1076.7	288.852	509.335	232.401	714.994	428.635	2853.09	1763.09	1951.04	1490.77	1748.5
3.79_211.1441m/z	211.144	3.78948	pos	(R)-N-Methylsalsolinol	HMDB0003626	Organoheterocyclic compounds	Tetrahydroisoquinolines	Unclassified		37.6	0	M+NH4	C11H15NO2	-0.0230448	978.395	887.197	946.264	970.649	1161.56	1037.9	1135.99	1208.21	1206.83	844.533	1224.33	1095.18	1207.46
4.64_173.1074m/z	173.107	4.64388	pos	4-Phenylpyridine	HMDB0033123	Organoheterocyclic compounds	Pyridines and derivatives	Phenylpyridines	C11310	37.6	0	M+NH4	C11H9N	0.517575	291.638	288.693	287.121	213.944	243.889	350.044	260.812	298.789	292.13	342.327	214.075	375.662	360.949
4.97_211.1441m/z	211.144	4.96888	pos	(S)-N-Methylsalsolinol	HMDB0003892	Organoheterocyclic compounds	Tetrahydroisoquinolines	Unclassified		37.6	0	M+NH4	C11H15NO2	0.0885347	1567.98	1635.92	1568.09	1576.62	1521.35	1673.29	1616.89	1606.88	1773.14	1859.97	1891.14	1618.34	1913.67
6.26_514.2843m/z	514.284	6.26492	neg	Taurocholic acid	HMDB0000036	Lipids and lipid-like molecules	Steroids and steroid derivatives	Bile acids, alcohols and derivatives	C05122	37.6	0	M-H	C26H45NO7S	-0.110417	3523.47	3753.4	3691	14201.1	2910.94	2644.99	2870.82	3287.93	2909.97	2519.59	2779.83	2988.48	4221.46
6.55_353.2322m/z	353.232	6.55042	pos	Prostaglandin I2	HMDB0001335	Lipids and lipid-like molecules	Fatty Acyls	Eicosanoids	C01312	37.6	0	M+H	C20H32O5	-0.129297	1719.1	1389.48	1602.34	2443.55	3567.88	1683.28	755.109	1280.87	1642.05	1378.87	3991.6	960.723	1478.93
7.76_391.2129m/z	391.213	7.76173	neg	Corticosterone	HMDB0001547	Lipids and lipid-like molecules	Steroids and steroid derivatives	Hydroxysteroids	C02140	37.6	0	M+FA-H	C21H30O4	0.918693	805.361	653.418	875.782	470.263	918.974	145.537	1032.79	450.831	1204.63	848.359	1518.28	3592.31	1567.59
8.33_287.1639m/z	287.164	8.32712	pos	16b-Hydroxyestrone	HMDB0000313	Lipids and lipid-like molecules	Steroids and steroid derivatives	Estrane steroids	C05300	37.6	0	M+H	C18H22O3	-0.876527	1194.51	863.801	989.632	1032.74	1105.55	1121.52	1374.58	1120.21	1284.15	865.594	983.84	1168.15	928.102
9.18_330.2637m/z	330.264	9.18052	pos	(10E,12Z)-(9S)-9-Hydroperoxyoctadeca-10,12-dienoic acid	HMDB0062434	Lipids and lipid-like molecules	Fatty Acyls	Lineolic acids and derivatives	C14827	37.6	0	M+NH4	C18H32O4	-0.507457	11953.4	10997.8	10926	10801.6	11046.9	10849.6	10944	12215.3	10548.4	9487.75	9195.14	10770.2	9259.52
9.66_384.9930m/z	384.993	9.6615	neg	D-Tagatose 1,6-bisphosphate	HMDB0006872	Organic oxygen compounds	Organooxygen compounds	Carbohydrates and carbohydrate conjugates	C03785	37.6	0	M+FA-H	C6H14O12P2	-3.80276	24686	24787.3	22823	24271	24122.6	23417.4	20919	22217.1	21864.5	22512.8	18781.3	22355.8	20242.4
9.81_370.2587m/z	370.259	9.80915	pos	Prostaglandin E2	HMDB0001220	Lipids and lipid-like molecules	Fatty Acyls	Eicosanoids	C00584	37.6	0	M+NH4	C20H32O5	-0.338806	6360.86	4937.47	5172	5337.06	5509.15	4954.93	5784.71	6050.57	5143.96	4731.16	5774.13	5168.95	4229.85
0.64_193.0351m/z	193.035	0.64325	pos	Citric acid	HMDB0000094	Organic acids and derivatives	Carboxylic acids and derivatives	Tricarboxylic acids and derivatives	C00158	37.5	0	M+H	C6H8O7	4.09464	230.672	316.055	265.868	294.097	281.325	170.228	216.872	173.788	112.279	257.5	839.463	255.047	440.151
0.88_290.0996m/z	290.1	0.8828	neg	Asparaginyl-Hydroxyproline	HMDB0028732	Organic acids and derivatives	Carboxylic acids and derivatives	Amino acids, peptides, and analogues		37.5	0	M+FA-H	C9H15N3O5	0.724875	676.386	755.189	685.536	705.618	452.261	290.035	300.057	570.889	784.754	886.14	397.965	581.828	918.243
1.10_282.1193m/z	282.119	1.09907	pos	N6-Methyladenosine	HMDB0004044	Nucleosides, nucleotides, and analogues	Purine nucleosides	Unclassified		37.5	0	M+H	C11H15N5O4	-1.19759	12032.1	11145.8	12131.9	10985	16414	6726.97	13422	8711.55	14855	12140.7	16330.5	15940.5	13052.3
1.11_274.0934m/z	274.093	1.11455	neg	N-Acetylmuramate	HMDB0060493	Organic oxygen compounds	Organooxygen compounds	Carbohydrates and carbohydrate conjugates	C02713	37.5	0	M-H2O-H	C11H19NO8	0.584926	2801.48	2327.02	2529.72	510.432	816.438	186.719	1010.91	309.922	4822.27	5148.3	5099.68	4286.28	4478.87
10.06_388.2692m/z	388.269	10.0599	pos	Thromboxane B2	HMDB0003252	Lipids and lipid-like molecules	Fatty Acyls	Eicosanoids	C05963	37.5	0	M+NH4	C20H34O6	-0.509622	3893.07	2894.28	3278.28	3332.22	2777.34	3115.48	2615.76	2698.67	3183.4	2628.28	2828.71	2823.51	2763.11
10.66_518.9895m/z	518.99	10.6596	neg	Caffeic acid 3-sulfate	HMDB0041706	Phenylpropanoids and polyketides	Cinnamic acids and derivatives	Hydroxycinnamic acids and derivatives		37.5	0	2M-H	C9H8O7S	-2.56083	341202	326014	323572	337596	340085	344900	319732	330659	318204	300854	294189	304521	300538
11.37_548.5402m/z	548.54	11.3688	pos	Ceramide (d18:1/18:0)	HMDB0004950	Lipids and lipid-like molecules	Sphingolipids	Ceramides	C00195	37.5	0	M+H-H2O	C36H71NO3	0.187882	47337.9	29171.7	27413.1	2268.65	1184.38	11549.2	28879.4	47267.3	47612.2	36782.1	50112.6	58684	39826.8
13.12_552.4026m/z	552.403	13.1203	pos	LysoPC(20:0/0:0)	HMDB0010390	Lipids and lipid-like molecules	Glycerophospholipids	Glycerophosphocholines	C04230	37.5	0	M+H	C28H58NO7P	0.409855	15266.9	17275.3	16577.8	19368.3	20834.6	15139.8	34017.8	11401	14556.8	19164.6	15557.1	5527.75	17738.5
13.99_464.9618m/z	464.962	13.9852	neg	Inositol 1,3,4-trisphosphate	HMDB0001143	Organic oxygen compounds	Organooxygen compounds	Alcohols and polyols	C01243	37.5	0	M+FA-H	C6H15O15P3	2.9478	30531.1	30332.8	32099.1	30287.3	31457.3	34736.5	31434.4	32881.6	32941.4	32355.5	33175.3	36177.4	34081.1
2.43_426.0226m/z	426.023	2.42962	neg	Adenosine 3',5'-diphosphate	HMDB0000061	Nucleosides, nucleotides, and analogues	Purine nucleotides	Purine ribonucleotides	C00054	37.5	0	M-H	C10H15N5O10P2	1.07564	4545.38	5017.24	5027.25	7214.55	6501.2	6840.78	8930.2	7811.99	5043.67	5887.22	5103.76	7477.07	5156.45
2.58_263.0697m/z	263.07	2.5821	pos	1-Methyl-6-phenyl-1H-imidazo[4,5-b]pyridin-2-amine	HMDB0041008	Organoheterocyclic compounds	Pyridines and derivatives	Phenylpyridines	C16038	37.5	0	M+K	C13H12N4	1.5244	1021.61	554.921	1088.7	1452.7	1912.01	1562.51	1498.4	2099.76	1830.5	675.401	1466.23	958.467	3273.36
3.67_187.1080m/z	187.108	3.67327	neg	Alanyl-Valine	HMDB0028700	Organic acids and derivatives	Carboxylic acids and derivatives	Amino acids, peptides, and analogues		37.5	0	M-H	C8H16N2O3	-4.14092	816.402	775.438	778.12	972.102	653.984	1510.77	740.609	797.443	618.325	456.758	240.307	295.519	1190.47
3.67_449.2065m/z	449.206	3.67002	pos	LysoPA(16:0/0:0)	HMDB0007853	Lipids and lipid-like molecules	Glycerophospholipids	Glycerophosphates	C04036	37.5	0	M+K	C19H39O7P	-0.0118835	4405.66	5009.43	4876.11	5486.15	5497.6	10726.2	5699.93	5539.12	5438.52	8176.02	7855.13	4032.58	4329.43
3.75_261.1265m/z	261.127	3.74923	pos	Pantetheine	HMDB0003426	Organic acids and derivatives	Carboxylic acids and derivatives	Amino acids, peptides, and analogues	C00831	37.5	0	M+H-H2O	C11H22N2O4S	-0.740122	758.454	762.725	755.486	469.027	848.608	843.928	594.753	1199.09	1164.51	493.573	452.745	1201.63	1486.03
4.21_221.0922m/z	221.092	4.21245	pos	Indolepyruvate	HMDB0060484	Organoheterocyclic compounds	Indoles and derivatives	Indolyl carboxylic acids and derivatives	C00331	37.5	0	M+NH4	C11H9NO3	0.564069	417.09	490.197	515.203	732.985	888.882	775.226	924.2	601.726	747.451	741.813	1029.53	707.717	624.014
5.13_268.1391m/z	268.139	5.13398	pos	beta-Alanyl-L-arginine	HMDB0060441	Organic acids and derivatives	Peptidomimetics	Hybrid peptides	C05340	37.5	0	M+Na	C9H19N5O3	4.57798	7061.26	6725.66	6742.26	6606.66	5962.08	6154.64	5411.05	5773.13	5714.06	5511.35	5423.79	5219.22	4858.25
7.18_338.2323m/z	338.232	7.17702	pos	5'-Carboxy-alpha-chromanol	HMDB0012798	Organoheterocyclic compounds	Benzopyrans	1-benzopyrans		37.5	0	M+NH4	C19H28O4	-0.765586	498.883	504.082	547.483	499.791	315.608	463.167	1003.76	758.772	252.172	814.745	676.242	358.014	574.899
0.04_197.1900m/z	197.19	0.0422333	pos	Tridecanoic acid	HMDB0000910	Lipids and lipid-like molecules	Fatty Acyls	Fatty acids and conjugates	C17076	37.4	0	M+H-H2O	C13H26O2	-0.0865311	7736.15	7512.48	7128	6788.42	6114.06	5694.17	4891.49	4911.28	4571.36	5385.06	4778.31	4951.51	3921.68
0.48_269.2264m/z	269.226	0.478083	pos	11-cis-Retinol	HMDB0006216	Lipids and lipid-like molecules	Prenol lipids	Retinoids	C00899	37.4	0	M+H-H2O	C20H30O	-0.0100914	3974.45	2349.28	2759.62	1921.75	1244.35	950.669	593.349	476.515	219.194	9.71517e-05	73.7352	9.71517e-05	9.71517e-05
0.56_183.1124m/z	183.112	0.55605	pos	4-Hydroxy-1-(3-pyridinyl)-1-butanone	HMDB0062402	Organic oxygen compounds	Organooxygen compounds	Carbonyl compounds	C19565	37.4	0	M+NH4	C9H11NO2	-2.42794	425.125	503.717	346.032	422.257	306.891	546.582	322.491	570.177	763.742	950.276	551.065	848.493	736.405
0.57_248.9567m/z	248.957	0.573283	pos	2,3-Diphosphoglyceric acid	HMDB0001294	Organic oxygen compounds	Organooxygen compounds	Carbohydrates and carbohydrate conjugates	C01159	37.4	0	M+H-H2O	C3H8O10P2	2.52346	2100.13	1949.76	1960.78	2105.15	2288.07	1864.12	1636.48	2366.39	1975.25	2211.73	2513.18	2380.89	2161.26
0.70_225.0990m/z	225.099	0.696933	neg	Alanyl-Histidine	HMDB0028689	Organic acids and derivatives	Carboxylic acids and derivatives	Amino acids, peptides, and analogues		37.4	0	M-H	C9H14N4O3	-1.43834	766.391	1681.02	1298.46	1230.05	4006.71	760.881	1119.21	1942.31	1290.83	1487.44	9.71517e-05	1415.18	1348.15
0.77_174.0400m/z	174.04	0.765817	neg	N-Acetyl-L-aspartic acid	HMDB0000812	Organic acids and derivatives	Carboxylic acids and derivatives	Amino acids, peptides, and analogues	C01042	37.4	0	M-H	C6H9NO5	-4.7192	217.74	175.783	210.538	242.032	81.8239	107.586	255.327	113.371	47.6661	172.938	440.384	359.811	300.152
0.78_181.0709m/z	181.071	0.783	neg	Galactitol	HMDB0000107	Organic oxygen compounds	Organooxygen compounds	Carbohydrates and carbohydrate conjugates	C01697	37.4	0	M-H	C6H14O6	-4.63537	642.561	446.931	530.445	569.394	9.71517e-05	272.097	879.982	198.947	70.2353	443.778	403.382	538.575	1351.41
0.80_253.0500m/z	253.05	0.801033	neg	5-L-Glutamyl-taurine	HMDB0004195	Organic acids and derivatives	Carboxylic acids and derivatives	Amino acids, peptides, and analogues	C05844	37.4	0	M-H	C7H14N2O6S	0.104691	4808.04	4189.72	4427.24	2736.53	3230.88	1930.67	2443.83	2482.69	6197.62	5666.44	4746.47	4668.3	6365.06
0.82_189.0874m/z	189.087	0.821	neg	Diaminopimelic acid	HMDB0001370	Organic acids and derivatives	Carboxylic acids and derivatives	Amino acids, peptides, and analogues	C00666	37.4	0	M-H	C7H14N2O4	-3.53394	1409.38	1142.6	1261.02	1860.56	575.352	1299.98	1127.88	1488.53	1213.24	1131.61	716.829	1605.04	1577.71
0.88_188.1034m/z	188.103	0.8828	neg	Homocitrulline	HMDB0000679	Organic acids and derivatives	Carboxylic acids and derivatives	Amino acids, peptides, and analogues	C02427	37.4	0	M-H	C7H15N3O3	-3.33972	783.548	604.348	696.589	445.856	459.165	582.24	431.409	360.142	1151.97	742.696	571.846	1144.65	667.19
0.88_240.0182m/z	240.018	0.8828	neg	Glucosamine 6-sulfate	HMDB0000592	Organic oxygen compounds	Organooxygen compounds	Carbohydrates and carbohydrate conjugates	C04132	37.4	0	M-H2O-H	C6H13NO8S	-0.465504	930.437	1041.57	1025.99	795.933	564.271	646.341	1290.95	634.093	1387.5	1199.58	870.297	1546.26	1205.89
0.88_323.0288m/z	323.029	0.8828	neg	Pseudouridine 5'-phosphate	HMDB0001271	Organic oxygen compounds	Organooxygen compounds	Carbohydrates and carbohydrate conjugates	C01168	37.4	0	M-H	C9H13N2O9P	0.740213	1325.09	1309.87	1355.08	889.345	1327.66	1015.42	1207.12	898.236	1626.45	1512.16	1452.56	1381.45	1418.56
0.88_613.1400m/z	613.14	0.8828	neg	Cytidine monophosphate N-acetylneuraminic acid	HMDB0001176	Nucleosides, nucleotides, and analogues	Pyrimidine nucleotides	Pyrimidine nucleotide sugars	C00128	37.4	0	M-H	C20H31N4O16P	-0.0046423	2211.75	1614.19	2134.05	1742.97	1878.21	1386.13	2144.52	1892.04	2251.62	2671.03	3769.5	3380.37	3046.94
0.95_177.0396m/z	177.04	0.945717	neg	Gluconolactone	HMDB0000150	Organic oxygen compounds	Organooxygen compounds	Carbohydrates and carbohydrate conjugates	C00198	37.4	0	M-H	C6H10O6	-4.8026	934.759	955.236	943.279	633.224	824.188	760.876	849.092	592.961	1038.77	1429.03	973.146	1043.21	1655.46
1.02_210.1256n	211.133	1.02188	pos	Jasmonic acid	HMDB0032797	Lipids and lipid-like molecules	Fatty Acyls	Lineolic acids and derivatives	C08491	37.4	0	M+H, M+NH4, M+H-H2O	C12H18O3	0.199984	14334.9	12076.3	12164.2	10952.6	9074.69	8720.67	7947.07	8052.2	6366.6	6978.32	6065.64	5673.89	6056.5
1.11_167.0202m/z	167.02	1.11455	neg	Methyl propyl disulfide	HMDB0031872	Organosulfur compounds	Organic disulfides	Dialkyldisulfides		37.4	4.01	M+FA-H	C4H10S2	-3.49523	33052.7	31955.2	32322.5	34896.2	30279.4	24321.1	37252.3	27163.8	24015.1	37580	68116.6	44035.6	31890.3
1.34_180.0658m/z	180.066	1.33927	neg	o-Tyrosine	HMDB0006050	Organic acids and derivatives	Carboxylic acids and derivatives	Amino acids, peptides, and analogues		37.4	0	M-H	C9H11NO3	-4.25513	385.562	403.851	539.453	634.613	1004.48	701.94	798.271	716.098	1050.29	703.752	575.713	924.429	1191.56
11.16_372.2743m/z	372.274	11.16	pos	Trioxilin A3	HMDB0001977	Lipids and lipid-like molecules	Fatty Acyls	Eicosanoids	C14809	37.4	0	M+NH4	C20H34O5	-0.324763	3680.11	3535.44	3439.68	3417.93	2921.39	3309.64	2771.85	3667.16	3708.16	3628.71	3178.73	3327.51	3408.14
11.68_205.1950m/z	205.195	11.6825	pos	beta-Caryophyllene	HMDB0036792	Lipids and lipid-like molecules	Prenol lipids	Sesquiterpenoids	C09629	37.4	0	M+H	C15H24	-0.162053	1272.26	1326.4	1376.38	1593.77	1630.58	1378.26	1369.04	1742.78	1182.05	1496.46	1500.35	1413.69	1269.88
13.30_562.4247m/z	562.425	13.3039	pos	LysoPC(22:0)	HMDB0010398	Lipids and lipid-like molecules	Glycerophospholipids	Glycerophosphocholines	C04230	37.4	0	M+H-H2O	C30H62NO7P	2.77082	10234.9	10916.4	10395.6	5010.49	2052.37	3382.41	19017.9	41399.6	9995.47	6941.92	12691.8	2276.4	2419.64
15.15_372.2743m/z	372.274	15.1548	pos	11,12,15-THETA	HMDB0004684	Lipids and lipid-like molecules	Fatty Acyls	Eicosanoids	C14782	37.4	0	M+NH4	C20H34O5	-0.36522	12025.2	11395.7	11668	12428.8	12632.4	10741.6	12028.6	13753.8	13638.7	13009.4	13409.4	15049.5	12552.9
2.10_257.0807m/z	257.081	2.09537	pos	Dihydrodaidzein	HMDB0005760	Phenylpropanoids and polyketides	Isoflavonoids	Isoflavans		37.4	0	M+H	C15H12O4	-0.569768	3498.14	3604.54	3270.39	3292.15	3691.12	4072.12	4643.82	3555.66	4232.46	5070.1	7571.95	4887.42	6337.4
4.37_188.0380m/z	188.038	4.36917	neg	5-(2-Hydroxyethyl)-4-methylthiazole	HMDB0032985	Organoheterocyclic compounds	Azoles	Thiazoles	C04294	37.4	0	M+FA-H	C6H9NOS	-4.73888	189.636	190.494	193.603	306.118	497.75	363.757	178.522	386.113	142.097	101.643	160.472	155.813	111.425
5.49_210.0600m/z	210.06	5.48677	pos	Isocitric acid	HMDB0000193	Organic acids and derivatives	Carboxylic acids and derivatives	Tricarboxylic acids and derivatives	C00311	37.4	0	M+NH4	C6H8O7	-4.5296	204.705	152.547	209.403	266.835	260.24	251.931	192.075	264.672	187.079	218.456	286.54	355.958	329.063
5.59_299.1489m/z	299.149	5.59128	pos	4-Hydroxycinnamoylagmatine	HMDB0033460	Phenylpropanoids and polyketides	Cinnamic acids and derivatives	Hydroxycinnamic acids and derivatives	C04498	37.4	0	M+Na	C14H20N4O2	3.83488	3220.63	2852.65	2990.85	2818.28	2549.66	3604.12	2597.55	2774.02	2136.86	2827.78	2242.13	3145.46	3008.05
5.76_309.1120m/z	309.112	5.75842	pos	Hawkinsin	HMDB0002354	Organic acids and derivatives	Carboxylic acids and derivatives	Amino acids, peptides, and analogues		37.4	0	M+NH4	C11H17NO6S	1.73012	1345.39	1104.23	1327.96	1640.51	1401.07	1754.44	1616.33	1793.07	1620.53	1751.94	1778.95	1678.57	1714.33
6.12_367.0033m/z	367.003	6.11743	neg	6-Thiourate	HMDB0060417	Organoheterocyclic compounds	Imidazopyrimidines	Purines and purine derivatives	C16613	37.4	0	2M-H	C5H4N4O2S	-0.997478	10338.6	9351.1	9336.3	9505.48	9991.65	9400.46	8456.02	9000.83	8180.47	8469.27	8527.44	8352.6	8158.49
7.34_224.0918m/z	224.092	7.34408	pos	N-Acetyl-L-tyrosine	HMDB0000866	Organic acids and derivatives	Carboxylic acids and derivatives	Amino acids, peptides, and analogues	C01657	37.4	0	M+H	C11H13NO4	0.426384	317.105	289.206	251.233	217.107	252.647	272.147	263.504	321.496	451.887	163.699	156.76	286.767	240.218
7.97_459.0937m/z	459.094	7.97272	neg	Hesperetin 3'-O-glucuronide	HMDB0041743	Phenylpropanoids and polyketides	Flavonoids	Flavonoid glycosides		37.4	0	M-H2O-H	C22H22O12	0.922919	2502.14	2433.13	2609.89	2966.11	2406.81	2427.52	2521.54	3048.92	2483.77	2021.63	2965.11	2834.61	2678.33
8.52_314.2688m/z	314.269	8.51567	pos	Palmitoylglycine	HMDB0013034	Organic acids and derivatives	Carboxylic acids and derivatives	Amino acids, peptides, and analogues		37.4	0	M+H	C18H35NO3	-0.673495	1370.22	1457.75	1316.76	1354.4	1285.05	1116.88	1161.78	1546.19	869.181	991.63	981.14	1433.02	1351.8
8.62_372.2743m/z	372.274	8.61997	pos	Troxilin B3	HMDB0001965	Lipids and lipid-like molecules	Fatty Acyls	Eicosanoids	C14811	37.4	0	M+NH4	C20H34O5	-0.40516	7318.58	6440.59	6507.09	6073.85	6643.36	6847.06	7213.32	7293.83	5626.53	5016.35	5939.27	5801.26	4720.11
0.34_207.1492m/z	207.149	0.3392	pos	Monoethylglycinexylidide	HMDB0060656	Organic acids and derivatives	Carboxylic acids and derivatives	Amino acids, peptides, and analogues	C16561	37.3	0	M+H	C12H18N2O	-0.172153	777.492	428.25	512.671	709.813	565.008	402.963	126.417	184.565	9.71517e-05	9.71517e-05	9.71517e-05	47.8351	9.71517e-05
0.58_161.0447m/z	161.045	0.575883	neg	Allose	HMDB0001151	Organic oxygen compounds	Organooxygen compounds	Carbohydrates and carbohydrate conjugates	C01487	37.3	0	M-H2O-H	C6H12O6	-4.94757	650.462	790.116	760.015	863.371	917.334	1024.83	742.61	1024.03	874.872	785.255	929.843	785.253	577.182
0.73_128.0708m/z	128.071	0.730333	pos	(S)-2,3,4,5-Tetrahydropiperidine-2-carboxylate	HMDB0012130	Organic acids and derivatives	Carboxylic acids and derivatives	Amino acids, peptides, and analogues	C00450	37.3	0	M+H	C6H9NO2	1.23405	16860.7	18458.2	17186	18201.9	17873.7	14993.5	16704.4	17727.5	18938.7	17962.1	15407.8	17424.5	23203.3
0.75_273.0750m/z	273.075	0.74755	pos	Epicatechin	HMDB0001871	Phenylpropanoids and polyketides	Flavonoids	Flavans	C09727	37.3	0	M+H-H2O	C15H14O6	-2.74297	47959.8	51331.1	51103.5	53814.3	62263.2	43831.3	43157.6	43313	74990.3	74088.1	69962.1	65799.3	63125
0.88_604.0701m/z	604.07	0.8828	neg	Phosphoribosyl-AMP	HMDB0012276	Nucleosides, nucleotides, and analogues	Purine nucleotides	Purine ribonucleotides	C02741	37.3	0	M+FA-H	C15H23N5O14P2	0.483579	887.885	1046.44	879.115	334.447	183.151	360.051	9.71517e-05	895.939	9.71517e-05	933.37	9.71517e-05	200.024	2567.84
0.89_222.0431m/z	222.043	0.890933	pos	O-methoxycatechol-O-sulphate	HMDB0060013	Organic acids and derivatives	Organic sulfuric acids and derivatives	Arylsulfates		37.3	0	M+NH4	C7H8O5S	0.294957	1335.18	1092.22	1234.95	9.71517e-05	9.71517e-05	9.71517e-05	104.817	9.71517e-05	6118.89	5159.42	4248.16	8309.94	3123.75
0.95_191.1068m/z	191.107	0.94565	pos	Prenyl benzoate	HMDB0032488	Benzenoids	Benzene and substituted derivatives	Benzoic acids and derivatives	C03885	37.3	0	M+H	C12H14O2	0.656051	905.033	936.672	848.313	731.607	764.64	467.102	702.837	584.187	678.428	637.005	729.586	758.834	513.238
0.95_275.0220m/z	275.022	0.945717	neg	Dihydroferulic acid 4-sulfate	HMDB0041724	Organic acids and derivatives	Organic sulfuric acids and derivatives	Arylsulfates		37.3	1.1	M-H	C10H12O7S	-3.96643	4731.95	4975.89	5071.38	987.305	2318.91	7159.35	14607.3	3639.44	3295.07	618.702	7896.84	2199.03	11127.1
1.02_165.0427n	148.039	1.02188	pos	5-Pyridoxolactone	HMDB0004291	Organoheterocyclic compounds	Pyridines and derivatives	Pyridinecarboxylic acids and derivatives	C06052	37.3	0	M+H-H2O, M+H	C8H7NO3	0.615849	2500.42	3061.85	2909.08	3060.79	2978.06	3293.35	3429.41	2843.53	2767.28	3171.51	3150.6	2874.18	3010.25
1.03_222.9833m/z	222.983	1.03032	neg	5-(methylthio)-2,3-Dioxopentyl phosphate	HMDB0059620	Organic acids and derivatives	Organic phosphoric acids and derivatives	Phosphate esters	C15650	37.3	0	M-H2O-H	C6H11O6PS	-1.1142	1560.88	1657.92	1666.85	1404.09	1504.73	1849.65	1563.69	1709.69	1285.11	1070.5	1620.09	1336.59	1603.56
1.10_279.0735m/z	279.074	1.09907	pos	O-Phosphotyrosine	HMDB0006049	Organic acids and derivatives	Carboxylic acids and derivatives	Amino acids, peptides, and analogues	C06501	37.3	0	M+NH4	C9H12NO6P	-2.0801	475.453	383.885	633.38	417.375	9.71517e-05	491.529	2962.1	668.208	9.71517e-05	656.582	796.85	706.152	932.739
1.11_383.1144m/z	383.114	1.11455	neg	S-Adenosylhomocysteine	HMDB0000939	Nucleosides, nucleotides, and analogues	5'-deoxyribonucleosides	5'-deoxy-5'-thionucleosides	C00021	37.3	0	M-H	C14H20N6O5S	0.233005	4344.99	3314.56	3682.03	4493.78	3216.65	3943.3	3632.22	3105.61	2111.79	3507.64	4556.94	4085.91	2347.01
11.77_311.1623m/z	311.162	11.7666	pos	4-Hydroxyestradiol	HMDB0005896	Lipids and lipid-like molecules	Steroids and steroid derivatives	Estrane steroids	C14209	37.3	0	M+Na	C18H24O3	1.71732	253.907	279.116	290.51	529.521	317.277	275.457	672.406	9.71517e-05	202.005	339.864	112.761	80.4816	268.407
13.12_331.2630m/z	331.263	13.1203	pos	Docosapentaenoic acid (22n-3)	HMDB0006528	Lipids and lipid-like molecules	Fatty Acyls	Fatty acids and conjugates	C16513	37.3	0	M+H	C22H34O2	-0.597364	2757.45	2791.07	2820.28	3244.7	2473.27	2022.68	4479.31	2293.01	3206.35	3972.85	2947.06	1694.14	3016.86
13.94_830.5923m/z	830.592	13.9426	neg	PC(18:1(11Z)/18:1(11Z))	HMDB0008070	Lipids and lipid-like molecules	Glycerophospholipids	Glycerophosphocholines	C00157	37.3	0	M+FA-H	C44H84NO8P	0.86119	531836	509036	631549	483834	450213	463465	340714	210619	547032	702784	718671	708630	815159
14.75_890.6571m/z	890.657	14.7463	pos	Galabiosylceramide (d18:1/18:0)	HMDB0004834	Lipids and lipid-like molecules	Sphingolipids	Glycosphingolipids	C06126	37.3	0	M+H	C48H91NO13	0.857603	66854.1	64953.6	60253.9	44381.3	36314.2	31979.4	36825.4	38275.4	34361.4	19747.4	30495.2	17774.8	8610.12
15.35_356.2795m/z	356.279	15.3476	pos	8,9-DiHETrE	HMDB0002311	Lipids and lipid-like molecules	Fatty Acyls	Eicosanoids	C14773	37.3	0	M+NH4	C20H34O4	-0.156473	1632.08	1675.67	1729.89	1497.05	1940.38	1006.92	1748.61	1600.28	1993.35	1898	1612.95	1871.53	1438.03
15.43_437.3740m/z	437.374	15.4333	pos	4,4-Dimethyl-5a-cholesta-8-en-3b-ol	HMDB0006840	Organoheterocyclic compounds	Pteridines and derivatives	Pterins and derivatives	C03541	37.3	0	M+Na	C29H50O	-3.38598	1947	1072.49	1498.08	1420.4	1466.81	724.131	1353.88	1622.44	2180.45	2333.04	1785.73	2085.04	2528.43
15.56_236.1393m/z	236.139	15.5586	pos	N-Acetylserotonin	HMDB0001238	Organoheterocyclic compounds	Indoles and derivatives	Hydroxyindoles	C00978	37.3	0	M+NH4	C12H14N2O2	-0.170083	46.6611	66.1257	37.5956	47.8414	50.8243	41.5324	71.6986	44.0864	34.2386	85.4784	69.5307	9.71517e-05	77.8146
3.61_239.0915m/z	239.091	3.61157	pos	3,4,5-Trimethoxycinnamic acid	HMDB0002511	Phenylpropanoids and polyketides	Cinnamic acids and derivatives	Hydroxycinnamic acids and derivatives		37.3	0	M+H	C12H14O5	0.218393	855.313	712.022	917.297	873.2	534.427	1406.4	2346.06	1465.11	781.558	2412.77	1055.99	2796.69	1384.05
3.95_337.0522m/z	337.052	3.95073	pos	Beta-D-Glucopyranuronic acid	HMDB0010314	Organic oxygen compounds	Organooxygen compounds	Carbohydrates and carbohydrate conjugates		37.3	0	M+Na	C13H14O9	-2.59241	998.993	969.305	1005.55	698.146	1243.41	958.503	231.669	594.515	870.763	1176.25	299.974	306.435	1251.37
4.38_292.0484m/z	292.048	4.38222	pos	Ferulic acid 4-sulfate	HMDB0029200	Phenylpropanoids and polyketides	Cinnamic acids and derivatives	Hydroxycinnamic acids and derivatives		37.3	0	M+NH4	C10H10O7S	-0.383641	591.728	497.11	643.593	112.698	9.71517e-05	9.71517e-05	39.0007	9.71517e-05	2525.35	3214.48	1423.41	2137.32	1731.81
7.07_498.2897m/z	498.29	7.06563	neg	Taurochenodesoxycholic acid	HMDB0000951	Lipids and lipid-like molecules	Steroids and steroid derivatives	Bile acids, alcohols and derivatives	C05465	37.3	0	M-H	C26H45NO6S	0.349555	2120.69	1774.26	2096.02	13431.7	409.317	703.863	1083.89	1553.86	1971.51	140.881	826.562	3930.75	2285.08
7.21_514.2844m/z	514.284	7.21327	neg	Tauro-b-muricholic acid	HMDB0000932	Lipids and lipid-like molecules	Steroids and steroid derivatives	Bile acids, alcohols and derivatives		37.3	0	M-H	C26H45NO7S	0.0613527	2115.37	2293.51	2280.97	14962.6	2518.53	864.155	145.675	1011.23	1746.07	821.268	498.441	873.253	4914.87
8.03_231.1590m/z	231.159	8.03407	pos	Dodecanedioic acid	HMDB0000623	Lipids and lipid-like molecules	Fatty Acyls	Fatty acids and conjugates	C02678	37.3	0	M+H	C12H22O4	-0.227517	241.729	278.685	252.258	292.563	297.498	384.473	264.273	203.621	276.1	221.341	227.019	257.153	238.332
8.22_372.2743m/z	372.274	8.22242	pos	11,14,15-THETA	HMDB0004694	Lipids and lipid-like molecules	Fatty Acyls	Eicosanoids	C14814	37.3	0	M+NH4	C20H34O5	-0.37451	4781	4683.97	4496.64	2958.52	4371.59	3154.56	4360.4	4438.18	3654.31	4021.73	3808	6127.01	2709.19
8.93_368.2793m/z	368.279	8.92847	pos	Tetrahydrodeoxycortisol	HMDB0005972	Lipids and lipid-like molecules	Steroids and steroid derivatives	Hydroxysteroids	C14594	37.3	0	M+NH4	C21H34O4	-0.549576	2825.29	2242.68	2455.58	1476.63	1697.76	2104.21	1218.34	4164.32	1373.04	1825.17	1602.02	1544.62	768.399
9.49_289.1797m/z	289.18	9.4938	pos	2-Hydroxyestradiol	HMDB0000338	Lipids and lipid-like molecules	Steroids and steroid derivatives	Estrane steroids	C05301	37.3	0	M+H	C18H24O3	-0.384602	1224.24	981.375	1080.57	598.684	478.44	1209.01	706.324	206.882	1308.49	605.598	214.012	3505.71	1763.95
0.68_235.0567m/z	235.057	0.67915	pos	Vanillactic acid	HMDB0000913	Phenylpropanoids and polyketides	Phenylpropanoic acids	Unclassified		37.2	0	M+Na	C10H12O5	-4.87128	13448.7	14675.8	13892.8	14699.1	15590	13758.7	8226.88	16481.2	14222.1	13475.6	13483.8	10767.9	13799.5
0.84_300.0398m/z	300.04	0.84065	neg	N-Acetylgalactosamine 4-sulphate	HMDB0000781	Organic oxygen compounds	Organooxygen compounds	Carbohydrates and carbohydrate conjugates	C16265	37.2	0	M-H	C8H15NO9S	1.05551	9882.21	10182	10353.2	9419.65	8902.41	5892.26	8730.8	8380.93	11473.9	11713.5	10517.5	8944.98	9931.01
0.89_151.0754m/z	151.075	0.890933	pos	2-Phenylpropionate	HMDB0011743	Phenylpropanoids and polyketides	Phenylpropanoic acids	Unclassified		37.2	0	M+H	C9H10O2	0.145431	3210.13	3608.65	3239.47	2845.41	2697.5	2489.69	2275	2936.71	2197.11	2946.22	2288.63	2530.34	1962.49
0.98_321.2423m/z	321.242	0.983117	pos	5,6-DHET	HMDB0002343	Lipids and lipid-like molecules	Fatty Acyls	Eicosanoids	C14772	37.2	0	M+H-H2O	C20H34O4	-0.237784	6437.34	5584.74	5301.48	3130.51	2405.18	1953.56	1830	1695.41	895.972	549.843	523.248	435.56	187.027
10.10_442.3165m/z	442.316	10.1021	pos	3a,6b,7a,12a-Tetrahydroxy-5b-cholanoic acid	HMDB0000399	Organic oxygen compounds	Organooxygen compounds	Carbohydrates and carbohydrate conjugates	C01094	37.2	0	M+NH4	C24H40O6	0.345889	9856.05	8987.81	8979.35	7495.52	8467.83	8130.13	8222.86	8053.24	7852.61	7673.11	7409.77	9604.07	7065.02
11.16_431.3158m/z	431.316	11.16	pos	7alpha-Hydroxy-3-oxo-4-cholestenoate	HMDB0012458	Lipids and lipid-like molecules	Steroids and steroid derivatives	Bile acids, alcohols and derivatives	C17337	37.2	0	M+H	C27H42O4	0.426674	1235.86	1152.4	1137.35	943.56	420.433	390.244	2427.28	1682.36	848.355	983.771	1895.95	1691.78	573.39
13.68_842.6603m/z	842.66	13.6834	pos	PC(20:1(11Z)/20:1(11Z))	HMDB0008308	Lipids and lipid-like molecules	Glycerophospholipids	Glycerophosphocholines	C00157	37.2	0	M+H	C48H92NO8P	-3.64306	379053	455999	450628	620138	670083	646664	583582	591073	492970	545505	608661	621959	598138
15.49_199.0256m/z	199.026	15.4876	neg	4-Fumarylacetoacetic acid	HMDB0001268	Organic acids and derivatives	Keto acids and derivatives	Medium-chain keto acids and derivatives	C01061	37.2	0	M-H	C8H8O6	3.8497	2512.55	3476.52	3020.67	3221.66	2424.11	2704.76	1856.78	2221.43	2346.24	2496.89	1702.65	3055.19	2023.55
15.95_183.0651m/z	183.065	15.955	pos	Isohomovanillic acid	HMDB0000333	Benzenoids	Phenols	Methoxyphenols		37.2	0	M+H	C9H10O4	-0.289986	856.648	589.274	688.005	566.507	841.87	925.612	979.709	979.906	939.911	946.683	1184.29	976.065	991.84
2.20_359.0846m/z	359.085	2.20007	neg	5-Methylthioribose	HMDB0001087	Organic oxygen compounds	Organooxygen compounds	Carbohydrates and carbohydrate conjugates	C03089	37.2	0	2M-H	C6H12O4S	1.64686	1566.99	1968.46	1654.62	1357.06	2900.54	2635.94	2158.32	2968.08	2724.68	573.153	2662.04	2323.89	2583.11
2.20_386.0152m/z	386.015	2.20117	pos	CDP	HMDB0001546	Nucleosides, nucleotides, and analogues	Pyrimidine nucleotides	Pyrimidine ribonucleotides	C00112	37.2	0	M+H-H2O	C9H15N3O11P2	0.876352	6248.22	6015.85	8013.02	11164.5	9535.62	9842.59	9553.93	9575.81	10419.6	7661.6	8079.15	15443.6	11061.8
3.23_175.0965m/z	175.096	3.23393	pos	Suberic acid	HMDB0000893	Lipids and lipid-like molecules	Fatty Acyls	Fatty acids and conjugates	C08278	37.2	0	M+H	C8H14O4	0.0321891	2361.55	2478.35	2334.17	2519.36	2163.33	2096.57	1838.14	2150.93	1966.22	2266.3	2611.26	2240.71	2135.77
4.89_410.0174m/z	410.017	4.88677	pos	Adenosine phosphosulfate	HMDB0001003	Nucleosides, nucleotides, and analogues	Purine nucleotides	Purine ribonucleotides	C00224	37.2	0	M+H-H2O	C10H14N5O10PS	1.95265	1626.51	1780.14	1624.57	1263.74	1271.61	1206.8	1172.61	1724.69	1502.29	1536.79	1232.55	1603.74	1182.92
5.11_227.1754m/z	227.175	5.11327	pos	Leucyl-Isoleucine	HMDB0028932	Organic acids and derivatives	Carboxylic acids and derivatives	Amino acids, peptides, and analogues		37.2	0	M+H-H2O	C12H24N2O3	-0.143358	228.439	261.473	244.777	245.895	332.424	273.878	231.09	215.504	308.893	313.654	317.722	356.422	385.443
5.45_148.0757m/z	148.076	5.44567	pos	5-(3-Pyridyl)-2-hydroxytetrahydrofuran	HMDB0062407	Organoheterocyclic compounds	Pyridines and derivatives	Unclassified	C19578	37.2	0	M+H-H2O	C9H11NO2	0.0996241	563.821	598.74	613.426	579.596	676.2	664.251	734.97	763.605	584.897	610.868	601.078	800.895	592.735
5.47_343.2228m/z	343.223	5.46598	pos	15(S)-HETE	HMDB0003876	Lipids and lipid-like molecules	Fatty Acyls	Eicosanoids	C04742	37.2	0	M+Na	C20H32O3	-4.83405	679.244	1087.47	913.052	501.447	1139.47	1278.61	652.093	515.075	707.746	1187.35	249.402	1028.23	1027.72
9.03_289.1798m/z	289.18	9.03335	pos	2-Polyprenyl-3-methyl-6-methoxy-1,4-benzoquinone	HMDB0060353	Lipids and lipid-like molecules	Prenol lipids	Quinone and hydroquinone lipids	C17561	37.2	0	M+H	C18H24O3	-0.197187	422.01	371.209	349.748	324.74	45.4872	243.358	98.5261	155.289	181.455	965.989	161.65	983.16	707.515
9.91_356.2794m/z	356.279	9.91245	pos	12-Keto-tetrahydro-leukotriene B4	HMDB0002995	Lipids and lipid-like molecules	Fatty Acyls	Eicosanoids	C02165	37.2	0	M+NH4	C20H34O4	-0.477997	9579.11	8728.91	8795.28	9116.7	8988.62	9168.06	9248.39	9940.14	9067.88	7769.33	8384.14	9162.41	7903.04
0.78_388.0652m/z	388.065	0.783	neg	N-Acetylneuraminate 9-phosphate	HMDB0006268	Organic oxygen compounds	Organooxygen compounds	Carbohydrates and carbohydrate conjugates	C06241	37.1	0	M-H	C11H20NO12P	0.36232	937.934	637.337	635.724	9.71517e-05	9.71517e-05	9.71517e-05	426.566	9.71517e-05	268.964	2248.81	9.71517e-05	9.71517e-05	2225.22
0.80_343.1246m/z	343.125	0.801033	neg	Melibiitol	HMDB0006791	Lipids and lipid-like molecules	Fatty Acyls	Fatty acyl glycosides	C05399	37.1	0	M-H	C12H24O11	-0.0618375	2102.42	1948.74	1802.69	1402.51	54.3304	1227.56	769.104	729.256	1074.94	1812.15	1832.25	581.905	2589.17
0.86_752.2469m/z	752.247	0.861633	neg	Lacto-N-tetraose	HMDB0006566	Organic oxygen compounds	Organooxygen compounds	Carbohydrates and carbohydrate conjugates		37.1	0	M+FA-H	C26H45NO21	0.464929	1106.25	1530.56	1161.77	866.815	1064.86	850.497	683.743	595.924	599.161	1362.63	4071.75	1455.49	801.319
1.11_362.0510m/z	362.051	1.11455	neg	Guanosine monophosphate	HMDB0001397	Nucleosides, nucleotides, and analogues	Purine nucleotides	Purine ribonucleotides	C00144	37.1	0	M-H	C10H14N5O8P	0.798824	1964.47	1750.54	1953.82	2260.75	2321.98	1310.69	1434.19	1429.53	2242.68	1939	1834.65	2212.36	489.563
1.82_205.1587m/z	205.159	1.82482	pos	2,4-Di-tert-butylphenol	HMDB0013816	Benzenoids	Benzene and substituted derivatives	Phenylpropanes		37.1	0	M+H	C14H20O	-0.0249993	1045.15	1129.13	1069.55	860.314	781.394	788.508	656.755	636.506	468.948	635.72	384.796	472.738	278.392
10.09_460.3285m/z	460.329	10.0855	neg	Galactosylsphingosine	HMDB0000648	Lipids and lipid-like molecules	Sphingolipids	Glycosphingolipids	C01747	37.1	0	M-H	C24H47NO7	1.20276	2563.74	1918.12	2299.79	2112.07	1799.34	395.635	8673.62	5813.7	3738.72	1280.68	2012.64	631.095	1084.91
13.79_804.5763m/z	804.576	13.7941	neg	PC(14:0/20:1(11Z))	HMDB0007879	Lipids and lipid-like molecules	Glycerophospholipids	Glycerophosphocholines	C00157	37.1	0	M+FA-H	C42H82NO8P	0.427212	526476	504219	580315	618704	474259	244050	85033.6	322676	776692	771495	850405	866238	786704
15.61_181.0854m/z	181.085	15.6148	pos	Propylparaben	HMDB0032574	Benzenoids	Benzene and substituted derivatives	Benzoic acids and derivatives		37.1	0	M+H	C10H12O3	-3.11566	7380.21	7075.47	7001.67	7083.44	7209.16	6852.91	5922.01	6708.37	6423.93	6267.55	6800.14	6882.51	5286.06
2.35_187.1081m/z	187.108	2.34532	neg	Glycyl-Isoleucine	HMDB0028844	Organic acids and derivatives	Carboxylic acids and derivatives	Amino acids, peptides, and analogues		37.1	0	M-H	C8H16N2O3	-3.9534	146.803	150.742	156.181	221.331	119.954	357.382	100.196	159.049	103.087	78.0024	29.6784	30.0978	213.439
2.91_294.0299m/z	294.03	2.91437	neg	Norepinephrine sulfate	HMDB0002062	Organic acids and derivatives	Organic sulfuric acids and derivatives	Arylsulfates		37.1	0	M+FA-H	C8H11NO6S	3.89601	552.111	630.182	724.009	689.136	850.43	699.042	783.166	535.729	790.472	638.698	945.952	840.914	977.008
4.81_198.0400m/z	198.04	4.81163	neg	Clavulanate	HMDB0014904	Organic acids and derivatives	Carboxylic acids and derivatives	Amino acids, peptides, and analogues	C06662	37.1	0	M-H	C8H9NO5	-3.83179	73.1959	99.222	85.1318	9.71517e-05	9.71517e-05	9.71517e-05	8.55303	9.71517e-05	225.697	173.052	135.794	276.945	102.562
0.14_199.1482m/z	199.148	0.141633	pos	7-Isopropyl-1,4-dimethylazulene	HMDB0036648	Lipids and lipid-like molecules	Prenol lipids	Sesquiterpenoids	C09675	37	0	M+H	C15H18	0.159108	1552.75	1534.41	1400.5	1087.07	938.198	796.906	699.046	455.642	498.14	342.371	286.966	136.052	86.1251
0.73_364.0638m/z	364.064	0.730333	pos	N-Glycolylneuraminic acid	HMDB0000833	Organic oxygen compounds	Organooxygen compounds	Carbohydrates and carbohydrate conjugates	C03410	37	0	M+K	C11H19NO10	-0.929	6585.95	5214.9	6970.94	12840.5	8485.78	10351.3	11659.4	17316.7	8300.19	11289.7	10910.1	7390.29	6413.58
0.80_208.0280m/z	208.028	0.801033	neg	Acetylcysteine	HMDB0001890	Organic acids and derivatives	Carboxylic acids and derivatives	Amino acids, peptides, and analogues	C06809	37	0	M+FA-H	C5H9NO3S	-3.15058	419.981	543.479	408.029	185.754	79.2414	169.016	444.655	97.0711	582.979	263.629	632.607	657.463	374.845
0.84_285.1280m/z	285.128	0.835833	pos	Neuraminic acid	HMDB0000830	Organic oxygen compounds	Organooxygen compounds	Carbohydrates and carbohydrate conjugates	C06469	37	1.81	M+NH4	C9H17NO8	-4.49031	21066.3	20931.2	20740.6	24521.7	21495.1	21875	19472.8	27190.3	21809	22204.8	23437.8	22958	24987.5
0.86_208.0644m/z	208.064	0.861633	neg	S-(2-carboxypropyl)-Cysteamine	HMDB0002169	Organic acids and derivatives	Carboxylic acids and derivatives	Amino acids, peptides, and analogues		37	0.536	M+FA-H	C6H13NO2S	-3.08037	1203.83	1207.78	1241.78	1360.06	156.289	951.606	237.398	323.885	463.469	7828.58	758.892	613.619	1603.8
0.87_375.1622m/z	375.162	0.873217	pos	Sparfloxacin	HMDB0015339	Organoheterocyclic compounds	Quinolines and derivatives	Quinoline carboxylic acids	C07662	37	0	M+H-H2O	C19H22F2N4O3	-1.18662	15802	25521.7	25195.6	21049.1	25744.5	19125.8	22871.6	31323.4	29487.5	23651.8	26145.8	19332.2	24630.4
1.11_187.1080m/z	187.108	1.11455	neg	Isoleucyl-Glycine	HMDB0028907	Organic acids and derivatives	Carboxylic acids and derivatives	Amino acids, peptides, and analogues		37	0	M-H	C8H16N2O3	-4.52731	474.559	413.361	424.787	402.323	264.588	361.636	136.139	160.685	361.907	443.976	261.685	588.873	460.25
1.11_959.2278n	958.21	1.11455	neg	(+)-7-Isojasmonic acid CoA	HMDB0060298	Organic acids and derivatives	Carboxylic acids and derivatives	Amino acids, peptides, and analogues	C16339	37	0	M-H2O-H, M-H	C33H52N7O18P3S	-2.58338	18110.4	13982.2	19067.7	12600.7	12584.9	17411.8	19657.7	4324.08	13846.2	12434.3	11251.1	10847.5	14800.2
1.17_264.0502m/z	264.05	1.1676	pos	Aciclovir	HMDB0014925	Organoheterocyclic compounds	Imidazopyrimidines	Purines and purine derivatives	C06810	37	0	M+K	C8H11N5O3	3.68695	602.39	836.91	750.191	704.183	1390	1665.03	2655.88	1527.86	614.516	1896.06	1302.17	3546.02	3447.57
10.53_285.2073m/z	285.207	10.532	neg	Hexadecanedioic acid	HMDB0000672	Lipids and lipid-like molecules	Fatty Acyls	Fatty acids and conjugates	C19615	37	0	M-H	C16H30O4	0.556157	3607.67	4464.12	3997.93	3724.89	3830.28	3540.2	3444.44	3607.44	3775.89	3343.93	3277.19	4184.4	3745.15
10.91_205.1951m/z	205.195	10.9086	pos	beta-Sesquiphellandrene	HMDB0036163	Lipids and lipid-like molecules	Prenol lipids	Sesquiterpenoids	C16776	37	0	M+H	C15H24	0.0575864	536.631	518.189	506.699	514.52	545.296	559.19	195.985	545.866	379.588	414.455	593.118	546.07	678.834
11.18_885.5447m/z	885.545	11.1811	pos	PI(18:0/18:2(9Z,12Z))	HMDB0009809	Lipids and lipid-like molecules	Glycerophospholipids	Glycerophosphoinositols	C00626	37	0	M+Na	C45H83O13P	-1.93161	5081.29	4497.83	5041.28	4517.72	3264.02	2242.52	9.71517e-05	9.71517e-05	9.71517e-05	9.71517e-05	9.71517e-05	9.71517e-05	9.71517e-05
12.41_247.1323m/z	247.132	12.413	pos	(S)-Abscisic acid	HMDB0035140	Lipids and lipid-like molecules	Prenol lipids	Sesquiterpenoids	C06082	37	0	M+H-H2O	C15H20O4	-2.29767	358.239	489.711	431.385	441.011	187.158	96.213	1299.51	144.712	687.186	142.431	259.552	9.71517e-05	323.295
13.62_878.5923m/z	878.592	13.6237	neg	PC(18:1(9Z)/22:5(4Z,7Z,10Z,13Z,16Z))	HMDB0008121	Lipids and lipid-like molecules	Glycerophospholipids	Glycerophosphocholines	C00157	37	0	M+FA-H	C48H84NO8P	0.777997	1.2859e+06	1.21486e+06	1.24048e+06	650736	162435	81600.5	706707	1.36303e+06	1.16692e+06	893461	723068	929704	794684
3.41_189.1234m/z	189.123	3.41328	pos	Leucyl-Glycine	HMDB0028929	Organic acids and derivatives	Carboxylic acids and derivatives	Amino acids, peptides, and analogues		37	0	M+H	C8H16N2O3	-0.0617123	2368.97	2327.9	2075.75	1931.17	1176.25	1507.51	1363.22	1250.9	1004.55	636.411	261.615	594.759	1405.05
7.53_322.1860m/z	322.186	7.5322	pos	Arginyl-Phenylalanine	HMDB0028716	Organic acids and derivatives	Carboxylic acids and derivatives	Amino acids, peptides, and analogues		37	0	M+H	C15H23N5O3	-4.20298	5254.76	5078.96	4870.76	4880.46	5290.53	4489.82	5116.47	5330.83	4834.33	3786.12	3819.42	4863.63	4082.19
9.03_583.2546m/z	583.255	9.03335	pos	Biliverdin	HMDB0001008	Organoheterocyclic compounds	Tetrapyrroles and derivatives	Bilirubins	C00500	37	0	M+H	C33H34N4O6	-0.876535	2543.31	2904.74	2875.6	3071.81	4573.32	1992.43	6836.98	2751.21	2891.16	3858.54	4001.46	3987.05	1142.82
0.66_845.6769m/z	845.677	0.6592	neg	SM(d18:1/23:0)	HMDB0012105	Lipids and lipid-like molecules	Sphingolipids	Phosphosphingolipids	C00550	36.9	0	M+FA-H	C46H93N2O6P	2.00406	2140.65	3987.87	3119.27	9.71517e-05	9.71517e-05	9.71517e-05	43491.9	9.71517e-05	39329.4	34949.4	25808.8	67085.5	36553.8
0.87_666.2204n	684.254	0.873217	pos	Glycogen	HMDB0000757	Organic oxygen compounds	Organooxygen compounds	Carbohydrates and carbohydrate conjugates	C00182	36.9	0	M+NH4, M+Na, M+H, M+H-H2O	C24H42O21	-2.17679	27142.9	20801.9	19716.5	5119.71	65826.7	17862.1	74583	9149.38	1227.87	12584.4	930.871	9.71517e-05	36962.4
10.37_409.3426m/z	409.343	10.372	pos	5a-Cholest-8-en-3b-ol	HMDB0006841	Lipids and lipid-like molecules	Steroids and steroid derivatives	Cholestane steroids	C03845	36.9	0	M+Na	C27H46O	-3.84605	428.133	719.332	602.016	1019.14	216.29	608.418	826.68	942.672	2164.35	1599.18	769.007	838.848	727.38
11.37_205.1951m/z	205.195	11.3688	pos	alpha-Cubebene	HMDB0036413	Lipids and lipid-like molecules	Prenol lipids	Sesquiterpenoids	C09647	36.9	0	M+H	C15H24	0.189998	720.096	736.685	767.006	694.528	647.049	819.337	547.906	730.726	675.274	371.004	519.256	1095.79	581.875
11.47_434.9707m/z	434.971	11.4701	neg	3-hydroxybenzoic acid-3-O-sulphate	HMDB0059968	Organic acids and derivatives	Organic sulfuric acids and derivatives	Arylsulfates		36.9	0	2M-H	C7H6O6S	2.23865	21611.6	23859.9	21464	23554.3	24144.8	23272.1	21978.7	22160.7	21605.9	18946	20007.1	22649.6	22067.3
13.12_848.5535m/z	848.553	13.1203	pos	PC(18:2(9Z,12Z)/20:2(11Z,14Z))	HMDB0008145	Lipids and lipid-like molecules	Glycerophospholipids	Glycerophosphocholines	C00157	36.9	0	M+K	C46H84NO8P	-3.8546	56088.4	71831.3	54125.4	26427.3	13277.6	10907.1	10454.3	149806	300605	317967	302527	242384	351493
15.49_506.9706m/z	506.971	15.4876	neg	Inosine triphosphate	HMDB0000189	Nucleosides, nucleotides, and analogues	Purine nucleotides	Purine ribonucleotides	C00081	36.9	0	M-H	C10H15N4O14P3	-3.63959	183052	178916	183964	191505	194114	187210	173668	192360	183120	184978	182516	195024	197286
15.95_203.1795m/z	203.179	15.955	pos	2-trans,6-trans-Farnesal	HMDB0060356	Lipids and lipid-like molecules	Prenol lipids	Sesquiterpenoids	C03461	36.9	0	M+H-H2O	C15H24O	0.280511	1456.47	1608.15	1456.56	1410.6	1617.39	1479.49	1393.34	1723.54	1810.53	2123.78	2001.08	2071.67	2088.75
2.04_362.0858m/z	362.086	2.0393	pos	6-Hydroxy-5-methoxyindole glucuronide	HMDB0010362	Organic oxygen compounds	Organooxygen compounds	Carbohydrates and carbohydrate conjugates	C03033	36.9	0	M+Na	C15H17NO8	3.51917	7615.36	7461.12	5025.49	9.71517e-05	9.71517e-05	9.71517e-05	2996.8	152.069	9.71517e-05	5373.85	4668.04	9.71517e-05	1456.2
2.25_242.0109m/z	242.011	2.25365	pos	Indole-3-carboxilic acid-O-sulphate	HMDB0060002	Organoheterocyclic compounds	Indoles and derivatives	Indolecarboxylic acids and derivatives		36.9	0	M+H	C9H7NO5S	-3.44992	10286.3	10676.2	10392.9	11804.3	12115.5	4936.37	23773.5	12783.5	9739.45	9097.35	9032.75	5942.98	17216.9
3.89_282.1812m/z	282.181	3.89013	pos	(2E)-N-(4-aminobutyl)-3-(4-hydroxy-3-methoxyphenyl)prop-2-enimidic acid	HMDB0139553	Phenylpropanoids and polyketides	Cinnamic acids and derivatives	Hydroxycinnamic acids and derivatives	C10497	36.9	0	M+NH4	C14H20N2O3	0.0586718	844.842	588.654	641.399	674.484	828.145	672.608	990.619	581.081	941.987	495.318	682.984	1040.9	793.315
4.11_235.0900m/z	235.09	4.11143	pos	Benzo[a]pyrene	HMDB0062469	Benzenoids	Pyrenes	Benzopyrenes	C07535	36.9	0	M+H-H2O	C20H12	-2.25213	540.692	547.835	552.309	371.011	1790.34	717.102	167.267	550.902	422.364	337.23	382.249	633.159	420.578
5.05_467.2325m/z	467.233	5.05125	pos	Kanamycin	HMDB0015303	Organic oxygen compounds	Organooxygen compounds	Carbohydrates and carbohydrate conjugates	C01822	36.9	0	M+H-H2O	C18H36N4O11	-4.61378	1354.06	818.398	1091.56	1578.31	1647.32	1172.23	1799.15	1319.9	1979.05	971.409	1892.53	1657.14	1477.86
5.36_179.0341m/z	179.034	5.35913	neg	Vanillylmandelic acid	HMDB0000291	Benzenoids	Phenols	Methoxyphenols	C05584	36.9	0	M-H2O-H	C9H10O5	-4.3928	388.418	368.501	386.948	384.231	432.881	387.516	392.566	370.027	359.41	421.368	402.297	421.612	377.149
6.30_514.2834m/z	514.283	6.30002	pos	Sulfolithocholylglycine	HMDB0002639	Lipids and lipid-like molecules	Steroids and steroid derivatives	Bile acids, alcohols and derivatives	C11301	36.9	0	M+H	C26H43NO7S	0.186408	784.373	412.556	680.18	3783.77	2070.65	539.62	9.71517e-05	996.273	929.698	861.982	250.034	903.477	1437.59
8.45_206.0669m/z	206.067	8.45282	pos	Lipoamide	HMDB0000962	Organoheterocyclic compounds	Dithiolanes	Lipoamides	C00248	36.9	0	M+H	C8H15NOS2	0.382433	481.036	319.493	452.137	20.5844	9.71517e-05	9.71517e-05	32.911	9.71517e-05	1377.38	1233.34	1374.13	1267.81	1360.6
8.50_187.1332m/z	187.133	8.50043	neg	3-Hydroxycapric acid	HMDB0002203	Organic acids and derivatives	Hydroxy acids and derivatives	Medium-chain hydroxy acids and derivatives		36.9	0	M-H	C10H20O3	-3.82335	458.776	379.566	475.088	352.676	200.554	349.457	896.66	639.922	714.545	397.003	829.235	330.258	542.511
9.41_445.2332m/z	445.233	9.41173	pos	7-Ketodeoxycholic acid	HMDB0000391	Lipids and lipid-like molecules	Steroids and steroid derivatives	Bile acids, alcohols and derivatives		36.9	0	M+K	C24H38O5	-4.6225	6960.34	6804.11	6351.89	5077.56	5800.99	5000.84	5657.99	3930.52	6034.54	7269.85	5256.49	5560.77	4949.58
0.00_369.3515m/z	369.352	0.00203333	pos	5beta-Cholestanone	HMDB0011182	Organic acids and derivatives	Carboxylic acids and derivatives	Amino acids, peptides, and analogues	C05844	36.8	0	M+H-H2O	C27H46O	-0.104864	10689.9	7253	7903.38	11324.4	11526.2	12876.3	11649.4	12766.1	10072.5	9660.57	10221.1	10269.4	12166.5
0.78_282.0291m/z	282.029	0.783	neg	N-Acetylglucosamine 6-sulfate	HMDB0000814	Organic oxygen compounds	Organooxygen compounds	Carbohydrates and carbohydrate conjugates	C04132	36.8	0	M-H2O-H	C8H15NO9S	0.562054	2539.78	2861.78	2701.49	3301.66	1787.43	1056.96	3223.64	4822.55	3362.49	5114.15	2416.96	3203.67	4707.38
0.87_195.0558m/z	195.056	0.873217	pos	Questiomycin A	HMDB0030483	Organoheterocyclic compounds	Benzoxazines	Phenoxazines	C02161	36.8	0	M+H-H2O	C12H8N2O2	2.46809	1569.88	869.968	1312.97	1705.82	915.018	2628.65	1648.3	2126.48	2337.78	2570.05	928.416	1481.14	3407.44
1.98_171.0653m/z	171.065	1.9803	pos	1-Nitrohexane	HMDB0013812	Organic 1,3-dipolar compounds	Allyl-type 1,3-dipolar organic compounds	Organic nitro compounds		36.8	0	M+K	C6H14NO2+	-2.58575	4287.33	4459.76	4265.92	4473.94	4783.13	4892.82	4066.3	4771.59	3969.14	4150.94	4659.28	5033.14	4679.73
10.08_387.1926m/z	387.193	10.081	pos	3a,21-Dihydroxy-5b-pregnane-11,20-dione	HMDB0006755	Lipids and lipid-like molecules	Steroids and steroid derivatives	Hydroxysteroids	C05478	36.8	0	M+K	C21H32O4	-1.8298	1129.4	1077.72	1141.02	1702.44	793.842	2520.59	782.365	957.246	359.188	674.991	115.715	510.997	1075.81
10.58_426.3213m/z	426.321	10.5808	pos	3a,6b,7b-Trihydroxy-5b-cholanoic acid	HMDB0000415	Lipids and lipid-like molecules	Steroids and steroid derivatives	Bile acids, alcohols and derivatives	C17726	36.8	0	M+NH4	C24H40O5	-0.148665	1975.11	2147.75	2076.51	2228.71	2116.38	2138.62	1163.99	2081.48	1713.07	1648.9	1259.89	1993.28	1504.54
2.46_201.9758m/z	201.976	2.46403	pos	3-Methylsulfinylpropyl isothiocyanate	HMDB0006095	Organosulfur compounds	Sulfoxides	Unclassified		36.8	0	M+K	C5H9NOS2	0.635832	535.064	282.989	337.045	258.419	101.109	187.839	197.145	162.237	230.604	281.25	108.183	311.864	113.819
3.35_295.1289m/z	295.129	3.3534	pos	gamma-Glutamylphenylalanine	HMDB0000594	Organic acids and derivatives	Carboxylic acids and derivatives	Amino acids, peptides, and analogues		36.8	0	M+H	C14H18N2O5	0.20783	1444.78	1225.4	1297.32	1891.14	1636.28	2439.32	1125.36	1665.89	1188.42	846.412	734.047	656.937	2423.86
6.53_348.0701m/z	348.07	6.52953	pos	Dihyroxy-1H-indole glucuronide I	HMDB0059997	Organic oxygen compounds	Organooxygen compounds	Carbohydrates and carbohydrate conjugates		36.8	0	M+Na	C14H15NO8	3.41943	2717.07	2649.48	2764.49	454.414	401.982	317.566	321.006	817.624	3705.16	2924.77	5712.99	5444.87	6314.47
9.81_299.2005m/z	299.2	9.80915	pos	15-Deoxy-d-12,14-PGJ2	HMDB0005079	Lipids and lipid-like molecules	Fatty Acyls	Eicosanoids	C14717	36.8	0	M+H-H2O	C20H28O3	-0.193171	497.464	662.182	526.961	267.113	225.974	89.2073	9.71517e-05	9.71517e-05	9.71517e-05	168.913	2014.54	433.069	1590.59
0.95_265.0232m/z	265.023	0.94565	pos	3-Nitrotyrosine	HMDB0001904	Organic acids and derivatives	Carboxylic acids and derivatives	Amino acids, peptides, and analogues		36.7	0	M+K	C9H10N2O5	4.52189	1115.74	1090.54	1088.15	774.642	903.694	1746.78	2595.69	1336.99	1472.86	926.274	1252.81	1146.92	2120.47
1.63_191.0002m/z	191	1.63338	pos	Pyrocatechol sulfate	HMDB0059724	Organic acids and derivatives	Organic sulfuric acids and derivatives	Arylsulfates		36.7	0	M+H	C6H6O5S	-3.73289	2058.11	1355.21	1162.86	239.878	68.6946	127.904	2149.49	135.343	268.02	2482.28	1522.77	369.058	308.144
10.09_271.2281m/z	271.228	10.0855	neg	2-Pentadecanone	HMDB0031081	Organic oxygen compounds	Organooxygen compounds	Carbonyl compounds		36.7	0	M+FA-H	C15H30O	0.991	461.744	262.27	343.015	248.632	99.9772	79.205	1299.55	868.036	468.17	86.6191	517.954	9.71517e-05	97.8913
11.11_567.3501m/z	567.35	11.1075	neg	Boldione	HMDB0003422	Lipids and lipid-like molecules	Steroids and steroid derivatives	Androstane steroids	C20144	36.7	0	2M-H	C19H24O2	3.64315	13273.9	12506.6	12329.3	15149.5	17694.9	14325.6	18606.9	10894.9	12378.1	18095.5	13306.5	6642.48	11615.5
13.66_800.6139m/z	800.614	13.663	pos	PE(16:1(9Z)/24:1(15Z))	HMDB0008981	Lipids and lipid-like molecules	Glycerophospholipids	Glycerophosphoethanolamines	C00350	36.7	0	M+H	C45H86NO8P	-3.13662	1.34986e+06	1.11263e+06	1.16696e+06	1.04876e+06	1.08218e+06	1.10864e+06	925601	821250	234364	83985.4	30197.1	39823.5	34884.4
4.89_295.0235m/z	295.024	4.88677	pos	5-(Hydroxyphenyl)-gamma-valerolactone-O-sulphate	HMDB0059993	Organic acids and derivatives	Organic sulfuric acids and derivatives	Arylsulfates		36.7	0	M+Na	C11H12O6S	-4.30105	1499.72	1359.32	1372.94	1445.85	1264.98	1304.35	1267.44	1832.24	1088.72	1249.94	1269.87	1400.9	1544.05
7.16_515.2918n	533.326	7.15612	pos	Taurohyocholate	HMDB0011637	Lipids and lipid-like molecules	Steroids and steroid derivatives	Bile acids, alcohols and derivatives	C15516	36.7	0	M+H-H2O, M+H, M+NH4	C26H45NO7S	0.315203	1765.46	2105.74	2065.94	19515.3	2665.14	1229.75	9.71517e-05	933.114	2207.86	735.582	904.01	319.216	5558.08
0.73_319.0436m/z	319.044	0.731767	neg	AICAR	HMDB0001517	Nucleosides, nucleotides, and analogues	Imidazole ribonucleosides and ribonucleotides	1-ribosyl-imidazolecarboxamides	C04677	36.6	0	M-H2O-H	C9H15N4O8P	-3.90042	5480.09	5138.53	5766.74	7510.49	7969.01	4168.67	1690.63	6619.28	6756.66	6037.91	2244.11	1081.15	6846.21
0.73_479.0414m/z	479.041	0.731767	neg	L-Cystine	HMDB0000192	Organic acids and derivatives	Carboxylic acids and derivatives	Amino acids, peptides, and analogues	C00491	36.6	0	2M-H	C6H12N2O4S2	1.9441	24078.1	22810.4	22691.5	27843.3	22423.2	20866.8	20332.5	25030.7	18270.4	22731.7	15555	22269.5	20327.2
0.82_565.0479m/z	565.048	0.821	neg	Uridine diphosphate glucose	HMDB0000286	Nucleosides, nucleotides, and analogues	Pyrimidine nucleotides	Pyrimidine nucleotide sugars	C00029	36.6	0	M-H	C15H24N2O17P2	0.3525	3510.87	2109.23	2563.01	1095.39	2574.83	1025.62	1014.76	2582.1	1929.97	3871.72	2347.58	2003.48	2401.49
0.86_280.1027m/z	280.103	0.855317	pos	4a-Hydroxytetrahydrobiopterin	HMDB0002281	Organoheterocyclic compounds	Pteridines and derivatives	Pterins and derivatives	C15522	36.6	0	M+Na	C9H15N5O4	4.21697	2049.14	2522.63	2624.29	9.71517e-05	1068.24	912.514	9.71517e-05	9.71517e-05	8824.57	8837.67	7744.23	6146.88	4620.63
10.64_275.1360m/z	275.136	10.6438	pos	Glutaminylglutamine	HMDB0028795	Organic acids and derivatives	Carboxylic acids and derivatives	Amino acids, peptides, and analogues		36.6	0	M+H	C10H18N4O5	3.76602	285.13	409.266	439.936	416.395	203.236	360.114	840.286	433.366	215.065	966.655	384.976	64.1123	397.962
13.66_728.5552m/z	728.555	13.663	pos	PC(15:0/18:1(11Z))	HMDB0007938	Lipids and lipid-like molecules	Glycerophospholipids	Glycerophosphocholines	C00157	36.6	0	M+H-H2O	C41H80NO8P	-4.93058	38423.1	24075.9	25961.4	11203	5079.17	1117.11	1254.69	588.341	1035.42	696.289	955.508	385.121	1326.11
14.60_766.5396m/z	766.54	14.6019	neg	PC(20:4(5Z,8Z,11Z,14Z)/15:0)	HMDB0008428	Lipids and lipid-like molecules	Glycerophospholipids	Glycerophosphocholines	C00157	36.6	0	M-H	C43H78NO8P	0.493049	382380	372207	394863	30157.2	4901.69	54052.1	414549	497484	483099	480697	429660	425140	384057
2.08_232.0266m/z	232.027	2.07703	pos	Benzeneacetamide-4-O-sulphate	HMDB0059994	Organic acids and derivatives	Organic sulfuric acids and derivatives	Arylsulfates		36.6	0	M+H	C8H9NO5S	-3.56315	5208.3	5285.46	5846.22	5914.19	7710.82	7208.49	6563.02	6598.97	9630.6	6487.28	8615.32	7507.19	7878.23
2.35_266.1605m/z	266.161	2.3459	pos	Histidylproline diketopiperazine	HMDB0002053	Organic acids and derivatives	Carboxylic acids and derivatives	Amino acids, peptides, and analogues		36.6	0	M+NH4	C12H16N4O2	-2.60972	220.377	126.681	155.101	68.5653	201	60.6961	142.528	9.71517e-05	273.302	53.1119	201.724	123.052	83.9548
3.91_284.1028m/z	284.103	3.9104	pos	Carbamazepine-O-quinone	HMDB0060566	Organoheterocyclic compounds	Benzazepines	Dibenzazepines	C16606	36.6	0	M+NH4	C15H10N2O3	-0.55512	1446.03	1544.33	1393.66	1340.8	1246.13	1078.57	1815.86	1417.08	1000.12	943.329	1606.13	2361.19	1107.09
3.99_312.1917m/z	312.192	3.9904	pos	Isoleucyl-Tyrosine	HMDB0028919	Organic acids and derivatives	Carboxylic acids and derivatives	Amino acids, peptides, and analogues		36.6	0	M+NH4	C15H22N2O4	-0.370969	158.88	308.191	204.026	446.213	387.71	418.893	358.813	189.376	322.554	442.909	9.71517e-05	9.71517e-05	602.455
5.76_148.0757m/z	148.076	5.75842	pos	Benzocaine	HMDB0004992	Benzenoids	Benzene and substituted derivatives	Benzoic acids and derivatives	C07527	36.6	0	M+H-H2O	C9H11NO2	0.183908	428.329	333.33	359.468	250.274	418.37	305.318	386.186	339.328	273.358	572.794	441.419	483.174	340.926
0.52_261.1849m/z	261.185	0.517933	pos	2-Polyprenyl-6-methoxyphenol	HMDB0060355	Lipids and lipid-like molecules	Prenol lipids	Monoterpenoids	C17552	36.5	0	M+H	C17H24O2	-0.0179208	790.694	642.471	741.339	583.987	485.192	261.946	323.857	204.55	229.02	55.2428	60.3584	102.263	57.9271
0.73_897.1613m/z	897.161	0.730333	pos	Glutaconyl-CoA	HMDB0001290	Lipids and lipid-like molecules	Fatty Acyls	Fatty acyl thioesters	C02411	36.5	0	M+NH4	C26H40N7O19P3S	-4.27039	95411.1	93786.4	94186.7	117589	54422.8	77291.2	122475	88869.5	184474	163919	162478	243537	147014
0.78_198.0237m/z	198.024	0.783	neg	Tyramine-O-sulfate	HMDB0006409	Organic acids and derivatives	Organic sulfuric acids and derivatives	Arylsulfates		36.5	0	M-H2O-H	C8H11NO4S	2.96107	674.246	1487.49	1117.17	65.5959	214.085	67.1075	104.257	159.518	740.178	829.858	366.102	198.021	3189.76
10.33_427.3531m/z	427.353	10.3299	pos	3a,7a-Dihydroxy-5b-cholestane	HMDB0006893	Lipids and lipid-like molecules	Steroids and steroid derivatives	Cholestane steroids	C05452	36.5	0	M+Na	C27H48O2	-3.81042	65.8819	136.22	85.9699	563.889	9.71517e-05	63.7563	63.1883	383.312	3789	720.325	127.861	9.71517e-05	160.623
10.91_426.3216m/z	426.322	10.9086	pos	Alpha-Muricholic acid	HMDB0000506	Lipids and lipid-like molecules	Steroids and steroid derivatives	Bile acids, alcohols and derivatives	C17647	36.5	0	M+NH4	C24H40O5	0.610896	2114.41	1821.63	1897.88	1922.17	2189.45	2463.96	2430.17	2210.13	1856.98	1706.55	1868.69	1938.46	2316.6
13.10_822.5971m/z	822.597	13.0997	pos	PE(22:2(13Z,16Z)/18:0)	HMDB0009552	Lipids and lipid-like molecules	Glycerophospholipids	Glycerophosphoethanolamines	C00350	36.5	0	M+Na	C45H86NO8P	-1.58046	518843	293139	310240	40173	30296	28761	64468.9	65904.5	32176.4	30574.8	18716.9	27168.2	17503.5
15.61_258.1223m/z	258.122	15.6148	pos	Alanyltryptophan	HMDB0013209	Organic acids and derivatives	Carboxylic acids and derivatives	Amino acids, peptides, and analogues		36.5	0	M+H-H2O	C14H17N3O3	-4.98033	1829.34	1542.22	1622.17	1415.86	1327.61	1377.87	1348.29	1235.34	1352.3	1605.71	1861.28	1051.54	1026.75
2.10_314.0911m/z	314.091	2.09537	pos	Tryptophyl-Alanine	HMDB0029076	Organic acids and derivatives	Carboxylic acids and derivatives	Amino acids, peptides, and analogues		36.5	0	M+K	C14H17N3O3	3.35138	1794.49	2169.61	1409.51	1212.46	593.541	1080.19	3090.41	782.789	306.845	4506.26	3916.22	1917.19	2758.34
2.15_297.0667m/z	297.067	2.14922	pos	Geranyl-PP	HMDB0001285	Lipids and lipid-like molecules	Prenol lipids	Isoprenoid phosphates	C05847	36.5	0	M+H-H2O	C10H20O7P2	4.9532	1529.72	3558.3	2735.25	3713.45	3353.62	3769.92	4059	5067.19	3762.43	2315.69	4673.44	4720.2	3639.9
2.16_284.0897m/z	284.09	2.16065	neg	N4-Acetylcytidine	HMDB0005923	Nucleosides, nucleotides, and analogues	Pyrimidine nucleosides	Unclassified		36.5	0	M-H	C11H15N3O6	3.18272	336.524	253.711	272.928	197.387	221.345	109.424	382.864	240.889	287.822	282.876	194.915	253.597	297.856
2.25_200.9844m/z	200.984	2.25365	pos	4-hydroxybenzoic acid-4-O-sulphate	HMDB0059982	Organic acids and derivatives	Organic sulfuric acids and derivatives	Arylsulfates		36.5	0	M+H-H2O	C7H6O6S	-3.65246	518.14	561.137	532.345	808.02	579.534	204.485	2084.8	811.593	412.545	496.301	728.218	9.71517e-05	1466.81
3.75_183.0805m/z	183.08	3.74923	pos	2-Hydroxyfluorene	HMDB0013163	Benzenoids	Fluorenes	Unclassified	C14460	36.5	0	M+H	C13H10O	0.132182	3940.13	4065.62	3922.91	3938.72	3871.09	4549.92	4312.51	4351.15	4663.37	4350.04	4724.39	4261.92	4371.47
4.52_143.9968m/z	143.997	4.52343	pos	Dimethyl trisulfide	HMDB0013780	Organosulfur compounds	Organic trisulfides	Unclassified	C08372	36.5	0	M+NH4	C2H6S3	-1.26297	3737.9	3690.56	3695.46	3965.74	3633.1	3841.63	3630.49	3796.86	3579.19	3982.81	3525.37	3714.35	3325.28
0.56_298.2376m/z	298.238	0.55605	pos	12S-HHT	HMDB0012535	Lipids and lipid-like molecules	Fatty Acyls	Fatty acids and conjugates	C20388	36.4	0	M+NH4	C17H28O3	-0.27763	1362.6	1109.23	1245.35	1063.28	977.344	431.435	307.371	759.488	83.5034	109.173	96.326	9.71517e-05	85.7045
0.73_363.0566n	362.05	0.731767	neg	Cyclic pyranopterin monophosphate	HMDB0059639	Organoheterocyclic compounds	Pteridines and derivatives	Pterins and derivatives	C18239	36.4	0	M-H2O-H, M-H	C10H14N5O8P	-3.87966	6242.44	5122.98	5635.63	4984.6	5340.92	1527.2	5634.81	7009.4	10711.6	8889.53	6185.66	4730.63	9853.48
10.06_275.0628m/z	275.063	10.0599	pos	5-Hydroxy-N-formylkynurenine	HMDB0004086	Organic oxygen compounds	Organooxygen compounds	Carbonyl compounds	C05648	36.4	0	M+Na	C11H12N2O5	-4.26355	764.16	733.625	718.413	658.995	706.472	681.994	547.85	548.776	637.374	774.693	723.151	655.328	551.323
13.10_776.5194m/z	776.519	13.0997	pos	PC(14:1(9Z)/20:3(5Z,8Z,11Z))	HMDB0007914	Lipids and lipid-like molecules	Glycerophospholipids	Glycerophosphocholines	C00157	36.4	0	M+Na	C42H76NO8P	-0.8806	28.4211	25.3752	17.9321	5690.32	8685.48	4204.93	16710.6	2332.56	13487.1	13754.2	9749.91	18570.3	12869.2
15.56_243.1352m/z	243.135	15.5586	pos	Isoleucyl-Glutamate	HMDB0028906	Organic acids and derivatives	Carboxylic acids and derivatives	Amino acids, peptides, and analogues		36.4	0.103	M+H-H2O	C11H20N2O5	4.70332	17079.2	15515.1	14313	17708	18666.7	13879.3	11985.8	11153.6	11649.9	15022.6	7158.08	11956.7	12.0406
7.01_499.2968n	500.304	7.00985	pos	Tauroursodeoxycholic acid	HMDB0000874	Lipids and lipid-like molecules	Steroids and steroid derivatives	Bile acids, alcohols and derivatives		36.4	0	M+H-H2O, M+H	C26H45NO6S	0.0301241	880.67	1055.91	986.044	9886.75	77.229	128.727	412.362	947.948	965.736	9.71517e-05	93.5283	2947.24	893.999
0.71_774.5449m/z	774.545	0.714683	neg	PC(22:5(4Z,7Z,10Z,13Z,16Z)/15:0)	HMDB0008658	Lipids and lipid-like molecules	Glycerophospholipids	Glycerophosphocholines	C00157	36.3	0	M-H2O-H	C45H80NO8P	0.754432	3543.45	6784.43	5192.28	14812.6	8180.19	12473.8	3967.85	9818.46	7058.68	9638.4	9.71517e-05	7531.43	5360.12
0.75_271.0606m/z	271.061	0.748783	neg	Naringenin	HMDB0002670	Phenylpropanoids and polyketides	Flavonoids	Flavans	C00509	36.3	0	M-H	C15H12O5	-2.07982	3546.55	4097.77	4047.22	3871.03	5466.78	4034	2117.44	2693.26	3590.5	3760.51	2679.2	3044.38	4015.24
0.77_252.0659m/z	252.066	0.765817	neg	Carbamazepine iminoquinone	HMDB0060675	Organoheterocyclic compounds	Benzazepines	Dibenzazepines	C16605	36.3	0	M+FA-H	C14H9NO	-3.34334	1530.46	935.484	1317.03	1380.63	1022.6	343.877	958.339	912.102	762.993	615.172	555.848	1207.89	2097.2
10.48_432.1049m/z	432.105	10.4761	pos	Cyanidin 3-glucoside	HMDB0030684	Organoheterocyclic compounds	Pyrans	Pyranones and derivatives	C08604	36.3	0	M+H-H2O	C21H21O11+	-0.500563	2070.92	1963.14	1886.3	1881.3	2146.49	1812.95	2348.52	2415.55	2190.78	1832.15	1831.79	2102.51	1698.83
3.83_276.1711m/z	276.171	3.82978	pos	Lysyl-Phenylalanine	HMDB0028958	Organic acids and derivatives	Carboxylic acids and derivatives	Amino acids, peptides, and analogues		36.3	0	M+H-H2O	C15H23N3O3	1.68436	654.763	717.467	745.428	1733.06	1448.47	524.622	934.589	389.698	1552.51	513.737	265.905	258.034	1306.85
4.31_334.0864m/z	334.086	4.3059	pos	Citalopram propionic acid	HMDB0060463	Organoheterocyclic compounds	Isocoumarans	Unclassified	C16610	36.3	0	M+Na	C18H14FNO3	4.60128	8117.69	7465.8	8018.99	2289	3975.86	1571.06	2763.5	2623.6	16148.5	10427.2	8278.75	8298.83	10395.8
4.31_413.0608m/z	413.061	4.3059	pos	CMP-2-aminoethylphosphonate	HMDB0060067	Organic oxygen compounds	Organooxygen compounds	Carbohydrates and carbohydrate conjugates	C05673	36.3	0	M+H-H2O	C11H20N4O10P2	-3.30338	5704.69	5007.16	5821.97	5250.37	4341.77	5305.58	7110.46	4368.14	5538.26	7651.32	5516.76	9418	7090.51
4.80_598.2960m/z	598.296	4.80498	pos	Paromomycin	HMDB0015490	Organic oxygen compounds	Organooxygen compounds	Carbohydrates and carbohydrate conjugates	C00832	36.3	0	M+H-H2O	C23H45N5O14	4.86398	6930.18	7871.11	8043.88	7128.69	10763.1	1734.89	8675.02	7870.08	23987.5	5372.08	7399.98	3037.5	12832.4
7.09_307.2015m/z	307.202	7.09343	pos	Hyoscyamine	HMDB0014568	Alkaloids and derivatives	Tropane alkaloids	Unclassified	C02046	36.3	0	M+NH4	C17H23NO3	-0.397023	328.448	453.878	322.602	994.726	17.0554	502.239	917.098	156.867	108.544	96.8482	162.268	774.982	601.109
8.64_500.3041m/z	500.304	8.64073	pos	Taurodeoxycholic acid	HMDB0000896	Lipids and lipid-like molecules	Steroids and steroid derivatives	Bile acids, alcohols and derivatives	C05463	36.3	0	M+H	C26H45NO6S	0.0446318	803.317	520.237	760.653	3028.28	66.4274	363.589	9.71517e-05	801.567	1868.77	602.469	305.851	195.176	1897.78
0.87_255.0645m/z	255.064	0.873217	pos	Chalconaringenin	HMDB0029631	Phenylpropanoids and polyketides	Linear 1,3-diarylpropanoids	Chalcones and dihydrochalcones	C06561	36.2	0	M+H-H2O	C15H12O5	-2.67261	332.121	196.013	176.045	9.71517e-05	9.71517e-05	9.71517e-05	9.71517e-05	9.71517e-05	673.633	643.973	1342.64	334.872	547.565
10.68_284.1595m/z	284.159	10.6831	pos	Phenylalanyl-Threonine	HMDB0029005	Organic acids and derivatives	Carboxylic acids and derivatives	Amino acids, peptides, and analogues		36.2	0	M+NH4	C13H18N2O4	-3.82307	520.691	676.061	549.599	900.705	507.344	791.173	755.086	411.685	640.064	913.366	407.427	393.162	908.051
11.45_293.2126m/z	293.213	11.4491	neg	(all-Z)-8,11,14-Heptadecatrienal	HMDB0041333	Lipids and lipid-like molecules	Fatty Acyls	Fatty aldehydes	C16343	36.2	0	M+FA-H	C17H28O	1.519	467.308	445.074	390.123	828.398	9.71517e-05	312.073	1170.17	428.373	384.595	9.71517e-05	518.36	401.267	321.71
15.48_900.7979m/z	900.798	15.4762	pos	TG(16:0/18:0/20:4(5Z,8Z,11Z,14Z))	HMDB0005370	Lipids and lipid-like molecules	Glycerolipids	Triradylcglycerols	C00422	36.2	0	M+NH4	C57H102O6	-4.014	6422.42	8570.91	8037.68	6499.97	5772.89	2334.19	7520.71	9793.01	8970.1	7866.88	9295.99	11275.6	7966.05
1.11_364.0821m/z	364.082	1.11455	neg	2-S-glutathionyl acetate	HMDB0062198	Organic acids and derivatives	Carboxylic acids and derivatives	Amino acids, peptides, and analogues	C14862	36.1	0	M-H	C12H19N3O8S	0.140272	1079.35	879.093	1060.11	817.369	699.261	644.485	495.225	316.006	1640.09	1808.96	1729.44	1659.19	1147.59
1.11_554.1232m/z	554.123	1.11455	neg	Biotinyl-5'-AMP	HMDB0004220	Organic acids and derivatives	Carboxylic acids and derivatives	Amino acids, peptides, and analogues	C05921	36.1	0	M-H2O-H	C20H28N7O9PS	0.676238	4474.27	3163.03	3736.58	2677.91	1007.28	4136.39	2172.84	1903.5	2685.93	6790.12	3866.44	6578.53	3255.88
10.17_329.2336m/z	329.234	10.1705	neg	9,10,13-TriHOME	HMDB0004710	Lipids and lipid-like molecules	Fatty Acyls	Fatty acids and conjugates	C14835	36.1	0	M-H	C18H34O5	0.699172	1452.44	1314.07	1467.57	1261.86	1091.94	1305.29	1105.41	1366.41	1300.26	1289.13	1280.46	1449.75	1472.39
10.19_313.2387m/z	313.239	10.1917	neg	12,13-DHOME	HMDB0004705	Lipids and lipid-like molecules	Fatty Acyls	Fatty acids and conjugates	C14829	36.1	0	M-H	C18H34O4	0.794841	768.645	504.487	665.263	704.217	821.146	1166.47	1576.65	1246.33	1926.17	264.857	396.359	252.497	398.313
13.10_755.5433n	756.551	13.0997	pos	PC(14:1(9Z)/20:2(11Z,14Z))	HMDB0007913	Lipids and lipid-like molecules	Glycerophospholipids	Glycerophosphocholines	C00157	36.1	0	M+H, M+Na	C42H78NO8P	-4.25739	577983	436086	428274	293418	331778	311870	271453	497876	497371	467558	572158	525325	578806
13.54_834.5265m/z	834.527	13.5422	pos	PS(18:0/20:4(8Z,11Z,14Z,17Z))	HMDB0010165	Lipids and lipid-like molecules	Glycerophospholipids	Glycerophosphoserines	C02737	36.1	0	M+Na	C44H78NO10P	1.17783	65503.4	67699.1	64661.3	43808	20696.3	9657.59	9.71517e-05	9.71517e-05	9.71517e-05	9.71517e-05	9.71517e-05	9.71517e-05	9.71517e-05
4.28_882.1177m/z	882.118	4.28473	neg	Malonyl-CoA semialdehyde	HMDB0002170	Lipids and lipid-like molecules	Fatty Acyls	Fatty acyl thioesters	C05989	36.1	0	M+FA-H	C24H38N7O18P3S	-1.45523	1868.01	1382.87	1857.74	1420.51	1764.09	1120.33	1993.83	1514.78	1757.5	2197.84	1639.21	2847.51	2446.96
12.13_594.3782m/z	594.378	12.1318	neg	PC(18:1(9Z)e/2:0)	HMDB0011148	Lipids and lipid-like molecules	Glycerophospholipids	Glycerophosphocholines	C04598	36	0	M+FA-H	C28H56NO7P	1.05483	4886.58	3797.2	4109.82	2092.01	2713.08	1158.71	4508.89	1251.56	2942.13	3658.33	5534	1309.89	5296.04
12.95_826.5339m/z	826.534	12.9537	pos	Hebevinoside I	HMDB0035312	Organic oxygen compounds	Organooxygen compounds	Carbohydrates and carbohydrate conjugates	C00243	36	0	M+NH4	C44H72O13	3.47876	817.801	1678.9	1797.73	4852.24	2712.77	2618.56	7818.04	189.266	2835.24	4798.67	1934.05	5108.99	3676.56
15.48_822.7515m/z	822.752	15.4762	pos	TG(16:0/16:0/16:1(9Z))	HMDB0005359	Lipids and lipid-like molecules	Glycerolipids	Triradylcglycerols	C00422	36	0	M+NH4	C51H96O6	-3.70279	9777.76	12490.8	12436	13840.8	9446.43	6610.7	13011.8	12814.6	13019.6	13637.8	14119.1	15599.1	13790.2
5.67_548.3460m/z	548.346	5.6749	pos	LysoPC(O-18:0)	HMDB0011149	Lipids and lipid-like molecules	Glycerophospholipids	Glycerophosphocholines	C04317	36	0	M+K	C26H56NO6P	-3.31232	1790.95	2130.01	1983.09	9.71517e-05	74.7843	9.71517e-05	9.71517e-05	9.71517e-05	36.8583	313.152	9.71517e-05	1188.43	9.71517e-05
0.00_153.0770m/z	153.077	0.00203333	pos												30855.7	35279.6	33742	36636.9	34794.2	38269.1	36266.5	41727.8	42661	40876.1	43699.2	47403.6	43405.7
0.00_156.1150n	139.112	0.00203333	pos												60045.2	57805	56790.2	50971.7	50389.8	51296.6	44995.5	48106.2	45805.4	47039.3	44715	46042.3	42070.9
0.00_157.0496m/z	157.05	0.00203333	pos												1526.46	1947.37	1806.09	1898.87	1811.23	2133.91	1959.62	2670.71	2253.9	2554.19	2663.41	2814.94	2447.33
0.00_161.0991m/z	161.099	0.00203333	pos												293.914	332.773	291.691	345.195	519.61	303.355	276.501	422.818	1068.34	1146.18	859.371	615.861	596.078
0.00_161.1324m/z	161.132	0.00203333	pos												5668.32	5033.29	4777.42	3676.46	3164.16	2719.94	2127	2389.04	1887.31	1995.09	1814.23	1653.48	1537.56
0.00_163.1480m/z	163.148	0.00203333	pos												1018.19	1293.45	1091.25	896.6	818.381	769.284	801.446	798.227	708.418	578.846	664.107	706.61	652.931
0.00_166.0611m/z	166.061	0.00203333	pos												4668.25	4848.59	4863.12	5588.22	5508.46	6677.88	6149.85	6577.26	6940.59	7302.86	8094.2	8372.11	8171.44
0.00_168.0900m/z	168.09	0.00203333	pos												1808.86	1639.73	1814.54	1991.66	1994.56	2008.81	1808.01	2457.73	2138.27	2311.96	2288.73	2270.85	2505.94
0.00_168.1016m/z	168.102	0.00203333	pos												506.423	584.258	522.277	693.151	521.537	421.601	570.531	431.289	354.813	599.944	453.618	508.302	472.058
0.00_169.1222m/z	169.122	0.00203333	pos												59749.6	54345.6	53719	43624.2	38229.7	34587.1	29274.2	30658.4	24925	24725.7	22737.9	21658.1	19200.4
0.00_173.1325m/z	173.132	0.00203333	pos												4989.94	4011.88	4159.59	3399.48	2735.61	2749.45	2099.62	2058.59	1801.51	1622.38	1390.09	1394.91	1302.53
0.00_178.0611m/z	178.061	0.00203333	pos												442.975	717.252	768.973	961.573	936.87	1283.63	1045.84	1594.02	1746.23	1425.07	1383.1	1536.89	1763.66
0.00_180.1010n	181.108	0.00203333	pos												124218	129044	131586	155052	146754	156631	147436	157741	146205	150320	154875	154906	152347
0.00_183.1379m/z	183.138	0.00203333	pos												8146.39	7542.14	7304.22	5796.78	5303.11	5176.53	4838.25	5425.47	4786.86	4849.33	4702.58	4625.57	4505.14
0.00_184.1463n	185.154	0.00203333	pos												58511.1	54897.5	54297.6	46742.2	41315.1	39835.7	36023.6	38767.4	33922.3	33534.1	32700.1	34161	29906.4
0.00_198.1488m/z	198.149	0.00203333	pos												756.921	921.574	730.774	588.526	491.278	355.9	374.114	342.97	254.595	168.169	338.935	320.26	214.257
0.00_198.1620n	199.169	0.00203333	pos												139228	143277	139463	152481	142545	149370	133553	148574	146925	162378	149374	152950	144197
0.00_202.0714m/z	202.071	0.00203333	pos												903.269	776.473	770.415	1013.19	867.413	787.581	814.09	673.811	778.08	542.616	808.074	748.794	735.888
0.00_205.1083m/z	205.108	0.00203333	pos												223.299	459.493	329.356	428.104	592.894	819.506	586.393	403.229	767.28	600.579	725.986	695.736	608.235
0.00_205.1222m/z	205.122	0.00203333	pos												1306.59	1489.73	1315.74	1220.32	1073.44	897.995	759.447	856.075	761.481	875.583	700.006	759.294	712.18
0.00_209.0808m/z	209.081	0.00203333	pos												1286.54	1417.77	1234.79	746.039	874.672	816.095	1031	781.025	638.82	460.657	1091.56	757.588	666.681
0.00_209.5732m/z	209.573	0.00203333	pos												5795.93	5974.22	5827.42	6232.3	5783.84	5880.78	5274.49	5882.81	5801.1	5539.92	5714.62	5952.06	5440.32
0.00_210.1620n	193.159	0.00203333	pos												38491.2	34617.7	34701.7	30708.2	25810.1	24786	20401.4	22937.7	19658.7	20991	19662.6	19853	17695.5
0.00_211.0964m/z	211.096	0.00203333	pos												5007.3	5039.82	4817.38	4129.4	3888.82	4064.74	3618.9	3949.71	3143.23	3669.08	3978.4	4100.41	3533.71
0.00_211.2055m/z	211.205	0.00203333	pos												1225.87	1339.79	1132.86	816.63	838.036	820.974	645.16	740.534	667.991	688.554	686.991	663.016	636.15
0.00_212.1776n	235.169	0.00203333	pos												107536	97353.2	96883	82946.2	70500.8	67396.7	58565.3	63255.9	56055.5	57414.9	53645	53828	47922.5
0.00_214.1569n	215.164	0.00203333	pos												28166.4	29517.5	28791.9	28784.6	26491.4	27691.5	25719	29179	28006.3	30054.6	29854.4	30473.6	27948.7
0.00_223.1327m/z	223.133	0.00203333	pos												15055.4	14442.2	14084.9	13322.8	10582.5	10655.3	9418.97	10617.4	8767.76	8807.69	8708.4	8319.14	6752.04
0.00_241.2161m/z	241.216	0.00203333	pos												22591.5	21259.6	20407.2	15974.7	14292.9	13400.1	11613.6	12207.1	11334.9	10788.1	10446.9	10712.4	9430.58
0.00_254.2245n	255.232	0.00203333	pos												68259.8	59015.8	59185.6	47572.9	41034.5	39897.8	36735.1	39266.7	34599.1	33641.3	33382.7	34934.2	30410.8
0.00_257.2667m/z	257.267	0.00203333	pos												3725.81	2557.48	2826.01	1821.7	841.619	955.531	343.761	494.509	126.283	143.831	165.924	48.99	124.849
0.00_281.0508m/z	281.051	0.00203333	pos												10033.6	10358.6	10287.4	12242.4	11604.7	12136.4	12113.9	13053.9	12830	14534.6	13872.8	15201.2	13276.7
0.00_281.2473m/z	281.247	0.00203333	pos												33087	29781.3	29086.9	22008.6	19769.5	17527.9	15029.5	17788.6	13470.3	13980	12772.5	14813.4	11438.6
0.02_217.1070m/z	217.107	0.0226833	pos												10643.5	10326.6	10357	10854.9	10309.3	10597.9	9606.9	10227	10112.3	10984	10469.6	10913	9957.57
0.02_225.1345m/z	225.134	0.0226833	pos												3222.84	4012.49	3687.59	5162.49	4927.96	6971.7	4224.58	4752.36	7514.61	6791.73	5388.3	4710.65	4578.49
0.02_249.1848m/z	249.185	0.0226833	pos												4437.66	3729.62	3791.52	3314.91	3114.48	2958.25	2823.64	3059.94	2704.18	2800.06	2862.05	2502.91	2377.48
0.04_148.1850n	171.174	0.0422333	pos												12498	11169.2	11137.4	10190	8944.7	8121.03	6649.23	7309.72	6773.52	6840.94	6114.4	6474.32	5943
0.04_181.1586m/z	181.159	0.0422333	pos												3609.09	3559.18	3245.46	2530.96	2318.94	2367.1	2040.36	2045.44	1970.05	2072.85	1749.26	1958.19	1703.55
0.04_225.1483m/z	225.148	0.0422333	pos												4388.14	3824.1	3891.43	3184.88	3038.88	2701.61	2217.1	2975.92	2486.38	2631.55	2398.17	2354.75	2403.29
0.04_259.1441m/z	259.144	0.0422333	pos												844.257	1495.05	1223.09	1201.76	836.49	1351.87	1187.88	1399.37	1305.48	1330.93	1318.16	1296.17	1356.25
0.06_145.1012m/z	145.101	0.06185	pos												5433.53	4404.06	4659.02	3809.01	3382.16	2925.68	2510.19	2363.3	2045.47	1985.87	1905.97	1747.07	1641.72
0.06_164.0818m/z	164.082	0.06185	pos												1582.77	1887.26	1894.01	2639.04	1927.32	2574.96	1798.22	2209.83	2316.39	2016.35	2020.97	2241.77	1859.83
0.06_165.1134m/z	165.113	0.06185	pos												5317.48	5474.63	5278.05	5145.86	5234.2	5181.28	4872.3	5981.49	4805.86	5242.99	5605.96	5806.88	5792.85
0.06_191.0927m/z	191.093	0.06185	pos												2612.4	2561.66	2508.06	2518.7	2611.13	2715.83	2303.08	2587.55	2556.58	2593.22	2740.8	2647.05	2635.91
0.06_218.0245m/z	218.025	0.06185	pos												986.301	777.462	843.631	797.517	652.987	788.635	576.547	498.182	298.079	186.768	157.591	182.51	460.928
0.06_255.2680m/z	255.268	0.06185	pos												2965.93	2818.77	2615.66	2124.77	1573.1	1489.3	1301.35	1211.23	1075.53	1194.39	909.768	1061.96	972.364
0.06_395.3882m/z	395.388	0.06185	pos												2288.54	2749.73	2159.59	632.256	637.895	122.768	228.574	9.71517e-05	112.855	91.4047	9.71517e-05	9.71517e-05	9.71517e-05
0.08_133.0648m/z	133.065	0.0814333	pos												2639.26	2640.92	2580.55	2670.6	2549.23	2619.33	2592.49	2919.29	2791.84	3015.78	3028.22	2825.83	3043.18
0.08_175.0978m/z	175.098	0.0814333	pos												3510.06	2823.39	3157.85	3309.43	3424.46	3115	3370.82	3733.67	2967.54	3177.19	3542.94	3538.56	2965.25
0.08_237.1484m/z	237.148	0.0814333	pos												3273.27	3699.77	3317.53	2619.15	2682.29	2347.55	2028.09	2169.61	2047.27	1879.14	1725.49	1766.1	1674.84
0.10_129.0911m/z	129.091	0.101383	pos												2419.39	2607.53	2367.06	2088.14	1973.5	2112.55	1792.25	1933.26	1689.76	1988.6	1826.38	1750.7	1793.44
0.10_166.0975m/z	166.097	0.101383	pos												29241.9	29903.2	30136.7	32028.7	30973.8	33491.8	31212.9	34980.7	35098.5	35888.7	37712	38979.7	39102.1
0.10_182.0579n	165.055	0.101383	pos												9516.91	9728.97	9447.88	9001.27	8419.75	9155.29	7803.09	10168.8	9371.2	9487.09	10135.5	10429.7	9770.91
0.10_265.2162m/z	265.216	0.101383	pos												2971.55	2270.12	2289.99	1807.22	1244.05	1296.8	1230.94	1381.84	826.198	1049.33	1103.44	752.265	635.948
0.12_125.0712m/z	125.071	0.121217	pos												350.099	368.675	336.263	418.719	360.162	457.072	361.662	479.93	401.648	416.971	369.825	394.467	330.517
0.12_141.0546m/z	141.055	0.121217	pos												7654.55	8079.7	7703.22	7433.71	7330.8	7384.23	6982	7795.24	7773.88	8010.13	8557.93	8681.02	7760.26
0.12_143.0703m/z	143.07	0.121217	pos												6860.61	7192.91	6969.32	6683.15	6273.41	6064.03	5527.26	5755.32	5566.91	6058.76	6056.15	5680.17	5233.9
0.12_149.1324m/z	149.132	0.121217	pos												9434.14	8679.71	8586.49	7341.19	6306.19	6368.83	5472.76	6200.05	5627.23	5513.96	5244.18	5404.39	5048.49
0.12_186.1619n	209.154	0.121217	pos												38503.9	36117.4	35408	29462	25802.9	25153.8	21562.3	22355.1	20200.9	19876.6	18424	18896.8	17032
0.12_188.0685n	171.065	0.121217	pos												8129.82	8766.58	8424.6	8811.92	8761.31	8830.38	8357.2	10243.8	8834.95	9107.63	9521.77	10396.8	9912.44
0.12_191.1793m/z	191.179	0.121217	pos												1890.31	1488.81	1524.16	1151.19	1103.38	1057.16	838.391	958.892	687.58	836.295	744.104	608.638	682.363
0.12_213.1121m/z	213.112	0.121217	pos												6877.18	7316.4	6888.14	6390.58	6087.4	5452.04	5924.84	6487.58	5606.01	5772.13	6109.24	5748.22	5610.9
0.12_251.2004m/z	251.2	0.121217	pos												2574.33	2208.57	2134.78	1713.81	1357.47	1421.35	1287.5	1491.34	1385.76	1515.7	1196.61	1140.73	1034.71
0.12_263.2003m/z	263.2	0.121217	pos												2340.67	2244.65	2154.15	1617.53	1270.99	1084.39	909.842	1014.16	685.984	995.118	938.072	878.84	578.897
0.12_267.2317m/z	267.232	0.121217	pos												3076.37	2608.56	2612.86	1751.28	1519.87	1114.75	1338.49	1337.43	1026.71	1147.31	1070.64	694.821	740.329
0.14_125.0931m/z	125.093	0.141633	pos												1940.42	2006.23	1954.42	2548.26	2389.1	2640	2262.47	2654.53	2774.99	2926.01	2647.77	2682.57	2494.35
0.14_175.0754m/z	175.075	0.141633	pos												2683.6	2154.24	2307.72	1930.48	1777.04	1897.04	1648.28	1477.84	1283.17	1436.39	1243.52	1433.53	1255.43
0.14_207.1240m/z	207.124	0.141633	pos												3262.42	3239.97	3272.6	3354.99	3245.7	3589.5	3308.59	3341.22	7648.62	6637.24	6157.1	6231.37	5589.28
0.16_133.0640n	134.071	0.161217	pos												5819.83	5607.85	5691.31	6241.72	6682.23	6185.56	5868.97	6382.11	5603.56	5687.97	6222.57	6247.42	6001.22
0.16_138.1025m/z	138.102	0.161217	pos												2190.58	1738.84	2039.54	2296.41	2151.34	2027.1	1982.48	2122.53	1637.82	1821.66	1862.85	1973.88	1984.62
0.16_162.0899m/z	162.09	0.161217	pos												4562.12	4380.7	4358.78	3306.38	3436.11	2956.89	3259.79	2926.37	1895.71	2555.08	2735.55	3175.72	2674.44
0.16_177.1273m/z	177.127	0.161217	pos												2005.78	1971.79	1836.73	1561.35	1305.76	1253.67	1044.17	1116.18	793.441	989.945	895.562	953.302	787.287
0.16_218.0246m/z	218.025	0.161217	pos												579.009	457.104	449.724	501.273	374.388	456.07	386.055	338.809	424.209	207.7	87.1479	157.169	292.592
0.18_170.0926m/z	170.093	0.18115	pos												2043.82	2090.44	2024.54	2101.13	1979.56	1689.24	2129.09	2341.47	2120.59	2081.83	2474.69	2513.84	2400.12
0.18_225.1120m/z	225.112	0.18115	pos												2576.04	2802.58	2525.47	2045.41	2126.81	2074.84	1771.55	1826.49	1537.17	1854.97	1772.3	1685.53	1503.95
0.20_164.0818m/z	164.082	0.20075	pos												1443.15	1349.17	1294.84	1544.57	1333.02	1360.61	1379.37	1384.52	1703.29	1631.41	1434.41	1688.39	1422.62
0.20_175.1481m/z	175.148	0.20075	pos												4899.13	3966.23	4019.34	3306.04	2626.66	2529.1	2004.76	2370.04	1795.12	1802.54	1584.35	1447.19	1392.7
0.20_198.1983n	237.164	0.20075	pos												25426.9	25394.4	24660	23884.7	21990.2	22333.4	19618.9	22775.8	21714.8	22309.1	22384.7	22163.3	21395.4
0.20_203.1120m/z	203.112	0.20075	pos												8606.38	9132.8	9367.48	9888.65	9942.76	10705.9	10034.5	10956.3	10792.1	11104.3	11704.1	11748.9	10508.9
0.22_129.0547m/z	129.055	0.220883	pos												2293.25	2398.78	2295	2405.1	2147.87	2085.24	2013.17	2382.8	2108.31	2191.81	2068.43	2061.29	2029.48
0.22_140.0581m/z	140.058	0.220883	pos												1135.64	1348.1	1260.71	1366.19	1319.78	1508.14	1273.83	1365.19	1234.41	1338.27	1364.14	1621.11	1447.21
0.22_158.1306n	181.122	0.220883	pos												20368.3	18801.1	18276.5	15335.2	13363	13182.6	11798.2	13102.2	11832.6	11867.8	11373.4	11308.7	10307.6
0.22_227.2005m/z	227.2	0.220883	pos												26934.1	25224.1	24207.1	19127.5	16019.4	16235.7	14157.9	14370.3	13362.6	12675.4	12467.7	12648	10763
0.22_236.1776n	219.174	0.220883	pos												221108	189825	190195	150701	124129	109908	92946.4	90415.6	78403	80942.5	71137.2	69470	60562
0.22_255.2681m/z	255.268	0.220883	pos												3858.68	3133.45	3198.78	2444.9	2266.49	1893	1622.36	1720.28	1690.16	1371.89	1343.54	1391.3	1305.55
0.22_311.2942m/z	311.294	0.220883	pos												13926.5	12518.7	12078.4	8082.36	7196.2	6341.78	4888.3	4896.19	2505.56	2601.71	2433.21	2205.65	1322.94
0.24_209.1171m/z	209.117	0.24045	pos												13422.7	13004.4	12749.5	11665.2	10038.1	9597.18	8816.36	9468.23	8527.13	7576.51	8438.37	7550.62	7064.01
0.26_209.1899m/z	209.19	0.26015	pos												1514.88	1228.27	1317.92	1056.49	951.135	894.516	829.888	1057.09	814.779	823.504	833.538	710.573	649.283
0.26_519.1389m/z	519.139	0.26015	pos												56644.2	57314.6	59056.3	76728.1	65050.2	71927.7	67607	72088.8	76880.2	80033.8	78210.2	85244.1	73760.3
0.30_164.0818m/z	164.082	0.299283	pos												1148.71	1364.97	1342.44	1705.07	1729.67	1550.47	1535.08	1846.88	1745.61	1649.66	1600.81	1558.94	1531.01
0.32_170.0560m/z	170.056	0.31925	pos												166.483	288.48	264.895	539.281	479.536	655.216	827.327	1189.54	1156.42	1492.47	1507.48	1658.2	1632.71
0.32_189.1134m/z	189.113	0.31925	pos												9446.76	9189.54	9204.87	8849.32	8344.56	8551.08	8268.5	9167.46	8106.61	7694.04	8271.75	9042.14	7901.81
0.32_223.1692m/z	223.169	0.31925	pos												12197.2	10521.3	10699.8	9305.8	7558.88	7060	6451.19	6895.34	5825.91	6261.96	5395.36	5431.76	4901.08
0.32_239.2368m/z	239.237	0.31925	pos												22513.8	19055.3	19065.5	14626.7	12460.1	12073	11143.2	12011.5	10087.7	9974.44	9722.06	9985.04	9033.73
0.34_167.0888n	150.085	0.3392	pos												37675.9	39807.7	39757.9	43898.2	41523.6	46365.1	41822.2	46794.1	47082.2	46248.1	49752.8	50952.1	48848.9
0.34_177.1638m/z	177.164	0.3392	pos												10233.5	8218.65	8589.25	6070.43	5091.87	4733.45	4111.68	4020.28	3492.14	4070.69	3148.74	3664.37	3494.53
0.34_201.1637m/z	201.164	0.3392	pos												63997.6	52352.6	53562.6	38641	30947.9	25515.4	19547.4	18062	14154.7	12322	10935.4	9891.85	8220.22
0.34_257.2474m/z	257.247	0.3392	pos												15738.2	12876.1	13167.6	10872.1	8766.37	9037.28	7603.64	8414.65	7430.77	7045.27	7167.55	6910.66	6157.18
0.34_263.2368m/z	263.237	0.3392	pos												10333	8478.48	8734.18	6592.14	6026.94	5459.96	4219.73	5345.52	4252.92	4291.05	3778.48	4476.27	3387.15
0.34_284.2714n	285.279	0.3392	pos												61602.4	51378.9	51370.2	35901.5	31519.3	28944.9	24869.2	25553.1	20927.8	20078.3	19251.7	20334.3	17295.1
0.34_294.2195n	277.216	0.3392	pos												6491.02	4704.54	5194.05	4204.94	3364.49	3026.28	2380.72	2794.69	2142.66	1621.1	1672.84	1741.35	1600.8
0.34_373.3100m/z	373.31	0.3392	pos												35029.1	26659.7	26354.8	13195.6	8742.6	5921.49	3598.93	1647	741.704	276.225	309.735	241.542	9.71517e-05
0.34_433.2208m/z	433.221	0.3392	pos												17982.3	21357.6	19645.9	21724.4	21582.6	22792.6	21678.4	25551.9	24743.7	22599.5	25483.2	24273.7	25445.7
0.36_183.1743m/z	183.174	0.35875	pos												4450.92	3876.56	3950.52	3239.72	2878.12	2958.76	2449.12	2621.94	2380.03	2362.31	2488.25	2559.2	2086.39
0.36_207.1015m/z	207.102	0.35875	pos												1665.82	1672.76	1593.49	1386.55	1207.63	1148.67	1022.29	1301.23	1068.44	984.945	1119.19	881.391	840.23
0.36_267.2317m/z	267.232	0.35875	pos												3051.72	3195.65	2835.26	1945.87	1606.48	1682.54	1348.26	1533.26	1189.28	913.032	1145.17	953.544	894.856
0.36_325.3098m/z	325.31	0.35875	pos												2314.58	2355.92	2139	1684.74	1122.37	1007.51	879.829	828.445	518.797	826.836	309.444	291.594	322.793
0.38_205.1223m/z	205.122	0.378717	pos												2166.62	2047.79	1984.88	1865.93	1520.47	1610.45	1273.71	1547.9	1130.05	1158.12	969.49	1079.48	1056.63
0.38_265.1797m/z	265.18	0.378717	pos												7387.03	6616.18	6517	5394.37	4661.15	4434.88	4054.34	3998.85	3313.7	3089.99	2730.64	3325.81	2854.64
0.40_196.0737n	197.081	0.3986	pos												11174.4	11159.6	10762.6	10125.7	8973.24	9112.55	8310.8	9121.08	8940.36	8946.81	9013.88	8691.91	8488.61
0.40_223.0636m/z	223.064	0.3986	pos												27721.3	28919.6	28417.5	30491.6	29837.2	30470.1	27986.2	30151.3	30732	32420	30022.2	32656.1	31715.7
0.40_371.1011m/z	371.101	0.3986	pos												166027	180461	180200	217702	211850	232184	211933	225528	241284	268941	247136	254847	242384
0.40_395.3882m/z	395.388	0.3986	pos												4358.08	3691.02	3475.82	2150.67	966.058	768.734	95.5817	258.994	9.71517e-05	9.71517e-05	9.71517e-05	9.71517e-05	9.71517e-05
0.42_191.0927m/z	191.093	0.418517	pos												2989.3	2811.32	3030.82	3305.54	3134.55	3771.88	3116.41	3639.33	3261.97	3907.91	3354.45	3778.17	3248.79
0.42_193.0721m/z	193.072	0.418517	pos												940.992	1168.44	1054.25	991.492	886.899	1161.73	1057.35	1238.45	1123.14	1027.09	1040.02	1283.47	1141.81
0.42_211.2056m/z	211.206	0.418517	pos												1867.8	1872.94	1771.38	1397.58	1211.12	1328.34	1009.87	1168.29	1126.19	1186.56	976.958	1059.91	917.64
0.42_447.3467m/z	447.347	0.418517	pos												15170.4	13799.2	14266.2	13602.5	13795.8	13490.9	11186.1	11357.3	11922.6	13092.2	12159.9	12191.6	10961.9
0.44_284.2946m/z	284.295	0.438283	pos												44002	32311.1	33390.7	21938.6	17010.5	15052.3	12312.6	11604	9402.73	8282.61	8461.86	8403.22	6929.11
0.44_338.3416m/z	338.342	0.438283	pos												197402	134066	144640	83097.8	63643.1	52080.9	38360.7	34728	24652	19409.6	17364.2	15806.6	13264.5
0.44_355.2993m/z	355.299	0.438283	pos												31065.6	19245.5	21294.2	10177.6	6502.57	3843.3	2510.38	763.442	287.744	98.5015	9.71517e-05	9.71517e-05	9.71517e-05
0.46_225.1120m/z	225.112	0.458217	pos												2382.13	2411.22	2271.63	1945.16	1761.77	1938.48	1598.03	1772.07	1592.24	1627.27	1679.26	1212.49	1407.02
0.46_249.1848m/z	249.185	0.458217	pos												5883.57	5502.02	5551.27	5555.43	4680.43	5169.96	4267.36	4718.61	4376.43	5296.32	4319.49	4448.07	4394.62
0.48_165.1134m/z	165.113	0.478083	pos												802.651	798.082	954.16	1111.41	1127.45	1314.71	1051.44	915.545	1142.44	964.236	1089.56	1176.52	1149.12
0.48_224.0996m/z	224.1	0.478083	pos												6135.82	5743.52	5793.48	6152.33	5268.26	5876.65	5191.67	5535.45	5260.63	5700.02	5492.81	5870.16	5048.33
0.48_227.2369m/z	227.237	0.478083	pos												13894.1	12475.9	12565.3	11653.5	9989.57	10760.3	9037.01	10017.2	9034.83	9800.04	9064.52	9640.47	8602.64
0.48_248.2738n	271.263	0.478083	pos												160723	138621	140115	119446	104577	99208.8	83685.7	90224.8	81944.3	87298.2	79837	80684.1	73893.2
0.48_251.1641m/z	251.164	0.478083	pos												31907.5	29362.3	29470.4	28008.1	23982.9	21176.8	18633.2	17777.7	15368.8	14969.5	14343.7	13422.6	10819.7
0.48_251.2005m/z	251.2	0.478083	pos												3601.62	3706.16	3331.85	2600.83	2200.2	1932.5	1842.99	1848.52	1922.03	1579.9	1650.14	1933.9	1450.39
0.48_253.1797m/z	253.18	0.478083	pos												63324.1	58756.5	56988.4	47854.8	40663.9	36224.9	29892.7	29798.8	22560.1	24344.7	21171.2	19360.2	17416.3
0.48_297.0823m/z	297.082	0.478083	pos												36503.9	38996.7	38822.2	45431.9	42699.6	47576.4	43254.8	46865.8	49085.6	52645.1	49626.7	51590.1	49416.8
0.48_445.1200m/z	445.12	0.478083	pos												306808	347896	332299	401794	385963	410124	380963	408745	436739	484997	457796	464758	443319
0.50_151.0389m/z	151.039	0.497767	pos												1804.38	1709.55	1708.23	1604.24	1578.66	1480.66	1589.19	1688.81	1515.3	1657.63	1569.06	1728.25	1396.07
0.50_177.0910m/z	177.091	0.497767	pos												9145.79	8720.7	8595.03	7816.75	7601	7435.69	6449	7081.69	6672.97	7263.98	6645.77	6894.22	6746.43
0.50_209.1899m/z	209.19	0.497767	pos												1227.34	1115.23	1187.21	989.354	845.672	922.898	754.069	655.386	729.108	736.418	763.597	934.283	711.325
0.50_252.2089n	235.206	0.497767	pos												35570.9	31447.5	31394	27633.8	23900.3	24565.5	20816.2	22501.3	20813.9	21318.7	20389.9	19677.9	18120.6
0.51_127.0255m/z	127.025	0.5087	neg												176.969	175.378	144.753	110.006	104.159	41.0834	101.626	84.5347	81.4719	131.599	108.849	98.6202	45.1163
0.51_128.0095m/z	128.009	0.513167	neg												63.1626	87.4019	62.1449	69.3471	57.5102	9.71517e-05	35.597	24.1525	46.3439	45.0785	73.1736	26.7597	32.2709
0.51_130.9918m/z	130.992	0.513167	neg												788.285	797.744	553.204	691.568	342.893	394.749	387.337	774.86	680.817	736.076	396.113	502.47	373.543
0.51_132.9228m/z	132.923	0.513167	neg												2668.61	2513.02	1952.28	1207.07	1198.87	1116.74	1064.12	1185.31	1688.98	1070.69	1081.28	3357.78	500.703
0.51_135.9705m/z	135.97	0.5087	neg												569.8	573.05	386.632	2251.1	1903.05	718.043	2603.24	1225.78	1317.67	1035.1	3338.21	527.64	768.942
0.51_136.0147m/z	136.015	0.5087	neg												309.799	288.396	199.398	438.3	406.199	134.259	417.844	307.142	279.021	346.207	412.643	216.021	211.942
0.51_139.0014m/z	139.001	0.513167	neg												227.963	174.867	142.749	221.035	224.937	90.9343	177.979	191.525	174.373	169.241	217.693	178.887	117.703
0.51_141.0202m/z	141.02	0.5087	neg												124.658	86.2288	74.0085	109.8	123.926	92.6267	144.551	106.823	92.4214	120.867	135.265	107.876	77.6518
0.51_142.0154m/z	142.015	0.5087	neg												122.299	114.008	78.7688	103.253	103.159	44.8888	133.993	125.689	101.127	184.92	109.103	71.1446	90.4451
0.51_143.8985m/z	143.898	0.5087	neg												28.6979	39.3049	38.9477	112.18	115.056	21.1755	158.917	145.638	61.9035	171.937	196.058	36.5863	43.1611
0.51_144.0199m/z	144.02	0.513167	neg												267.737	225.341	198.539	254.109	323.535	181.559	254.792	204.082	144.302	320.441	235.8	189.351	139.243
0.51_144.8973m/z	144.897	0.5087	neg												45.5447	51.92	67.4024	145.08	221.664	66.4959	258.584	237.767	108.619	250.102	322.78	33.0852	52.9448
0.51_144.9229m/z	144.923	0.513167	neg												19431.7	19684.3	15364.2	10461.4	9963.77	9975.78	9803.91	10728.5	14512.4	9795.06	9225.54	23462.6	5942.66
0.51_144.9910m/z	144.991	0.513167	neg												1460.79	1356.83	1084.59	1318.28	1334.37	1047.03	1173.55	1432.41	1267.78	1332.77	1265.64	1565.41	729.268
0.51_150.0416m/z	150.042	0.5087	neg												400.874	438.94	328.836	454.031	184.587	123.313	144.069	348.967	264.265	488.439	233.12	126.702	100.231
0.51_152.0097m/z	152.01	0.5087	neg												542.961	534.587	502.968	759.11	554.737	312.464	638.048	551.843	539.222	724.036	732.12	299.092	244.026
0.51_152.0209m/z	152.021	0.5087	neg												443.208	404.616	371.45	440.131	320.688	143.329	311.534	308.107	327.648	429.21	392.494	199.162	174.374
0.51_154.0251m/z	154.025	0.5087	neg												256.758	260.047	224.293	206.141	217.223	182.249	151.569	263.692	207.995	274.488	251.043	252.789	192.568
0.51_154.9922m/z	154.992	0.513167	neg												360.063	412.253	261.351	428.612	352.913	329.833	418.409	367.803	300.065	396.813	383.926	181.139	210.631
0.51_161.0102m/z	161.01	0.5087	neg												420.528	507.188	421.03	780.192	569.642	430.271	694.27	551.796	465.004	713.87	774.664	368.56	275.526
0.51_161.0213m/z	161.021	0.5087	neg												180.889	194.03	187.287	283.412	201.379	82.1298	237.077	179.944	206.176	334.7	238.244	106.361	84.8112
0.51_165.0409m/z	165.041	0.5087	neg												299.379	313.637	273.319	473.354	318.044	262.131	339.921	374.55	265.376	344.766	455.335	335.063	168.151
0.51_165.9057m/z	165.906	0.5087	neg												596.569	666.694	421.088	910.212	699.371	366.611	337.921	387.905	220.188	259.242	368.836	143.002	158.847
0.51_168.9888m/z	168.989	0.513167	neg												1860.44	1956.39	1305.07	1735.33	1603.24	1515.23	1485.71	1822.26	1689.44	1627.44	2022.68	1948.16	900.564
0.51_170.9873m/z	170.987	0.513167	neg												774.11	858.629	557.289	941.524	369.316	347.939	418.988	776.025	642.658	857.564	339.41	118.292	455.903
0.51_173.9256m/z	173.926	0.513167	neg												1918.22	1831.84	1622.88	1391.82	1306.85	1279.63	1104.44	1231.12	1270.96	1107.81	984.025	1402.8	811.927
0.51_174.0018m/z	174.002	0.513167	neg												197.591	283.42	220.047	289.989	296.86	243.972	250.152	323.282	214.931	291.115	323.997	189.884	126.574
0.51_176.9979m/z	176.998	0.513167	neg												252.117	284.963	220.339	299.019	243.608	199.396	241.529	298.433	249.559	284.948	359.272	305.884	139.361
0.51_177.0053m/z	177.005	0.5087	neg												87.8735	61.9086	82.1725	162.579	79.2223	44.203	112.472	86.4836	89.1014	181.877	114.972	48.8996	39.1626
0.51_178.0370m/z	178.037	0.5087	neg												178.27	163.295	113.855	266.617	168.222	88.3041	213.773	139.102	147.68	238.252	258.685	120.778	102.726
0.51_180.0163m/z	180.016	0.5087	neg												152.255	205.847	158.408	326.304	218.178	105.475	220.633	191.163	177.926	242.067	227.92	87.5389	86.1445
0.51_180.9892m/z	180.989	0.513167	neg												7390.22	7689.07	6218.25	8202.52	6860.15	6800.65	7681.67	6823.08	6414.91	7175.32	7234.37	4959.26	4147.06
0.51_187.8888m/z	187.889	0.5087	neg												705.345	680.882	690.147	1518.27	1042.94	1127.05	1128.97	1957.66	894.987	2047.06	1665.35	540.932	614.613
0.51_187.9084m/z	187.908	0.5087	neg												358.649	360.587	388.249	627.652	713.469	477.709	464.302	311.415	262.31	424.866	707.665	334.497	595.156
0.51_187.9417m/z	187.942	0.5087	neg												3365.26	3362.82	3052.67	7889.25	7063.1	6297.43	6341	7077.82	3773.7	6747.54	8301.24	2959.31	2564.01
0.51_188.0332n	169.015	0.5087	neg												177.975	202.145	174.223	387.82	271.352	270.372	335.178	222.003	243.957	325.496	336.16	88.3741	87.2422
0.51_190.0371m/z	190.037	0.5087	neg												150.745	118.859	140.498	238.165	127.399	72.9236	212.638	174.807	140.832	213.635	222.268	115.108	50.7818
0.51_191.0213m/z	191.021	0.5087	neg												102.844	90.1081	99.1275	172.455	116.733	64.5811	164.369	105.919	112.118	203.483	135.766	43.4031	45.6791
0.51_192.9893m/z	192.989	0.513167	neg												4781.96	5387.88	4184.31	5543.47	5022.44	5266.59	5519.66	4613.73	4205.56	4983.67	5048.58	3092.23	2916.2
0.51_195.0391n	176.021	0.5087	neg												866.453	841.318	742.123	1475.15	861.654	519.487	1023.64	789.109	873.915	1257.07	1168.52	539.522	423.166
0.51_196.0114m/z	196.011	0.5087	neg												131.359	150.749	129.782	165.158	117.096	9.71517e-05	142.991	90.765	107.561	175.499	160.912	45.4923	38.8524
0.51_197.0106m/z	197.011	0.5087	neg												58.939	80.2797	57.7346	87.9062	120.585	183.37	98.0189	122.645	87.2147	97.6907	246.27	43.4034	64.5259
0.51_199.0263m/z	199.026	0.513167	neg												330.727	304.657	336.508	371.322	338.111	365.213	330.649	367.13	352.946	431.545	504.69	537.742	288.151
0.51_200.0216m/z	200.022	0.5087	neg												246.204	201.752	195.504	336.461	274.689	280.14	363.464	342.836	253.034	356.579	379.89	158.292	206.531
0.51_200.8590m/z	200.859	0.513167	neg												2544.41	4435.44	2622.45	1653.96	1578.34	1658.97	2208.13	1733.48	3301.92	1533.32	1420.64	1941.78	589.269
0.51_204.0165m/z	204.017	0.5087	neg												242.201	221.397	263.272	624.526	270.624	231.533	456.965	343.551	341.22	499.793	466.978	224.849	76.4989
0.51_204.0283n	185.01	0.5087	neg												88.6416	67.947	87.1922	282.768	210.171	137.898	279.53	211.538	122.807	285.618	226.58	45.7179	9.71517e-05
0.51_204.0396n	203.033	0.5087	neg												243.133	269.643	270.35	571.401	323.41	132.281	467.135	385.381	337.527	560.731	401.37	152.025	131.524
0.51_204.9896m/z	204.99	0.513167	neg												1409.45	1712.14	1284.94	1637.05	1687.19	1853.4	1698.79	1504.07	1335.15	1614.53	1444.3	883.601	1001.41
0.51_206.0002n	250.996	0.5087	neg												3833.23	4097.82	3108.42	5172.06	4201.41	4730.95	4640.07	3805.82	3747.46	3876.12	5597.92	3063.86	2698.73
0.51_207.0393n	206.032	0.5087	neg												251.281	189.172	203.286	312.853	209.3	134.409	298.346	199.607	206.277	338.636	328.57	165.907	41.4035
0.51_207.9928n	414.984	0.5087	neg												7884.77	9135.77	6537.41	8318.8	8252.44	8869.37	8224.79	8758.48	7631.13	8409.77	8749.69	6416.96	5511.88
0.51_212.9112m/z	212.911	0.513167	neg												604.695	627.971	410.889	352.692	298.984	320.029	298.762	306.418	476.985	264.824	255.105	671.619	148.129
0.51_214.0064n	194.989	0.513167	neg												3428.07	3367.75	2652.21	4451.54	3298.09	3429.53	3748.86	3472.03	3232.04	3399.62	4163.97	3708.54	1872.8
0.51_214.9778m/z	214.978	0.5087	neg												757.726	951.962	569.896	1032.94	971.967	1050.9	1034.14	860.796	761.627	810.64	1326.82	660.377	580.08
0.51_216.0021n	196.984	0.513167	neg												2612.26	2875.17	2178.32	3277.04	2686.65	2976.88	2940.3	2423.38	2086.64	2538.68	2492.86	1737.83	1626.39
0.51_221.9918n	442.978	0.513167	neg												13004.8	13439.1	10662.3	15530.8	12795.1	15300	13774.9	13532.5	12656.2	13210.1	14072.7	9231.98	9030.81
0.51_224.9959m/z	224.996	0.5087	neg												852.182	964.206	742.261	1162.66	972.814	1096.85	1021.03	898.155	836.102	1077.02	1091.32	588.682	559.634
0.51_228.0027n	208.985	0.5087	neg												4875.77	4889.72	3819.44	6152.85	4712.36	5261.68	5224.01	4931.39	4706.71	4537.6	5414.91	3898.71	2819.58
0.51_228.9910m/z	228.991	0.513167	neg												1453.96	1599.57	1019.33	1700.96	1419.01	1577.89	1556.98	1378.83	1323.03	1440.92	1668.21	1006.92	831.382
0.51_229.9017m/z	229.902	0.513167	neg												1081.09	1183.96	759.952	519.333	579.839	581.906	538.876	511.955	783.89	501.925	453.96	1267.04	219.209
0.51_229.9163m/z	229.916	0.5087	neg												3057.84	3192.91	2909.41	5200.15	4630.59	4595.68	3932.28	4545.63	3636.22	4271.13	5059.53	2740.58	2404.41
0.51_230.7671m/z	230.767	0.5087	neg												445.843	270.47	250.994	907.62	390.409	394.735	168.034	184.117	72.0293	20.7655	172.436	53.3031	171.52
0.51_231.9321m/z	231.932	0.5087	neg												21915	22384.1	20642.3	50984	42872.3	43428.9	38748.1	45836.4	26642.7	40560	50969.3	21179.2	16557.8
0.51_231.9901m/z	231.99	0.513167	neg												655.561	589.282	511.35	666.095	510.894	583.309	662.732	498.561	539.262	529.406	614.578	344.3	332.161
0.51_231.9973n	230.987	0.513167	neg												14347.1	14958.6	11903.9	16674.1	13932.4	15668.2	15315.3	13740	12678.1	14103.1	14575.3	10388.7	8807.25
0.51_234.8205m/z	234.82	0.513167	neg												589.592	781.396	456.996	108.488	70.0382	68.9095	112.149	30.7566	155.689	69.1382	32.489	239.645	9.71517e-05
0.51_234.9843m/z	234.984	0.513167	neg												1992.63	2148.25	1709.72	2089.14	1922.72	2061.14	1970.44	1936.81	1979.14	1757.83	2273.79	1742.41	1114.07
0.51_238.0057n	218.988	0.513167	neg												12677.4	14835.6	11393.4	17336.9	14200.7	15559.4	16105.8	13466.2	12779.4	13221.4	17232.3	10159.6	8294.63
0.51_239.0605m/z	239.061	0.5087	neg												854.778	909.242	588.007	825.302	540.017	611.603	573.435	303.471	252.778	212.841	532.793	61.3999	214.193
0.51_240.9911m/z	240.991	0.513167	neg												2556.36	2677.06	2160.27	2980.62	2614.64	2986.65	2903.6	2348.55	2281.19	2720.07	2929.84	1791.8	1671.3
0.51_243.0632m/z	243.063	0.513167	neg												102.767	215.73	231.855	354.724	166.212	268.469	265.483	285.333	222.923	520.958	298.609	271.601	202.787
0.51_243.9941n	242.987	0.513167	neg												10807	11985.2	9290.39	13167.3	11558.8	12573.4	12172.7	10841.3	10087.5	11155.9	11551.1	7908.99	6729.96
0.51_244.8494m/z	244.849	0.513167	neg												592.443	482.594	359.788	127.147	173.063	186.305	261.166	154.175	367.938	167.902	140.093	921.782	50.4337
0.51_248.9225m/z	248.923	0.5087	neg												479.846	456.138	360.048	777.66	667.293	657.405	435.239	475.255	363.446	489.471	723.745	312.466	140.375
0.51_248.9800m/z	248.98	0.513167	neg												1431.84	1364.57	1177.63	1790.44	1429.95	1649.1	1473.55	1392.2	1281.68	1338.43	1617.14	923.865	858.519
0.51_252.9750m/z	252.975	0.513167	neg												5396.79	5932.81	4686.1	5438.13	5616.9	5975.85	5528.36	5293.21	5665.28	4901.8	6155.49	4671.49	2989.82
0.51_255.9976n	236.98	0.5087	neg												31644.8	33306.4	26858	48112.4	40197.9	49316.8	42341.1	34513.4	32677.3	33643.4	53046.3	25371	22758.3
0.51_259.9929n	258.982	0.5087	neg												6544.78	6834	5332.36	8691.57	6807.79	8159.65	7945.97	6455.98	6090.32	6453.97	8127.23	4860.04	4334.4
0.51_261.8904m/z	261.89	0.5087	neg												107.406	137.983	154.165	546.785	397.598	492.57	403.761	613.227	243.671	600.705	736.454	214.058	133.324
0.51_262.0017n	523.002	0.5087	neg												7198.96	7467.95	4919.56	7661.46	6708.45	8105.09	7820	6993.4	6143.5	7050.87	6925.22	4564.48	4786.26
0.51_262.8892m/z	262.889	0.5087	neg												439.868	446.099	420.078	1660.18	813.449	753.573	1027.27	2069.81	911.619	1944.57	1410.75	312.07	478.505
0.51_264.0041n	244.986	0.513167	neg												17972.9	16788.3	13846.7	21310.3	16943.7	18872.4	19890	17246.6	16289.9	16972.9	20497	15807.9	10793.9
0.51_264.9753m/z	264.975	0.5087	neg												3752.86	4147.27	3301.09	4944.28	4528.21	5373.32	4932.39	4131.52	4003.6	3863.6	5811.22	3309.04	2701.81
0.51_265.1491m/z	265.149	0.5087	neg												1002.01	1061.14	689.482	4851.91	2684.29	4388.58	3780.71	1698.59	1725.24	1442.73	4986.89	793.479	1249.13
0.51_266.0007n	246.983	0.513167	neg												8514.6	9558.53	7023.1	10323.7	8880.02	9798.24	9240.69	8993.83	8199.53	8596.05	9949.07	6767.7	5180.15
0.51_266.8922m/z	266.892	0.5087	neg												74.0832	80.1607	54.6675	269.09	161.383	276.866	362.311	457.27	195.941	378.575	489.342	105.496	121.155
0.51_267.0744m/z	267.074	0.513167	neg												1331.04	1645.21	1154.82	1818.24	1112.24	1340.53	1072.34	1624.18	1297.67	1492.36	1706.12	981.725	1027.97
0.51_269.9931n	314.99	0.513167	neg												4512.12	4677.98	3367.34	4867.44	4653.59	5438.68	4546.17	4861.09	4431.09	4355.59	4838.29	3769.32	2663.89
0.51_276.0043n	256.986	0.513167	neg												5538.55	6290.5	4616.17	6610.83	5714.48	6121.23	5788.03	5661.79	5377.92	6011.59	6157.65	4749.92	3415.53
0.51_281.9917n	280.984	0.513167	neg												16858	17366.5	13652.5	20359	16666	19758.2	18638.8	16224.2	15722	16862.2	18329	12776.3	10977.2
0.51_288.0036n	268.986	0.5087	neg												26196.1	27706.9	22093.1	35476.8	28315.6	34694	32106.9	27309.5	25799.9	26815.6	36669.9	19946.8	17375.7
0.51_291.9995n	582.984	0.5087	neg												22054.6	23396.9	18651.9	28662.5	23580.8	28610.1	25557.3	22555.8	22502.6	22321.9	26319.7	17783.5	15058.7
0.51_293.1806m/z	293.181	0.5087	neg												663.289	718	460.43	3431.24	1953.72	3439.31	2664.93	1169.68	1370.17	1461.68	4219.16	479.215	977.221
0.51_293.9915n	586.978	0.513167	neg												29638.6	32656.1	25363.6	32893.7	29374	35425.5	30451.4	28072.2	26978.2	29579.2	31510.2	23808.3	19169.9
0.51_295.9909n	294.984	0.513167	neg												37876.1	40012.2	31463.5	41448.3	36170.6	40862.1	40232.4	36209.7	35040.7	37894.3	40301.7	31070.4	24601.7
0.51_297.9881n	296.981	0.513167	neg												11052.9	12716.5	9714.24	12742.9	11359.1	13366.9	12212.3	11344.3	11259.6	11219.3	14388.2	10041.1	6885.07
0.51_298.9955m/z	298.996	0.513167	neg												1889.28	2391.18	1442.01	2204.12	2187.59	2172.01	2052.88	1968.98	1668.84	1915.72	2056.29	1632.47	1387.28
0.51_299.9200m/z	299.92	0.5087	neg												1626.25	1989.93	1775.88	3082.86	3175.68	3781.07	2639.99	3405.24	2145.28	2907.75	3238.79	2213.48	1409.26
0.51_303.9995n	606.983	0.513167	neg												19191.4	18894.1	15631.8	20725.1	18547	23075.1	19788.7	18028.1	17482	18755.7	19937.1	14819.2	12130.1
0.51_305.9951n	286.977	0.5087	neg												48125.6	48913.8	39890.4	75265.5	60664.7	79417.1	64768.3	51481.6	51678.5	49733.4	82433.1	38036.6	33943
0.51_309.1756m/z	309.176	0.5087	neg												246.055	274.656	173.571	1237.18	783.921	1259.71	959.058	404.483	457.587	347.641	1236.9	215.471	299.54
0.51_309.9905n	618.984	0.5087	neg												23806.8	24900.8	19517.9	28329.9	25959.4	30523	27442	25251.4	23506.2	24873.6	28014.4	19041.7	16949.2
0.51_310.9790m/z	310.979	0.5087	neg												3401.91	3339.87	2680.21	3983.77	3614.07	4126.32	3627.08	3181.9	3031.05	3258.08	4519.56	2650.49	2308.9
0.51_311.0211m/z	311.021	0.513167	neg												1606.13	1660.49	1323.45	1537.31	1639.96	1871.47	1659.22	1495.28	1405.66	1554.69	1520.92	1070.61	888.436
0.51_311.1701m/z	311.17	0.5087	neg												607.709	561.938	389.882	2262.44	1312.05	2163.62	1763.9	861.587	909.819	916.141	1804.21	340.479	610.558
0.51_312.8374m/z	312.837	0.513167	neg												4049.41	5219.23	3424.48	2103.25	2018.48	2101.44	2547.19	2226.67	3699.87	1908.92	1780.96	4491.52	610.263
0.51_313.0800m/z	313.08	0.5087	neg												681.679	808.595	496.758	787.885	484.402	730.088	388.816	204.097	252.233	137.487	424.102	65.7314	160.904
0.51_315.0078m/z	315.008	0.513167	neg												983.176	1147.29	866.332	963.454	1197.94	956.311	921.527	1101.58	1038.34	1067.63	1237.29	797.529	588.798
0.51_315.9797n	314.972	0.5087	neg												10511.1	11537.3	9225.43	13013.2	12172	14507.9	13727.8	11200.1	10710.5	11038.4	15340.1	8685.7	7401.69
0.51_317.9904n	634.98	0.5087	neg												22113.5	24797.7	18164.5	26571.8	24838.4	29419.5	25322.8	23626.9	21992.8	24513.8	26784.8	18734.1	14629.3
0.51_319.9901n	318.983	0.5087	neg												25190.1	28282	21723.7	33534.3	28304.9	33852	29669.4	27750.9	25398.7	26935.7	33681	20151.9	16995
0.51_321.9863n	366.985	0.513167	neg												18119	19589.9	15512.7	20489.5	19354.7	23004.2	19677.9	17587.6	18031	17395.9	20089.6	14906.7	10853
0.51_325.1856m/z	325.186	0.5087	neg												6949.15	6873.9	5532.75	27219.8	20759.6	24888.2	19138.8	9690.7	11712.3	13386.3	29618.9	5764.6	7321.66
0.51_326.0017n	324.991	0.513167	neg												16692.5	17763.2	14086.8	18757.1	16374.8	18397.9	17202.7	16733.7	15450.1	16582.2	17198.5	13165.4	10485.3
0.51_328.8114m/z	328.811	0.513167	neg												1047.71	1326.27	816.096	476.481	623.25	641.459	594.692	700.22	1165.3	607.515	426.118	1542.87	309.701
0.51_331.9938n	330.983	0.5087	neg												19167.5	19744.9	15482.2	23504.8	20334.4	24995.3	22215.8	19300.7	18609.6	18883.3	24770.8	15307.5	13461
0.51_332.0093n	312.991	0.513167	neg												6114.54	6632.9	5300.43	7127.63	6280.24	7436.85	6839.09	6169.66	5753.36	6547.77	7138.3	4677.71	4029.33
0.51_332.9920n	664.99	0.513167	neg												8446.25	8554.57	7163.48	9582.9	9287.56	10835.2	8690.62	9647.97	8515.51	8465.5	8729.82	6796.95	6164.18
0.51_335.9134m/z	335.913	0.513167	neg												727.462	442.521	389.994	128.697	77.9663	118.953	167.056	9.71517e-05	150.81	94.3121	55.6033	556.829	9.71517e-05
0.51_335.9859n	380.98	0.513167	neg												18214.6	20224.3	15880.6	22515.6	19819.9	24363.4	21653.4	19115.9	18906.2	19485.7	24896.6	15085.1	12808.2
0.51_336.9743m/z	336.974	0.5087	neg												16339.9	17764.1	13849	25027.1	20038.3	26228.5	20095.4	17976.8	18058.1	17713.4	27286.8	12324.4	11323.4
0.51_339.2013m/z	339.201	0.5087	neg												679.605	656.453	522.32	2366.45	2037.7	2252.05	1883.88	903.065	1078.26	1242.18	2552.43	414.626	747.142
0.51_341.9965n	682.978	0.5087	neg												21510.8	21299.6	16772.7	26095	22860.9	27496.1	24523.2	21681.7	20656.2	21870.6	25458.4	16718.2	14815.7
0.51_342.0125n	322.995	0.513167	neg												4785.71	4956.58	3298.8	5844.23	4184.5	4848.28	4579.98	5262.13	4532.23	4958.38	4372.47	3277.96	3327.59
0.51_343.0020m/z	343.002	0.513167	neg												943.324	773.436	709.248	853.559	1037.56	1187.61	1000.66	782.02	653.856	808.343	856.178	651.422	619.851
0.51_343.9887n	388.987	0.513167	neg												17470.5	20019.8	14952.8	17646.8	16284.9	17861.8	16722.8	16756.9	15027	16318.3	17198.6	13567.9	8929.84
0.51_344.9807m/z	344.981	0.513167	neg												23661.9	23612.3	19197	26033.8	22059.5	25504.9	24184.5	22659.5	21230.8	22473.3	25674.3	19004.4	13643.6
0.51_346.9782m/z	346.978	0.5087	neg												9628.53	10788.4	8442.94	13056.7	10714.1	14331.9	12426.8	10363.8	9810.53	10602.3	14327.6	7889.99	7309.93
0.51_348.0052n	328.987	0.513167	neg												7924.81	8049.11	6374.57	9036.62	7819.68	9563.65	8415.08	7750.01	7312.65	8166.4	8513.15	6503.06	4586.65
0.51_349.9819n	394.978	0.5087	neg												34215.7	34708.4	27769.3	36826.4	34149.3	40050.6	36881.8	32837.8	31273.8	33071.7	38289.7	26886.8	21503.6
0.51_356.9974m/z	356.997	0.5087	neg												2850.79	2854.17	1908.38	3342.09	2971.64	3921.58	3271.69	2666.84	2323.79	2930.97	3343.2	2334.75	1816.39
0.51_359.9832n	404.981	0.5087	neg												15018.6	15121.5	11506.3	18365.8	15040.8	17952.9	16345.3	15155.2	14068.9	15231.8	17709.9	11121.3	10675.5
0.51_362.2386m/z	362.239	0.5087	neg												427.013	622.092	349.702	946.199	461.553	974.141	650.477	1081.86	547.271	626.459	1125.52	523.082	467.308
0.51_362.9735m/z	362.973	0.5087	neg												8386.49	8829.73	7078.17	10118.1	8481.15	11263.5	9984.28	7998.41	8248.69	8176.94	12307.9	6734.01	6830.05
0.51_365.0056m/z	365.006	0.513167	neg												1797.68	2269.86	1355.85	2309.84	2028.18	2219.56	1982.72	1810.56	1811.92	1998.84	2259.41	1401.21	1171.89
0.51_371.9832n	416.981	0.513167	neg												26693.2	28809.2	22724	29159.1	29086.4	34564.7	29155.5	26244.7	26216.5	26230.7	29918.7	20872	17671.5
0.51_373.9828n	418.978	0.5087	neg												28555.8	31024.2	24366.7	38201.7	32165.1	39772.3	33759	31137.6	28630.9	29875.9	40893.3	22016.3	18491.4
0.51_375.9794n	374.972	0.513167	neg												12784.5	14908.7	11000.4	13626.2	13413.8	15261.4	13662.9	12422.1	11351.9	12414.4	13893.6	10511.9	7009.41
0.51_375.9986n	356.981	0.513167	neg												23621.1	25817.2	20377.7	24014.8	23405.2	24655.9	22393.6	24026	23002.6	22637.1	23368.8	19666.9	13859.4
0.51_382.9961m/z	382.996	0.513167	neg												3759.55	4272.48	3203.67	4660.05	4671.85	5336.34	4515.39	4216.1	4009.21	4096.15	4889.53	3297.28	2656.3
0.51_383.9869n	364.969	0.5087	neg												16390.5	16524	13674.9	19775.4	18202.5	22748.4	19613.2	15835.8	15672.1	16152.6	22940.9	12504.2	11320.9
0.51_386.9714m/z	386.971	0.5087	neg												19202.2	22372	17535.6	28964.4	24652.4	34475.8	26582.4	21794.4	23507.3	20377.4	35749.9	17171.4	13703.5
0.51_387.9980n	368.98	0.5087	neg												35961.6	40737.8	31375.3	48996.5	41807.2	51099.5	42914	38541.7	38044.8	37655.5	50965.3	29159.3	24357.5
0.51_390.8715m/z	390.872	0.5087	neg												2344.74	2006.26	2242.61	6974.96	6327.42	7738.84	6546.43	7652.45	2969.57	8727.44	9164.34	2623.64	3227.42
0.51_392.0103n	391.002	0.513167	neg												8407.13	8440.56	6343.92	9810.71	8807.57	9414.02	9003.13	8199.2	7560.88	7625.86	8858.08	6932.04	5293.84
0.51_396.9750m/z	396.975	0.5087	neg												10818.3	11990.4	9377.22	13497	12928.2	16014.1	13958.9	11955.7	11911.4	12050	15445.3	9431.7	8395.59
0.51_398.9716m/z	398.972	0.5087	neg												5112.26	5036.1	4161.74	7186.76	6386.26	8162.04	6506.07	5093.3	4846.97	4722.81	7867.92	4018.59	3274.15
0.51_398.9897m/z	398.99	0.513167	neg												5236.47	6624.4	4703.76	5927.66	5157.19	6817.23	5607.21	5150.71	4931.15	5411.88	5420.76	4137.99	3761.02
0.51_401.0788m/z	401.079	0.513167	neg												717.667	952.888	556.852	923.155	829.823	933.759	838.134	966.359	617.995	712.468	877.23	500.116	375.564
0.51_403.9707n	806.973	0.5087	neg												13040.1	15302.6	11291	16023	15251.9	20879.2	16747.3	13131.5	13594.8	13671.1	17325.2	10297.7	8276.02
0.51_403.9934n	384.976	0.513167	neg												18195.3	19778.4	15623.6	19876	18437.9	21598	19604.7	17978.8	16740.4	18174.5	20064.5	14648.5	11716.1
0.51_410.9729m/z	410.973	0.513167	neg												6468.76	5649.38	5039.75	6364.86	6565.92	7112.68	6769.09	6700.15	6001.11	6222.09	7273.84	4825.31	3985.96
0.51_412.9860m/z	412.986	0.513167	neg												8965.71	9148.31	7399.05	10358.5	9052.02	11004.6	9199.21	8436.75	8102.71	8497.99	9917.86	6119.35	5976.53
0.51_413.9777n	412.97	0.513167	neg												12847.5	14017.9	11407.1	15700.8	14614.8	18415.1	16162.3	13864.5	14970	13347	17996.2	11839.2	9923.18
0.51_414.9664m/z	414.966	0.5087	neg												5599.77	5357.94	4626.76	8321.82	7267.92	9493.79	7762.03	5616.83	5761.42	5827.89	9818.28	4807.74	4019.02
0.51_415.0027m/z	415.003	0.513167	neg												1414.14	1454.53	963.165	1396.19	1365.08	1621.21	1454.43	1526.81	1220.75	1340.59	1511.11	1226.58	851.838
0.51_420.0043n	400.986	0.513167	neg												19923.7	21151.5	16215.6	25001.1	23113	28290.4	24691.7	20828.9	20611.7	20745.2	24062.6	16030.6	15497.3
0.51_422.9731m/z	422.973	0.5087	neg												8717.05	9448.64	7442.32	9787.75	9217.1	11341.8	10516.5	9374.34	7911.74	8707.84	10600.5	7283.14	6310.62
0.51_424.9696m/z	424.97	0.513167	neg												5676.52	7666.11	4455.63	7513.61	7002.75	7976.68	5049.18	6625.29	6476.61	6658.01	8115.86	5805.92	3241.71
0.51_425.9957n	406.978	0.513167	neg												25433.9	27803	21720.8	26339.8	24843.7	26744.5	24898.4	26015.3	24430.8	24103.2	25758.9	21060.7	14961.1
0.51_434.9727m/z	434.973	0.513167	neg												8235.72	8732.24	6973.94	8614.72	8608.59	9560.87	8712.29	8158.16	8041.56	8103.44	9214.29	6914.9	4867.95
0.51_436.9687m/z	436.969	0.5087	neg												10316.5	11408.3	8743.14	14189.3	12739.7	17727.8	12318.8	11503.2	12836.4	10622.2	16805.8	8976.73	7027.78
0.51_440.9992m/z	440.999	0.513167	neg												10119	10590.7	8215.86	10734.2	10594.5	11513.6	10389.2	10347.6	9237.72	10306.8	10588	8451.69	6982.78
0.51_441.2543m/z	441.254	0.5087	neg												147.245	118.573	133.407	769.969	648.999	615.796	443.618	255.46	250.07	1070.39	1649.06	89.0443	283.285
0.51_444.9859n	888.98	0.513167	neg												7560.56	8256.75	6610.54	7905.53	7910.94	9668.32	7258.06	6699.69	6410.44	6309.1	7404.77	4763.46	4417.48
0.51_452.9997m/z	453	0.5087	neg												2515.04	2835.23	2196.58	2576.55	2841.43	2953.98	2689.61	2856.42	2282.33	2556.33	2664.07	2053.14	1625.12
0.51_458.0002n	502.997	0.513167	neg												12926.8	12916	9401.43	13265.3	12252.2	13287.4	11952.7	12926.4	12238.7	12810.8	11372.4	8024.65	8950.66
0.51_461.9772n	506.972	0.5087	neg												15206.4	17131.3	12787.7	17149.9	16884.3	19482	16682	16049.7	16487.6	16018.7	17266.2	13080.4	10412.2
0.51_470.0004n	514.996	0.513167	neg												8275.5	8522.67	6379.87	10181.3	8870	12298.4	8865.85	8679.44	7730.21	9688.52	9808.99	6228.36	6328.55
0.51_473.9734n	518.972	0.513167	neg												24929.1	26133	21418	30960.5	28607.4	36628.7	29233	26070.4	27282.1	26693.3	34163.8	20483.8	17805.5
0.51_480.9936m/z	480.994	0.513167	neg												3287.91	3858.86	2382.26	3408.73	3115.1	4434.01	3628.5	3620.72	3167.73	3118.63	3463.66	2354.13	2254.74
0.51_481.9820n	526.978	0.5087	neg												34553	37497.3	30169.6	42014.1	38974.8	48246.9	41319	36638.8	35901	36619.5	42426.3	27942.7	25715.5
0.51_483.9809n	528.975	0.5087	neg												20892.7	23963.4	18747.2	27770.1	26322.5	32759.9	26613.6	23123.8	22836.2	23074.4	29156.9	17703.5	14945.3
0.51_484.9697m/z	484.97	0.513167	neg												8497.49	9405.44	7448.34	9739.95	9191.01	10278.1	9451.85	8935.62	9671.02	8401.84	9974.42	8117.99	5178.46
0.51_485.2812m/z	485.281	0.5087	neg												231.399	172.568	134.656	756.502	826.845	936.727	353.187	447.877	423.13	1905.06	2274.46	147.983	362.157
0.51_490.9963m/z	490.996	0.513167	neg												10689.6	11045.5	8909.24	11543.4	11147.8	12914.6	11936.8	10588.2	10243.5	10801.9	11240	8484.45	8026
0.51_493.9826n	492.975	0.513167	neg												19905.6	18258.4	14101.3	19951.3	19719.4	24749	19738.1	18612.2	18854.5	18485.8	21044.5	13819.2	13088.2
0.51_497.9768n	496.97	0.5087	neg												21996.5	24478.5	17968.9	28410.3	25204.9	31859.7	27005.9	24128.3	23127.2	24387.8	28277.6	17790.1	16917.9
0.51_503.8050m/z	503.805	0.5087	neg												1799.74	1342.49	1306.66	1774.62	1930.09	1982.86	2768.5	2554.65	2940.96	1798.81	1784.76	1892.94	2253.79
0.51_505.9835n	550.978	0.513167	neg												21227	22436.9	18216.7	25529.4	24132.3	29448.9	24178.8	22267.8	22734.1	21244.6	27655.4	17696.3	13261.8
0.51_507.9975n	552.994	0.513167	neg												10274.7	11749.6	9030.43	11988.4	10677.9	13354.9	11978.9	10383.8	9621.13	11578.6	11693.3	7996.02	6760.39
0.51_508.9690m/z	508.969	0.513167	neg												3954.69	4114.07	3503.48	4584.81	4428.11	5259.37	4387.72	4016.2	4407.2	4396.46	4630.35	3453.04	2609.06
0.51_513.9905n	558.984	0.513167	neg												27245.5	31024.1	23658	29210.2	29278.8	35227.3	31905.6	28032.2	27479	28424.3	29783.6	23073.2	20332.4
0.51_517.9838n	516.975	0.5087	neg												25114.1	27449.2	21012.8	30280.7	27744.1	33341.9	27582.9	25938.2	26238.5	24321.7	30713.6	20375.4	15771.8
0.51_519.9979n	564.992	0.513167	neg												14728.7	16357.1	12228.6	16363.4	15778.9	18356.2	16195.3	15134.9	14360.6	14684.8	15902.9	11978.3	11654.9
0.51_520.9867m/z	520.987	0.513167	neg												10336.5	10575.9	8712.75	11027.8	10629.3	13340.1	11030.9	10462.2	10043	11257.1	11526.9	8023.77	6289.12
0.51_531.7998m/z	531.8	0.5087	neg												1016.29	872.48	629.591	1279.82	1120.79	1689.11	1371.95	1038.46	819.633	909.926	1340.64	524.247	1174.74
0.51_533.9781n	578.973	0.5087	neg												14516.1	14813.7	11775.2	17881.9	17255.1	20588.9	16756.3	14797.8	13392.2	14184	19456.6	12001.8	10296
0.51_534.9670m/z	534.967	0.513167	neg												6537.31	6979.64	4516.14	7571.61	5965.29	8678.43	6965.43	5756.01	5791.48	6166.96	7883.92	4628.36	3974.84
0.51_544.9705m/z	544.97	0.513167	neg												9012.12	10082.5	7654.81	10610.9	10138.5	11808	9950.78	9351	9122.25	9929.16	10673	7570.47	6001.56
0.51_547.9743n	546.967	0.5087	neg												13781.4	14775.6	10847.1	18690.9	17362.9	21586.9	17250.2	15025.6	13554.3	14385.5	19388.6	11767.9	8169.57
0.51_549.9901n	548.981	0.5087	neg												23822.3	27907.4	20160.7	28966.3	27729.6	33349.1	28631.8	25145.2	25842.9	24925	29888	18987	16282.6
0.51_560.9811m/z	560.981	0.513167	neg												10520.5	10675.9	8510.57	12803.6	11817.1	12709	12734.4	10653	11163.3	11031.6	12748.4	8221.85	7020.03
0.51_566.9727m/z	566.973	0.513167	neg												8869.77	9599.94	7460.38	9886.39	9384.16	11748.4	9833.58	9005.42	8831.65	9068.08	9664.9	7510.52	5781.92
0.51_570.9841m/z	570.984	0.513167	neg												10688.3	10393	8725.87	10218.5	10011.3	11787.4	10560.6	9849.48	9720.39	10451.2	10371.7	7820.17	6338.05
0.51_572.9991m/z	572.999	0.513167	neg												6036.06	6002.81	4717.92	4371.12	6292.05	5557.5	5513.12	5627.81	5328.52	4451.77	4947.59	3882.74	4573.83
0.51_573.9906n	554.973	0.513167	neg												17882.9	18291.8	14789.4	19306	17738.6	21931.5	18472.5	17741.5	16077.5	17469.8	19308.8	14012.9	11627.4
0.51_575.9880n	620.981	0.513167	neg												29001	31953.7	25002.2	32681.2	32773.9	37194.2	31920.7	30706.8	29058.9	28564.9	31705	23869.2	19138.1
0.51_588.9759m/z	588.976	0.513167	neg												10681.1	12072.5	9332.5	10203.3	10978.2	12432.8	12021.5	11517.9	10897.6	11133.1	11432.4	9325.68	7193.16
0.51_592.9871m/z	592.987	0.513167	neg												5751.32	5983.9	4630.45	6490.37	6922.49	7650.2	6617.3	5532.28	5721.83	6884.04	7139.06	4286.19	3936.58
0.51_595.9934n	576.976	0.513167	neg												24138.2	25441.1	20420.3	25357.4	25797.7	28705.5	25879.4	24164.5	23710.9	23545	26060.4	19647.1	15950.4
0.51_600.9752m/z	600.975	0.513167	neg												12825.2	14956.6	11654.3	17100.1	16653.5	18723.9	14983.3	13686.6	14454.9	14555.4	17201.3	9906.45	8464.35
0.51_615.9831n	596.965	0.5087	neg												23128.7	25618.2	20099.3	28024	27541.6	32846.1	27590.5	25453.7	25979.6	24447	30911.8	19204.3	16293.8
0.51_617.9962n	598.978	0.513167	neg												18701.6	21200.7	16486.7	20729.5	21361.3	23247.5	21265.2	20348.8	19742.2	19119.5	20773.7	15235.8	12179.9
0.51_621.9886n	602.989	0.513167	neg												15782.1	17061	13586.6	16304.7	16618.3	19716.2	15384.9	15213.7	15862.2	16618.7	16687.5	11637.1	11356.8
0.51_622.9776m/z	622.978	0.513167	neg												3582.32	3589.56	2391.84	4161.71	1914.87	1898.49	1681.39	4188.58	3762.69	2714.57	1870.4	1405.91	1332.47
0.51_623.9899n	622.993	0.513167	neg												17159	18843.5	13448.9	19115.1	17614.6	21427	18443.7	17487.1	16592.8	18127.3	18835.8	13899.6	11498.9
0.51_625.9831n	670.979	0.513167	neg												19086.8	20550.8	15758.5	21538.9	20035.3	21747.2	19358.3	20476.1	19549	19826.2	19850.1	14300	14432.5
0.51_627.9989n	608.981	0.513167	neg												29809.1	30154.5	24327.5	30097.6	32373.4	34469.2	31834.3	29486.3	27735.8	29776.5	30612.3	24999	19965.4
0.51_631.9934n	630.983	0.513167	neg												16930.8	17958	14423.3	20969.4	19360.9	24869.8	18176.3	18002.8	18950.4	17302.6	21561.3	14117.9	10914
0.51_633.9890n	632.982	0.513167	neg												15815.4	17429.3	14268.2	21153.8	20125.8	26021.4	21159.8	17198.6	17563.6	17766.3	21390.7	14202.5	11576.3
0.51_636.9754m/z	636.975	0.513167	neg												8657.26	8707.9	7191.37	9959.86	9458.64	11333.1	10301.1	8691.43	8669.3	9057.18	9422.14	6867.35	6178.02
0.51_644.9833m/z	644.983	0.513167	neg												6256.41	6782.45	5375.37	6917.36	7933.8	8907.77	6670.13	6652.17	6845.18	6739	7614.94	4750.31	4467.89
0.51_647.9869n	628.969	0.5087	neg												23200	22887.6	18991	27398.2	24176.6	31471.3	26133.1	22502.1	22888.4	22902.4	27252.9	18267.1	15234.5
0.51_649.9848n	648.976	0.5087	neg												17928.8	18042.7	14501.1	23635.2	18889.2	21453.8	16955.9	18253.9	17784.6	17644.5	19597.6	12267.5	10419.2
0.51_652.9904m/z	652.99	0.513167	neg												12103.6	12124.1	9253.61	12165.4	12423.7	12960.5	11670.2	11164.9	11236.6	13072.4	10584	8507.04	6896.04
0.51_657.9904n	638.973	0.513167	neg												16071.4	16821.1	13477.9	17641.6	15844.2	17382.2	15704.3	16870.7	14387.2	16342.5	15612.9	13056.5	9813.82
0.51_658.9793m/z	658.979	0.513167	neg												9834.23	9253.07	7942.18	9880.54	9462.98	10433.5	9739.59	9247.72	8697.71	9085.1	10602.8	7821.37	6202.84
0.51_669.9904n	650.973	0.513167	neg												30453.9	31854.5	24888	37686.2	33725	40153.6	35030.6	30840.6	30042.6	30414.9	36538.2	22490.1	20195
0.51_672.9711m/z	672.971	0.513167	neg												2355.92	2242.48	1532.8	2291.1	2609.72	4077.81	2527.35	2142.47	2612.93	1895.62	2479.08	1690.48	1563.02
0.51_674.9713m/z	674.971	0.513167	neg												5196.15	5403.5	3533.22	6376.4	5653.32	7308.47	5488.12	5178.48	6610.87	5221.47	6810.89	4265.22	3237.94
0.51_676.9660m/z	676.966	0.513167	neg												4815.94	4529.86	3115.27	5040.27	5687.09	5634.94	4692.27	4788.19	4523.65	5593.25	6052.95	3187.08	4367.89
0.51_681.9892n	726.985	0.5087	neg												19566.4	21295.5	17051.2	20208.6	22074.5	26061.2	21320.5	19520.8	19004.1	18230.7	23524.1	15414.1	10654.6
0.51_696.9925m/z	696.993	0.513167	neg												3231.79	4217.91	3226.43	4425.33	4101.28	5083.06	3724.69	4052.03	3500.38	3543.56	5032.23	3344.54	2020.39
0.51_703.9935n	702.988	0.5087	neg												15549.8	18863.4	14203.6	17093	18789.5	20659.9	16422.2	17558.8	16399.2	15265.5	17262.9	11974.7	10354.7
0.51_705.9994n	686.971	0.5087	neg												9971	11102.5	8597.11	11435.4	11910.5	14219.4	11754	10422.9	11325.2	12209.5	11841	7477.16	7518.65
0.51_710.0059n	690.988	0.513167	neg												14620.4	16544.3	11514.5	13871.5	14619	17301.9	14955.1	16189.9	13867.3	15276.3	13626.3	11434.4	9832.51
0.51_719.9839n	764.981	0.5087	neg												19635.5	20489.1	16901.8	25411.2	23174.4	28231.7	20870.9	20648.1	20606.4	20108	23821	15743.3	13888.5
0.51_722.9915m/z	722.992	0.513167	neg												6263.01	6882.67	4381.89	6001.31	5110.21	5201.73	4793.49	5602.08	5701.31	5472.79	4909.65	3506.41	3737.79
0.51_724.9668m/z	724.967	0.5087	neg												3871.61	4219.21	2696.94	4866.92	4724	6684.85	4250.5	4152.69	4292.41	4227.86	5515.05	3479.32	2845.31
0.51_725.9976n	770.972	0.5087	neg												13745.7	15712.5	12121.1	16986.7	15049.1	18247.9	14099	14617	14425.4	14333	14827.3	9921.27	10510.5
0.51_729.9717n	710.971	0.513167	neg												13617.9	14296.2	11355.8	16336.9	15678	19800.6	16260.1	13411.4	13808	13171.1	16813.3	10899.2	9247.63
0.51_731.9836n	730.98	0.5087	neg												17808	19900.2	14942.5	20573.3	21521.5	25105.1	20551.9	18920.5	18996.3	19195.8	22280.3	13438	11370.3
0.51_739.9932n	720.975	0.513167	neg												20584.3	21627.9	17183.6	24552	25417.4	27403.7	23795.9	22324	21020.2	21295.1	23403.8	14859.8	12733.7
0.51_744.9751m/z	744.975	0.513167	neg												5382.92	7058.16	4147.03	7810.55	8479.89	10295.7	7088.25	6178.16	6763.78	6222.95	8556.09	3914.36	4579.67
0.51_747.9823n	792.976	0.5087	neg												16484.9	19565.2	14955.2	20388.5	19519.3	24163	19840.6	16341.1	17583.3	18156.5	20742.9	12136	10228.7
0.51_751.9914n	732.974	0.513167	neg												14640.6	16961.8	12957.7	17893.3	17193.6	20041.4	16126.3	15662.8	13474.8	14912	17167.4	11796	9371.46
0.51_753.9894n	752.982	0.513167	neg												17098.7	19142.1	12102.5	20141.4	20380.7	22331	19369.7	17954.5	15869.4	19349	20867.4	12707	11783.8
0.51_755.9853n	800.975	0.5087	neg												15309.1	17531.5	12632.1	17306.6	19256.4	20895.3	17335.5	16043.3	14974.7	15883.3	18550.1	11108.3	10629.2
0.51_756.9745m/z	756.974	0.513167	neg												3768.84	5609.11	4037.36	6220.62	6637.36	8471.01	5740.4	5266.1	5610.07	5944.26	6243.96	3830.18	3574.3
0.51_760.0018n	740.984	0.513167	neg												13194.8	12782.4	9722.4	14942.7	13887.5	16799.4	14199.8	12240.2	12065.9	13662.8	13198.6	10150.5	9285.76
0.51_762.9735m/z	762.973	0.513167	neg												5917.15	6995.76	5382.22	7004.86	7475.31	7928.83	6332.49	6006.55	6214.49	6165.24	7192.34	4523.63	4351.39
0.51_769.9827n	814.979	0.5087	neg												18625	21315.2	15802.3	23093.8	22688.4	28783.9	23362.3	21422.9	20525.3	21662.4	24961.3	14665.1	13952.1
0.51_780.0025n	760.967	0.5087	neg												14908.6	18100.6	13542.2	18883.7	18572.4	22919.2	18291.4	17565.2	16827.8	16538.5	19771.2	11668.7	9829.69
0.51_782.9708m/z	782.971	0.513167	neg												8188.69	10039	7411.27	9904.23	9186.86	12925.5	9524.58	8145.63	9225.24	8632.59	9397.92	6893.05	5774.8
0.51_788.9767m/z	788.977	0.513167	neg												6012.14	5869.07	4858.52	6901.79	7498.01	8071.6	6142.34	5130.3	5773.57	5293.79	6868.2	4190.08	3826.49
0.51_791.9980n	772.98	0.5087	neg												18973.6	21384.7	15521	21484.6	20626.1	26563.3	20637.4	20758.5	19007.9	18417.8	19697.4	13946	12435.3
0.51_799.9934n	844.975	0.513167	neg												12544.6	13396	10591.9	14009.2	14462.5	16994.8	13316.2	12103.3	12783	13636	13284	9016.55	8304.86
0.51_805.9912n	804.979	0.5087	neg												11946.9	13427.3	9386.63	13621.2	13223.2	15717.4	13912.9	12113.4	10725.3	11612.6	14530.9	8834.36	8433.53
0.51_813.9910n	858.978	0.513167	neg												18529.3	19439.5	15866.8	23145.4	20995.4	25892.5	20423.5	19461.5	19957.2	19417.7	23139	12555.2	11827
0.51_821.9967n	820.973	0.513167	neg												13469.1	15133.3	11629.9	16740.2	14327.7	19147.3	14404	14076.1	13919.3	14281.8	15643.9	11317.9	8954.3
0.51_827.9947n	826.978	0.5087	neg												18773	21151.8	16658.9	24242.3	23810.6	29536.9	22869.4	21590	19009.6	21112.5	21281.6	14952	13557
0.51_829.9836n	874.978	0.5087	neg												17033.9	20453.1	14650.9	22492.7	20968.7	27004.6	19083.2	17947.8	17881	18089.9	21493.3	13515.6	12542.7
0.51_830.9733m/z	830.973	0.513167	neg												6454.08	5848.17	5158.16	6673.99	6557.72	7794.36	6017.58	6453.29	6494.01	6680.35	7173.62	3527.82	3965.85
0.51_835.9884n	834.981	0.513167	neg												18154.1	22283.8	16413.8	21369.1	20373.8	24731.1	19889.3	19905.5	18652.9	18011.1	20521.2	14327.1	11560.6
0.51_837.9911n	882.976	0.513167	neg												11961.4	14744.7	10947.1	14460.9	14658.4	16036.2	13126.7	13800.3	13179.4	11651.9	14933.1	8826.28	8365.45
0.51_841.9966n	822.979	0.513167	neg												20647.5	23020.4	16841.7	25116	20725.6	26999.2	22561.1	20938.9	20395.9	21682.1	20406	15978.6	14386
0.51_851.9906n	896.982	0.5087	neg												21889	22619.5	18451.9	27204	24718.8	31555	24405.8	22165.6	22415.6	21674	25860.8	16261.4	14264.9
0.51_854.9807m/z	854.981	0.513167	neg												7863.04	7853.7	6476.01	8069.71	8006.06	9738.37	7818.06	7648.11	7075.61	7494.8	8143.83	5408.05	4549.58
0.51_857.9906n	856.983	0.513167	neg												12071.5	11065.5	9831.92	12762.1	13059.9	17783	13605.5	13898.2	13098.5	12081.2	12799.5	8338.35	7490.33
0.51_861.9903n	842.972	0.5087	neg												17670.1	18732.5	15291.4	22978.8	21718.3	26262.7	20593.4	18749.3	18143.9	20041.1	22335.2	13768.1	12764
0.51_862.9786m/z	862.979	0.513167	neg												5752.25	6519.61	5091.23	7002.48	6798.95	9245.88	6876.41	7523.29	5771.81	6612.57	7330.5	4912.38	3884.1
0.51_866.0013n	864.977	0.513167	neg												13828.2	15962.6	11281.9	17217.6	16932.4	20900.2	17242.7	16348.8	17106.2	15203.8	19799.9	11845.6	10422.5
0.51_867.9917n	912.977	0.5087	neg												16840.2	20115.4	14534	20847	18447.6	24421.1	19854	17183.5	17160.9	17102.9	18985.9	12156	12559.2
0.51_868.9753m/z	868.975	0.513167	neg												5077.93	6165.53	4651.83	6655.95	5906.43	7642.18	6633.05	6120.49	4634.23	5782.35	6203.48	3275.75	3219.42
0.51_871.9948n	852.977	0.513167	neg												19625.9	21468.4	16012.3	22677	21830.4	26391.2	22012.8	20240.8	18912.7	18450.7	22634.2	14927.5	14017.9
0.51_878.9882m/z	878.988	0.513167	neg												6391.38	7845.2	5671.49	8629.77	7928.22	8489.6	6949.67	6846.37	6181.74	6817.62	6593.2	4623.42	5402.05
0.51_895.9940n	940.98	0.5087	neg												18230.5	21334.4	16186.9	21611.6	22324.8	28968.2	21089.3	17756.7	18595	19418.6	22691.2	13848.2	13534.8
0.51_898.9842m/z	898.984	0.513167	neg												5512.37	7792.3	5612.34	7518.55	6263.83	8884.34	5711.56	5669.65	6509.42	6960.55	7008.41	4044.95	4489.14
0.51_903.9984n	884.981	0.513167	neg												19770.9	21773.8	17067	22320.8	21787.5	26607.4	22943.5	19575.1	18799.5	20747.2	20232.4	13276.8	11370.5
0.51_909.9970n	954.982	0.513167	neg												19729.7	21134.1	17014.8	24628.2	23476.1	28868.2	23599.2	20364.3	20379.4	20840.3	22621.6	14458.3	14206.4
0.51_911.9875n	956.981	0.5087	neg												18162.8	19053.6	15175.7	21711.4	22228	26170.3	19666.3	17897	18686.4	16961.6	19973.6	13511.7	13010.6
0.51_919.9945n	964.982	0.5087	neg												18425.1	21991.3	16524.6	20741	19745.3	26242.1	23920.6	19300.7	18744.2	18950.3	22268.2	14027.7	11647.1
0.51_923.9993n	904.981	0.513167	neg												20707.4	20881.9	17221.5	23215.4	23152.4	26413.7	20781	20497	18003.7	20494.7	19777.7	15457.6	14362.4
0.51_930.9792m/z	930.979	0.513167	neg												6001.73	6237.2	4079.64	8068.29	5654.89	8818.8	5355.13	6337.15	5170.86	5582.39	6039.01	3347.27	3589.02
0.51_933.9962n	914.978	0.513167	neg												18606.5	21490.2	15865.5	23238	19769.6	25868.8	22357.2	21057	18852.6	20190.5	22310	14000.7	12925.4
0.51_935.9883n	934.981	0.513167	neg												12195.1	13036.5	10011.1	12430.9	13883.4	17163.6	12480.4	12821.5	11104.5	10937.8	13894.7	7473.61	8463.15
0.51_937.9918n	936.984	0.513167	neg												12983.5	13259.9	10854.8	13128.7	14130.9	18481	13264.3	14486.6	11411.6	13416	12988.7	7578.16	7064
0.51_939.9965n	920.979	0.513167	neg												16435.8	18285.2	13783.4	21805.1	20555.4	23436.1	18811.1	16797.5	17072.2	16803.9	19900.7	12226.2	11424
0.51_943.9941n	924.976	0.5087	neg												15409.1	18161.4	12757.6	20370.3	18274	22524	18588.7	17115.4	16172.5	17126.3	19990	11118.6	11148.8
0.51_945.9879n	944.981	0.513167	neg												16342.1	16893.1	13783.6	18785.1	19721.6	22879.5	17353.2	17257.1	17554.4	18135.6	19019.4	12356.4	9285.08
0.51_947.9880n	946.981	0.513167	neg												18456.6	19979.7	15731.5	21172.1	19673.9	24500.1	19167.1	17759.3	18820.4	19794.1	19019.1	11642.9	11754.4
0.51_951.9972n	996.984	0.513167	neg												12751.8	13684.4	8812.05	13596.3	13084.8	14404	11510.9	13935.3	13331.2	12206.7	11953.2	6323.46	8749.27
0.51_960.9879m/z	960.988	0.513167	neg												5949.62	6404.22	5104.74	8282.7	7810.94	8928.72	7224.79	6344.28	6203.65	6556.82	5615.69	3743.18	3675.71
0.51_971.9966n	952.979	0.513167	neg												11408.3	11084.4	9410.22	11795.3	13473.8	16016.1	13032.1	10369.3	11873.3	12775	12172.3	8173.23	7988.57
0.51_972.9828m/z	972.983	0.513167	neg												5645.97	6931.45	5234.53	6676.13	6009.57	8564.84	6386.09	7219.36	5969.61	5794.41	6156.96	3033.72	2676.17
0.51_974.9755m/z	974.976	0.513167	neg												4125.5	5739.92	4108.19	5164.57	6183.39	7122.11	5029.34	5287.13	6246.15	4849.51	6120.91	3349.85	2992.19
0.51_977.9997n	958.982	0.513167	neg												10129.9	11909.9	9279.12	13266	12491.7	15497.1	12085.1	11196.9	9875.54	11199.1	12902	6772.07	6874.79
0.52_129.0547m/z	129.055	0.517933	pos												470.286	542.893	527.14	704.221	575.136	649.014	520.832	896.285	647.509	636.475	797.902	611.251	596.157
0.52_151.1480m/z	151.148	0.517933	pos												1662.4	1446.13	1533.65	1410.31	1277.59	1184.18	981.959	865.922	769.53	884.236	835.909	745.791	685.073
0.52_177.0547m/z	177.055	0.517933	pos												5036.85	4134.67	4305.28	4017.43	3192.79	3814.33	3557.81	3620.53	3425.24	3484.19	3508.82	3187.56	3116.29
0.53_132.8668m/z	132.867	0.534233	neg												3131.12	2262.6	2123.34	3107.7	1702	1952.96	1348.72	2157.94	1547.26	1917.47	1309.29	1005.32	1920.6
0.53_134.8642m/z	134.864	0.534233	neg												2476.83	1907.66	1701.32	2840.85	1318.66	1604.66	1089.38	1811.33	1234.67	1630.26	1087.27	746.439	1745.98
0.53_136.8622m/z	136.862	0.534233	neg												778.667	804.215	612.395	941.249	542.392	719.971	501.703	718.886	359.078	408.189	357.328	295.264	509.953
0.53_146.9376m/z	146.938	0.534233	neg												4859.43	4475.83	4443.75	4624.62	4677.68	4105.17	4385.46	4593.22	4436.56	4132.85	3998.25	4592.56	5481.81
0.53_171.0193m/z	171.019	0.534233	neg												1002.47	973.511	957.499	916.969	999.051	964.545	812.641	959.342	877.624	948.237	1047.25	973.561	735.728
0.53_180.8989m/z	180.899	0.534233	neg												3241.74	3159.57	3183.03	3328.87	3332.38	3277.46	3103.01	3281.08	3524.44	2990.44	3029.38	3167.75	3952.76
0.53_185.9258m/z	185.926	0.534233	neg												292.549	239.179	245.176	563.288	508.498	448.445	481.452	650.389	427.322	596.939	659.928	336.713	282.053
0.53_186.8554m/z	186.855	0.534233	neg												820.993	966.614	987.535	1047.52	931.615	716.868	794.142	979.957	1105.07	907.554	1211.55	1111.64	606.575
0.53_187.8603m/z	187.86	0.534233	neg												2487.36	2309.55	2851.9	3343.2	3436.87	3501.05	3403.76	3305.5	3412.78	3304.68	3717.69	3907.63	2414.76
0.53_195.8104m/z	195.81	0.534233	neg												36787.8	44042.3	40798.5	42418.3	48192.5	36989.8	38381.6	44711.1	42786.2	39002.6	37296.4	42958.1	25389.8
0.53_197.8074m/z	197.807	0.534233	neg												48195.2	56476.9	52325.4	55351.4	60607.5	46524.8	49280.3	57895.8	54032.5	50683	47830.8	53997.8	31863.7
0.53_199.8044m/z	199.804	0.534233	neg												22601.8	26990.7	25103.7	25808.2	29122.1	22855.6	24469.2	27250.7	25356.5	24253.7	22648	26011.4	15212.7
0.53_221.9025m/z	221.903	0.534233	neg												1185.53	991.814	999.566	1471.36	1084.21	1122.77	1206.45	1153.31	1482.71	1198.89	882.987	1184.34	442.725
0.53_229.9375m/z	229.937	0.534233	neg												790.22	605.842	570.519	1964.74	1544.54	1684.69	1318.75	1582.38	846.945	1526.5	1615.7	710.365	547.582
0.53_309.8564m/z	309.856	0.534233	neg												952.127	851.655	928.119	538.158	1148.82	378.739	610.195	815.931	835.928	641.731	685.762	755.399	733.027
0.53_312.8561m/z	312.856	0.534233	neg												417.003	321.154	462.888	672.594	377.78	451.14	415.461	452.667	218.078	333.928	298.973	377.152	543.265
0.53_362.8761m/z	362.876	0.534233	neg												5469.73	4672.8	5341.77	7032.47	7059.04	6576.05	6454.35	7215.82	5874.41	7724.1	7579.61	5852.16	4608.34
0.54_125.0712m/z	125.071	0.537833	pos												1086.27	1015.13	1101.5	1252.3	1180.3	1254.92	1102.67	1137.58	1282.04	1377.72	1238.83	1365.49	1261.75
0.54_125.0843m/z	125.084	0.537833	pos												21045.2	23126.5	23186.2	27582.3	27463.8	29656.1	26297.4	29209.5	31922.8	33336.5	31955.9	31905.1	31311.7
0.54_125.0904m/z	125.09	0.537833	pos												131171	144901	145637	173193	173491	186335	166062	183840	202045	209524	198925	201219	197041
0.54_134.1090m/z	134.109	0.537833	pos												828.368	1032.11	1078.59	1514.76	1701.54	1912.91	1675.16	1922.96	1833.77	1805.25	2013.67	1995.19	1931.57
0.54_135.0805m/z	135.08	0.537833	pos												12174.5	11641.3	11662.5	11562.5	11117.7	10816.3	9387.5	10253.4	9906.11	10110.2	9700.37	9811.5	8971.85
0.54_136.0749n	159.067	0.537833	pos												9715.84	9905.98	10008.5	10310	10259.1	10395.6	9904.18	10167	11044.2	10829.4	10607.9	11761.9	10715.5
0.54_139.0740m/z	139.074	0.537833	pos												90938.6	98500.6	97388.8	104145	100703	106072	100051	114571	109512	107881	115506	123644	120564
0.54_140.0818m/z	140.082	0.537833	pos												73617.6	75713	76634.3	84879.3	82877.2	84490.9	80413.8	89779.3	90791.1	90501	90523.4	97515.5	91633.8
0.54_141.0852m/z	141.085	0.537833	pos												4446.44	4619.29	4648.29	5195.3	5048.4	5186.79	4928	5476.27	5551.02	5736.91	5717.79	5978.7	5693.35
0.54_144.0536n	162.085	0.537833	pos												11626.5	11298.5	11479.5	12550	11833.3	12396.9	12572.6	11027.8	13537.9	13677.8	14257	14317.3	14041.3
0.54_149.0822m/z	149.082	0.537833	pos												276961	300620	296378	322401	311220	342618	311920	350616	345661	336640	364997	378502	359163
0.54_150.0660m/z	150.066	0.537833	pos												5874.38	6252.1	6229.3	6883.8	6562.42	7452.74	6608.37	7296.83	7431.49	7015.4	7633.37	8017.98	7407.3
0.54_150.1025m/z	150.102	0.537833	pos												31845.7	33872.9	33754.8	36838.7	36790.4	39535.4	35920.7	41782.6	41452.9	42408.1	46052.5	50111.6	51472.6
0.54_153.0538n	154.061	0.537833	pos												9192.66	9546.62	9892.08	11809.5	12388.7	12967.2	12174.1	13262	14115.1	14032.9	15128.4	15495.1	14590.3
0.54_157.0802m/z	157.08	0.537833	pos												299.843	566.613	586.074	539.728	848.145	947.729	1117.05	1212.31	1247.81	757.998	1150.44	1479.93	1349.3
0.54_164.1182m/z	164.118	0.537833	pos												47757.6	47548	47355	46600	45412.9	48700.9	45035.7	52777.3	54213.2	55700	60060.7	65309.3	66631.3
0.54_167.0927m/z	167.093	0.537833	pos												80714.8	79901.1	86392.7	98589.3	93311.6	106468	97228.5	96153.3	99155.9	107883	112742	110070	110203
0.54_176.1182m/z	176.118	0.537833	pos												17867.8	18715.3	18218	17970.9	17898	17876.2	15831.8	17808.1	16553	16908	16286.1	16953	15836.5
0.54_178.0854n	161.082	0.537833	pos												727185	751427	767859	849413	810522	914278	793297	861397	950748	911339	935592	952739	929493
0.54_180.0961m/z	180.096	0.537833	pos												29528.3	29761.7	31095.7	34959.3	33636.3	38024.5	32631.4	36230.7	38258.7	38753.9	38376.8	38561.4	37924.6
0.54_182.0925m/z	182.092	0.537833	pos												1164.05	1006.8	1151.62	1417.76	1293.01	1331.42	1634.83	1678.57	2242.62	2124.91	2263.2	2586	1901.59
0.54_185.0800n	168.077	0.537833	pos												20569.9	22284.9	22949.1	29289.4	28065.7	30488.1	29072.8	31125.1	32996.8	34997.8	34161.1	33505.9	33126.7
0.54_190.1086m/z	190.109	0.537833	pos												19145.8	19544.9	19290.9	19429.7	19690.6	19381.3	17844.3	20096.4	17922.3	18244.2	19592.8	20373.1	19307.4
0.54_193.0721m/z	193.072	0.537833	pos												656.097	555.468	768.169	900.743	1015.31	1053.36	1054.16	681.833	853.549	641.315	1106.36	1366.39	911.688
0.54_194.0925m/z	194.093	0.537833	pos												15101.7	12837.7	13086.6	11201	10226	9598.6	8891.54	9789.83	8604.22	8895.03	9164.69	9520.8	8877.93
0.54_194.1289m/z	194.129	0.537833	pos												19547.9	19446.1	19119.4	18999.4	18249.4	19165.1	17190.7	19374.2	29845.9	29068.6	27606.3	27688.6	26855.6
0.54_197.1033m/z	197.103	0.537833	pos												2678.34	2472.98	3118.8	3358.11	2844.31	3614.24	3307.07	3069.03	3759.34	3891.04	3735.62	4233.74	3918.83
0.54_204.1872m/z	204.187	0.537833	pos												120.849	138.846	198.301	301.97	364.701	430.124	401.657	281.238	442.128	383.683	487.905	313.243	593.08
0.54_208.1446m/z	208.145	0.537833	pos												8019.83	8911.92	8546.47	9173.46	8942.64	9375.91	9339.2	10104.8	10434	11139.4	12229.9	12339.7	11734.7
0.54_210.1117n	193.108	0.537833	pos												67751.4	76505.5	78428.4	100659	96159.2	113549	95282.5	95925.8	110883	111420	103846	100310	97390.5
0.54_210.1402m/z	210.14	0.537833	pos												1770.24	2157.09	2107.73	2127.64	2354.67	1961.98	2023.9	2491.92	2140.64	3240.59	2036.49	2782.7	1636.49
0.54_211.1325m/z	211.133	0.537833	pos												6869.74	6256.5	6407.27	6235.02	5201.43	4467.68	4647.1	4589.72	4208.31	4462.64	4388.9	4995.15	4181.88
0.54_218.0246m/z	218.025	0.537833	pos												451.64	331.148	408.35	566.692	553.906	619.239	402.238	219.952	255.455	181.462	123.001	257.374	261.035
0.54_220.1819m/z	220.182	0.537833	pos												10663.7	10254.5	10690.2	12098	11638.4	11699.9	10880.8	11092.9	12862.3	14214.1	12128.4	15122.8	14238.8
0.54_224.0909n	207.088	0.537833	pos												8233.3	7911.43	8445.89	8533.53	8151.47	9152.64	8381.69	8915.89	8719.21	8259.27	9558.71	9652.49	8718.88
0.54_224.1558m/z	224.156	0.537833	pos												465.73	648.76	569.82	654.861	631.417	595.612	665.74	592.647	606.873	787.738	846.288	829.109	713.958
0.54_234.1349m/z	234.135	0.537833	pos												10755.8	11450.2	11169.3	11821.3	11100	11741.1	10232.9	9716.43	10498.3	9788.79	10697.1	9966.56	9368.96
0.54_248.1141m/z	248.114	0.537833	pos												7218.32	6592.51	7120.39	6706.25	6833.89	7405.14	6397.65	8087.54	7918.57	7453.05	8021.96	9652.34	8767.65
0.54_249.1168m/z	249.117	0.537833	pos												185.472	182.886	181.411	243.837	148.898	110.462	152.989	395.989	133.19	176.307	178.599	116.21	62.3333
0.54_249.1484m/z	249.148	0.537833	pos												2990.16	3302.19	2919.42	2531.84	1954.09	1845.82	1406.74	1373.55	1636.76	1362.46	1185.4	1006.11	1138.93
0.54_259.1441m/z	259.144	0.537833	pos												881.255	554.395	850.427	1361.81	851.004	1020.69	861.811	783.422	662.438	601.268	1007.47	934.385	691.495
0.54_266.1750m/z	266.175	0.537833	pos												5144.31	4178.65	4557.59	3133.75	2606.04	2203.01	1978.38	1401.76	1315.86	1069.37	829.556	799.003	799.26
0.54_279.2316m/z	279.232	0.537833	pos												8418.23	7792.75	7789.99	5812.4	4606.51	4465.58	3866.22	4438.68	3527.16	3317.46	3119.84	3624	3303.92
0.54_355.0697m/z	355.07	0.537833	pos												43225.1	48164.9	48368.1	61765.3	60167.6	69283.3	63302.5	70312.2	74172.5	79109.8	78696.4	81417.1	80944.5
0.54_429.0886m/z	429.089	0.537833	pos												27367.2	30440.7	29434.2	39233.6	35759.2	41285.5	39874.1	43069.4	46041.5	49497.5	48737.1	54028.3	49560.5
0.54_447.0992m/z	447.099	0.537833	pos												570.379	1141.35	980.594	2347.37	1284.78	2244.9	2071.8	1661.81	1741.61	3203.86	3119.84	3828.07	2831.12
0.55_126.0298m/z	126.03	0.554817	neg												8279.12	9154.68	9601.86	8758.09	8797.02	9100.95	8964.43	9697.71	9476.34	11797	11553.6	11868.3	9522.55
0.55_127.0331m/z	127.033	0.554817	neg												253.915	243.209	295.716	269.877	171.301	334.811	253.496	249.698	259.385	392.526	397.422	393.228	289.949
0.55_136.9087m/z	136.909	0.554817	neg												702.608	659.394	527.584	636.525	350.525	352.406	316.413	720.852	733.911	631.462	362.527	378.306	729.957
0.55_137.0346m/z	137.035	0.554817	neg												281.393	190.668	273.759	257.352	204.057	232.756	191.306	292.122	319.535	441.389	253.323	385.737	302.068
0.55_144.9422m/z	144.942	0.554817	neg												412.304	229.596	267.826	201.824	276.606	223.785	184.796	248.959	271.159	258.608	194.683	209.838	385.602
0.55_152.0455m/z	152.046	0.554817	neg												34.7129	43.1664	37.4165	75.0883	25.3119	47.1007	80.0274	50.9474	81.2475	105.89	65.8973	105.12	148.436
0.55_152.8940m/z	152.894	0.554817	neg												367.641	428.261	445.093	393.172	496.436	389.174	408.4	429.279	485.729	418.837	464.701	418.482	505.028
0.55_153.0409m/z	153.041	0.554817	neg												59.6117	78.4379	114.804	128.003	39.4876	141.731	48.9141	143.454	167.822	154.811	214.544	231.184	118.227
0.55_156.8941m/z	156.894	0.554817	neg												751.298	789.021	724.111	988.999	828.092	726.437	666.267	965.302	835.704	1084.22	749.631	708.668	845.519
0.55_159.8931m/z	159.893	0.554817	neg												1496.47	1433.51	1487.5	2052.68	1746.71	1719.36	1514.35	2068.91	1564.99	2145.32	1993.59	1493.85	1914.06
0.55_162.0188m/z	162.019	0.554817	neg												3183.01	3065.36	3014.17	3052.28	2863.77	2926.43	2447.33	2929	2093.63	2359.31	2466.79	2648.73	1929.02
0.55_162.8927m/z	162.893	0.554817	neg												1000.54	1132.31	992.849	1355.61	1453.17	1215.44	1338.95	1489.24	1151.25	1450.55	1539.59	1057.61	1234.7
0.55_163.0028m/z	163.003	0.554817	neg												1454.43	1388.91	1364.35	1503.58	1321.81	1356.19	1054.17	1197.75	1210.5	1178.44	1242.72	1300.05	1069.82
0.55_178.8832m/z	178.883	0.554817	neg												189.612	231.894	294.212	267.465	277.608	124.039	221.92	216.648	253.892	175.461	268.18	282.663	279.498
0.55_179.9355m/z	179.936	0.554817	neg												525.596	457.601	513.923	468.837	391.158	323.364	368.378	531.668	499.662	356.691	471.338	587.961	458.644
0.55_181.9190n	226.918	0.554817	neg												2016.83	2352.87	2420.79	2712.88	2872.47	2836.13	2452.57	2405.79	2325.51	2222.18	2936.82	3459.77	1628.63
0.55_182.8959m/z	182.896	0.554817	neg												1053.12	1092.72	1047.58	1096.89	1144.32	1218.85	1242.46	1208.92	1127.92	1172.12	1179.29	969.785	1305.47
0.55_183.8763m/z	183.876	0.554817	neg												265.629	320.659	276.958	444.185	326.793	252.366	272.172	542.387	561.886	385.227	404.191	442.725	311.267
0.55_183.9126m/z	183.913	0.554817	neg												134.867	241.333	269.374	305.105	204.151	219.031	186.464	331.639	282.89	195.434	259.423	310.551	176.204
0.55_184.8891m/z	184.889	0.554817	neg												264.722	281.462	245.136	582.956	261.897	280.448	199.595	659.338	345.326	649.7	270.228	193.824	387.794
0.55_185.8920m/z	185.892	0.554817	neg												233.34	285.112	301.306	304.525	218.51	154.834	213.195	408.126	422.523	335.458	206.613	315.122	407.314
0.55_188.9122m/z	188.912	0.554817	neg												393.524	439.064	300.77	445.733	223.256	79.2946	96.0335	392.22	352.722	158.969	271.493	253.188	261.937
0.55_188.9324m/z	188.932	0.554817	neg												1362.23	1304.8	1156.74	1421.88	1172.05	996.797	877.394	1411.02	1324.34	1086.29	1003.54	1008.66	1603.19
0.55_190.9278m/z	190.928	0.554817	neg												15413.8	15262.8	14742.7	16167.9	15414.2	14320.2	13663.9	15424.2	15513.8	14106.5	14561.5	14666.2	18904.8
0.55_194.9235m/z	194.924	0.554817	neg												820.206	1049.01	671.74	936.403	400.923	301.385	346.564	856.633	806.001	825.023	451.126	366.368	717.701
0.55_196.8844m/z	196.884	0.554817	neg												2107.91	2024.06	2124.45	2299.51	1921.41	2142.59	1849.62	2180.15	2424.54	1822.13	2086.78	2206.2	1660.48
0.55_197.8891m/z	197.889	0.554817	neg												992.773	729.51	897.789	890.128	1102.52	948.386	954.813	919.068	1116.4	677.779	936.995	941.227	1112.64
0.55_205.9150m/z	205.915	0.554817	neg												661.887	394.824	494.877	573.524	529.471	492.185	469.391	664.708	767.127	717.241	531.549	518.552	560.472
0.55_207.9307m/z	207.931	0.554817	neg												9858.65	10706	10482.7	10936.7	11323.6	10187.3	9831.86	11588.2	11162	10033	10271.9	11317.3	9248.31
0.55_215.0095m/z	215.009	0.554817	neg												16017.7	15277.8	15150.5	15144	14092	14241.7	11955.8	13753.5	12008.2	13152.6	13916	14645.5	11384.5
0.55_215.9936m/z	215.994	0.554817	neg												1132.73	1028.09	995.762	1100.99	745.661	935.23	557.597	797.46	594.918	780.991	956.964	851.926	610.31
0.55_231.8535m/z	231.854	0.554817	neg												510.237	574.471	616.993	479.299	863.964	752.082	747.079	756.198	578.221	543.321	713.033	807.797	505.363
0.55_232.9051n	231.895	0.554817	neg												547.102	587.954	646.823	736.656	889.525	567.529	556.532	551.89	839.89	582.345	786.949	839.613	803.354
0.55_235.9259m/z	235.926	0.554817	neg												34472.4	35832.8	33182.6	35891.6	36636.9	32201.7	31540.8	37217.2	33430.9	28488.2	30585.7	33065.5	26295.9
0.55_241.8824m/z	241.882	0.554817	neg												2160.28	2545.61	2439.73	2387.09	3039.39	2272.8	2340.41	3072.5	2600.2	2109.57	2269.39	2959.9	1860.59
0.55_246.8863m/z	246.886	0.554817	neg												269.667	282.103	391.074	462.462	403.453	319.22	267.357	628.085	293.306	318.862	495.5	593.539	227.982
0.55_258.9163m/z	258.916	0.554817	neg												2243.73	1726.21	1786.19	1989.04	1486.25	1237.56	1610.07	2013.15	2263.33	2328.11	1621	1660.73	2841.13
0.55_261.8510m/z	261.851	0.554817	neg												291.973	230.325	230.783	229.331	290.653	182.344	216.103	504.922	337.581	185.019	266.354	296.291	171.929
0.55_264.8727m/z	264.873	0.554817	neg												258.027	239.165	339.975	375.944	386.891	323.71	329.034	375.625	438.95	392.836	390.418	674.551	532.59
0.55_297.8272m/z	297.827	0.554817	neg												1091.04	894.77	765.606	1157.64	659.342	437.821	593.708	1097.85	1256.17	1181.84	704.297	817.984	1169.3
0.55_305.8607m/z	305.861	0.554817	neg												265.656	205.967	338.762	357.919	456.432	143.487	185.985	193.715	254.348	304.724	254.195	205.999	420.523
0.55_307.8560m/z	307.856	0.554817	neg												3892.38	4114.96	3250.48	4337.86	2889.94	2098.88	2406.57	4231.79	4070.3	3691.83	2711.84	2887.26	4123.67
0.55_308.8642m/z	308.864	0.554817	neg												390.369	525.811	488.114	633.561	164.652	329.071	433.454	406.91	640.177	429.122	175.542	574.098	4863.92
0.55_309.8695m/z	309.87	0.554817	neg												95.6718	159.612	178.997	226.483	155.32	126.865	190.499	339.993	291.434	147.961	308.558	309.945	481.085
0.55_320.8865m/z	320.886	0.554817	neg												4597.28	5161.4	4920.64	5035.68	5103.23	4641.2	4163.42	4999.37	4844.9	4278.87	4965.58	5418.66	4249.28
0.55_334.8634m/z	334.863	0.554817	neg												44.1081	36.7521	71.9843	9.71517e-05	44.4475	164.541	226.192	39.117	9.71517e-05	9.71517e-05	55.42	133.189	1539.86
0.55_336.8589m/z	336.859	0.554817	neg												2154.51	1524.58	1867.68	1990.74	2025.08	1954.51	1981.03	2348.76	1911.65	1862.33	2155.8	2115.47	14822
0.55_338.8593m/z	338.859	0.554817	neg												1461.36	1550.92	1544.01	1429.37	1840.67	1430.14	1776.65	1582.03	1035.97	1434.24	1337.35	1705.72	4816.57
0.55_349.8672m/z	349.867	0.554817	neg												1015.44	1088.77	1019.8	1180.75	806.334	1256.66	957.524	855.422	805.756	627.662	1041.39	963.234	1548.4
0.55_365.8843m/z	365.884	0.554817	neg												3061.86	4052.15	3498.66	3829.09	3914.14	3637.76	3919.34	3832.91	3343.51	2668.37	3584.04	4148.13	2538.19
0.56_131.5525m/z	131.553	0.55605	pos												1131.04	934.353	975.943	1284.14	1021.36	935.383	848.389	806.701	1023.13	837.496	775.354	1124.08	613.321
0.56_132.0353m/z	132.035	0.55605	pos												100.202	125.345	123.667	121.797	204.962	153.265	119.998	189.37	148.571	40.3789	147.028	221.314	40.7585
0.56_140.1070m/z	140.107	0.55605	pos												59.9157	55.8333	76.2476	232.927	191.943	234.288	178.295	102.609	227.335	106.811	374.872	394.304	326.141
0.56_142.9518n	143.959	0.55605	pos												3221.99	2972.82	3102.87	3072.85	2978.59	2565.73	2502.99	2908.57	2605.36	2724.22	2613.25	2610.51	2378.38
0.56_145.1700m/z	145.17	0.55605	pos												221.614	294.944	268.171	331.134	257.036	302.167	208.292	285.382	280.105	360.52	413.866	294.206	258.459
0.56_147.0765m/z	147.077	0.55605	pos												378.901	574.357	582.683	887.445	657.423	1167.04	907.719	1215.7	1085.44	995.523	1323.79	1481.14	1215.74
0.56_148.0605m/z	148.06	0.55605	pos												5868.27	5626.49	5605.6	5301.35	4956.38	5008.67	4225.88	4761.34	4400.96	4741.48	4649.86	4728.53	4910.7
0.56_151.9497m/z	151.95	0.55605	pos												1090.89	1037.95	1054.63	800.483	627.769	535.748	596.101	484.908	503.75	512.958	480.064	325.481	237.054
0.56_156.9907m/z	156.991	0.55605	pos												12643.1	12795.2	13375	14653	13893.4	14079.7	12922	14750.5	13904.2	12435.2	12713.5	13398.4	12338.5
0.56_158.9860m/z	158.986	0.55605	pos												5222.53	4870.82	5209.9	5117.44	4765.64	4938.56	4624.74	5256.83	4890.73	4860.6	4776.65	4912.48	4660.24
0.56_161.9696m/z	161.97	0.55605	pos												1092.35	1027.32	1167.64	1620.98	1342.12	1274.21	1245.39	716.083	1113.5	882.876	1332.6	1322.33	1018.26
0.56_172.9773m/z	172.977	0.55605	pos												2422.45	2308.21	2241.62	2272.92	1956.09	2012.34	1766.72	1996.86	2087.32	1981.66	2006.04	1899.92	1831.38
0.56_176.9527m/z	176.953	0.55605	pos												792.751	719.004	783.547	915.865	663.517	734.857	638.755	681.217	674.264	729.346	656.173	634.119	623.452
0.56_178.9908m/z	178.991	0.55605	pos												976.31	1105.41	1197.38	1296.39	1198.29	884.891	1243.57	1223.91	1026.43	1024.07	1117.51	1156.87	1042.92
0.56_184.9856m/z	184.986	0.55605	pos												31663.8	31928.7	32236.7	34207.8	31530.6	31199.2	27906	29862.4	27949.6	26681.4	28328.2	26853.4	26584.9
0.56_188.9786m/z	188.979	0.55605	pos												1624.12	1553.13	1639.21	1637.39	1252.92	1350.01	1127.77	1388.58	1298.14	1343.38	1158.83	1430.79	1089.82
0.56_190.9793m/z	190.979	0.55605	pos												7493.7	6676	7520.93	5724.4	4870.2	4335.62	4840.85	5190.46	4335.1	3812.97	6916.88	4048.92	2763.57
0.56_192.9763m/z	192.976	0.55605	pos												4233.05	4046.77	4396.88	2965.8	2749.68	2702.43	2745.32	2504.86	2510.72	2324.37	3986.91	2457.55	1685.4
0.56_197.1168m/z	197.117	0.55605	pos												28750.7	27604.5	27419.5	25377.2	22265.3	21530.7	18415.1	19861.9	16995	18066.8	16824.8	16597.5	16055.4
0.56_202.9512m/z	202.951	0.55605	pos												2684.79	2244.21	2284.52	2209.11	1847.96	2112.63	2111.17	2920.92	2534.76	2456.52	3051.15	2881.8	2975.31
0.56_204.1231m/z	204.123	0.55605	pos												1020.17	1836.22	1451.98	2272.16	1520.11	1395.29	1337.05	1451.05	1776.08	1495.79	2585.1	2130.61	1898.88
0.56_214.1801m/z	214.18	0.55605	pos												4029.92	2401.27	2850.6	2260.76	859.212	1082.76	577.149	565.539	361.405	393.731	577.441	407.061	445.53
0.56_214.9175m/z	214.917	0.55605	pos												398.465	394.266	438.66	234.053	87.0249	146.603	241.568	219.264	154.797	133.2	117.735	629.938	46.904
0.56_218.9748m/z	218.975	0.55605	pos												3047.91	2301.13	2683.64	2943.86	2557.22	2131.54	1959.86	2371.16	2363.55	2224.37	2934.38	3252.58	1950.74
0.56_226.1802m/z	226.18	0.55605	pos												535.068	341.744	393.836	360.628	138.711	145.205	74.955	84.5976	64.7344	158.782	147.935	68.0562	9.71517e-05
0.56_227.1641m/z	227.164	0.55605	pos												2130.42	1795.15	2054.1	2184.13	1675.08	1414.27	1159.4	1154.34	1394.11	1002.09	1174.74	1251.88	956.601
0.56_247.8931n	248.901	0.55605	pos												1043.63	573.92	806.809	429.901	435.51	219.738	168.45	180.77	120.811	123.964	64.8965	191.199	152.444
0.56_254.1518n	277.144	0.55605	pos												14115.8	14719.8	14527.2	17001.3	14152.4	14918.2	13270.1	13802.5	14139.3	13698.8	14361	15536.9	14317.1
0.56_260.9244m/z	260.924	0.55605	pos												3934.05	3458.84	3634.49	3451.5	3183.83	2738.74	2773.16	3362.53	2793.67	2612.5	3209.59	3511.95	2870.11
0.56_278.8971m/z	278.897	0.55605	pos												933.499	655.746	836.476	943.027	792.202	841.652	800.881	1141.77	1123	1046.51	1228.14	1005.5	1127.67
0.56_284.9106m/z	284.911	0.55605	pos												103.635	102.791	68.8086	227.705	9.71517e-05	132.391	242.884	136.316	112.28	192.316	159.908	306.508	294.368
0.56_331.9159m/z	331.916	0.55605	pos												1133.24	1952.48	1470.18	1610.99	1130.7	949.75	886.31	1186.78	1319.42	1134.54	1346.35	1566.14	1166.8
0.56_343.2955m/z	343.296	0.55605	pos												3810.39	3304.21	2997.21	1366.79	781.161	1240.62	407.427	781.924	511.167	487.986	1020.53	996.575	455.901
0.57_128.9509m/z	128.951	0.573283	pos												6969.06	6488.54	6953.12	7167.9	7169.91	6735.31	6746.67	7622.95	7672.04	6894.79	7644.93	7412.58	7050.89
0.57_139.9633m/z	139.963	0.573283	pos												2896.33	2724.41	3177.03	3690.66	3093.61	2917.65	2884.32	1791.22	2548.4	1831.81	2725.12	2642.47	2102.34
0.57_152.1151m/z	152.115	0.573283	pos												940.555	648.207	710.663	513.017	411.376	94.2967	280.246	108.711	106.827	64.4146	99.8102	33.0867	9.71517e-05
0.57_152.9949m/z	152.995	0.573283	pos												3047.29	2912.55	3573.58	4412.1	3861.95	3572.72	3560.99	2817.43	3874.48	2368.54	3161.21	3691.19	2940.62
0.57_154.9902m/z	154.99	0.573283	pos												47084.2	44142.7	47239.9	47001.3	41255.9	41023.8	38266	42166.6	41238.3	33818.6	35530.3	36703.1	32194.9
0.57_155.0501n	173.081	0.573283	pos												1819.67	1829.71	1825.2	2111.84	1932.96	2083.55	2396.54	1993.11	2991.94	1830.77	3073.74	3419.45	3341.97
0.57_157.9941m/z	157.994	0.573283	pos												372.747	367.732	364.247	347.658	319.926	493.284	478.436	393.638	466.3	386.18	429.432	396.209	375.379
0.57_158.9619n	141.959	0.573283	pos												65146.9	64074.4	62281.8	56147.4	47431	44520	42619.7	44501.5	41770.2	39711	41828	38376.4	36732.6
0.57_163.0390m/z	163.039	0.573283	pos												1421.66	1212.9	1288.71	1159.27	891.535	1453.73	996.733	880.108	999.644	960.895	723.153	780.587	1515.69
0.57_169.9773m/z	169.977	0.573283	pos												24714.3	23824.3	26312.8	28619.8	27689.8	27663.1	26615.1	31445.3	31507	24621.1	29274.3	31030.9	26422
0.57_172.9564m/z	172.956	0.573283	pos												10044	9217.93	9731.57	8358.73	7802.74	6891.05	7161.78	7126.99	6711.17	6078.2	6267.22	5990.78	5460.37
0.57_175.9646n	158.961	0.573283	pos												127721	121274	127957	138096	131346	129412	120010	145805	139660	123416	142388	138637	126413
0.57_180.9898m/z	180.99	0.573283	pos												12029.7	11466.3	13052.8	15566.1	12989.5	12496.6	11407.1	10431	11888.6	8517.44	11104.7	10680	9911.36
0.57_185.9887m/z	185.989	0.573283	pos												860.864	474.858	914.679	1744.73	1221.01	1162.31	1100.28	536.135	1241.94	849.717	1108.73	983.043	1103.68
0.57_186.1488m/z	186.149	0.573283	pos												4638.83	4203.36	4088.33	3582.98	2549.29	2603.17	2342.92	3118.46	2054.89	1880.08	1434.45	2586.08	1398.81
0.57_186.9810m/z	186.981	0.573283	pos												12318.3	12719.3	12441.2	13115.7	12120	11645	10568.3	11684.3	10579.9	9645.55	10063.7	9550.45	10319.3
0.57_187.1329m/z	187.133	0.573283	pos												1132.99	1017.55	1134.12	1547.39	1125.59	842.321	688.66	581.1	528.646	483.144	755.876	769.634	687.008
0.57_188.9962n	171.993	0.573283	pos												27360.4	26942.7	30166.1	35415.2	34979.6	35500.4	32706.2	40931	41356.7	34359.6	41773.3	42010.8	39209.8
0.57_198.0893n	199.097	0.573283	pos												2515.41	2379.57	2541.57	2596.29	2069.79	2418.43	2320.56	2334.02	2140.13	2092.09	2407.45	2563.26	1770.42
0.57_199.9653n	200.972	0.573283	pos												14568.6	14421.1	14627	14510.3	13262.8	13755.4	12781.8	14938.6	13682.1	11790.5	13483.4	11715.5	12390.8
0.57_199.9885n	182.985	0.573283	pos												187768	176070	181877	171475	148011	146568	127421	145603	135314	118292	125464	123664	109512
0.57_200.1646m/z	200.165	0.573283	pos												1245.14	797.811	1015.76	719.855	490.461	477.034	620.101	578.592	430.749	309.255	367.481	176.547	402.136
0.57_203.9596n	186.956	0.573283	pos												66065.3	60939.4	65222.8	68131.9	64087.5	61971.6	56501.8	67610.3	62244.5	54334.6	61727.9	60926.3	54477.8
0.57_213.9829m/z	213.983	0.573283	pos												3272.49	2832.62	3171.07	3306.48	2596.58	2488.26	2568.51	2468.25	2638.65	2161.59	1970.46	1786.51	1702.73
0.57_216.0032m/z	216.003	0.573283	pos												1072.73	582.706	896.613	886.74	1081.29	1159.22	1209.58	1064.67	1480.41	1059.69	1507.17	1469.62	1079.11
0.57_216.9912n	199.988	0.573283	pos												102213	97857.2	107906	125533	117647	118505	108712	135240	134387	107432	127314	127024	110912
0.57_219.9909n	202.988	0.573283	pos												2671.37	2936.55	2761.03	3643.94	3200.39	3083.96	2782.02	3586.89	4089.62	2985.7	4404.39	3848.27	3073.63
0.57_226.9751m/z	226.975	0.573283	pos												426.343	182.264	382.231	176.996	580.815	294.895	348.444	340.971	456.648	325.269	373.935	644.541	349.265
0.57_227.9828m/z	227.983	0.573283	pos												14307.5	12510.5	14043.7	16655.2	14617.9	14835	12967.4	15913.6	15181.9	11700.8	13693.9	14335	12669.4
0.57_241.1797m/z	241.18	0.573283	pos												732.254	940.207	895.379	1103.31	483.332	393.589	824.545	434.93	498.182	322.054	612.503	725.769	168.346
0.57_243.9779m/z	243.978	0.573283	pos												1076.68	924.11	1063.79	1680.94	1324.06	1557.69	1412.62	1780.25	2095.42	883.172	2154.12	2429.4	1579.93
0.57_245.9934m/z	245.993	0.573283	pos												6306.1	5567.88	5857.31	6274.6	5537.8	6025.68	4818.41	6010.12	6319.2	4456.01	4668.86	5609.6	4571.64
0.57_276.8967m/z	276.897	0.573283	pos												4392.02	3878.16	4202	4700.64	3269.9	3717.65	3467.14	4265.56	3922.78	2891.09	4108.09	3724.56	2491.95
0.57_288.9760n	271.973	0.573283	pos												659.854	297.195	582.077	742.998	1015.53	867.983	910.918	1359.34	1328.12	655.458	1330.71	1345.21	1401
0.57_302.8965m/z	302.897	0.573283	pos												140.973	120.421	182.127	323.562	679.52	227.516	499.676	392.616	450.063	152.312	253.886	217.016	176.002
0.57_303.8839m/z	303.884	0.573283	pos												4462.86	4573.22	5362.86	7553.4	6823.39	5699.92	5007.62	5159.47	6668.42	3783.63	6856.83	7587.59	5695.32
0.57_304.8916m/z	304.892	0.573283	pos												7724.28	7955.87	7563.93	6724.58	5528.24	5244.43	4685.13	5580.81	5426.42	4808.35	4983.66	4606.4	3863.5
0.57_324.2169m/z	324.217	0.573283	pos												58403.8	54325.6	54464.6	57820.8	50574	50459.1	44862.2	54461.7	49662.1	46733.9	56703.7	52447	48093.4
0.57_347.8735m/z	347.873	0.573283	pos												1942.97	2355.72	2252.76	2867.75	2076.09	1980.19	2266.64	3486.04	2759.83	2497.48	3363.12	3220.52	2847.74
0.58_141.9115m/z	141.911	0.575883	neg												661.958	600.553	542.84	657.277	529.4	519.743	558.307	646.111	594.864	520.144	482.756	536.229	606.879
0.58_147.9404n	294.88	0.575883	neg												2869.64	3025.49	2865.7	2639.47	3150.79	3362.77	3328.2	3377.06	2322.73	2474.82	1947.04	2544.38	3231.67
0.58_152.0013m/z	152.001	0.575883	neg												261.376	305.655	363.975	250.134	323.901	177.748	223.991	240.565	378.476	271.817	289.251	387.145	379.326
0.58_160.8848n	159.878	0.575883	neg												1147.64	1226.88	1055.18	1436.89	1129.21	1023.69	1054.25	1482.14	1379.88	1127.13	929.306	1136.67	1314.65
0.58_189.8574m/z	189.857	0.575883	neg												828.46	1193.14	830.135	1227.96	989.979	767.3	759.547	1202.37	1238.4	533.699	737.509	995.342	856.699
0.58_190.8878m/z	190.888	0.575883	neg												441.904	416.113	406.703	580.86	351.043	334.673	348.453	490.266	739.723	484.655	363.349	355.355	710.675
0.58_193.8150m/z	193.815	0.575883	neg												2080.26	2556.88	1986.69	2569.99	1833.73	1204.17	1389.04	2733.95	2361.51	2166.53	1310.61	1590.27	1345.94
0.58_224.8266m/z	224.827	0.575883	neg												489.767	780.529	564.538	663.638	708.462	489.676	538.675	693.186	540.553	706.278	400.367	457.26	465.48
0.58_229.8739m/z	229.874	0.575883	neg												723.693	800.677	686.375	715.104	601.965	639.148	570.644	881.55	677.884	674.306	533.013	723.547	618.818
0.58_258.9207n	239.903	0.575883	neg												1178.28	1295.56	1272.71	1224.58	1384.72	1133.82	1086.28	1417.73	1608	1288.66	1243.75	1445.34	1214.18
0.58_302.9137m/z	302.914	0.575883	neg												351.767	450.508	397.305	422.717	551.19	512.083	411.621	457.552	234.361	402.217	228.284	363.208	435.055
0.58_304.9085m/z	304.908	0.575883	neg												12758.3	12526.4	12259.2	11019.1	13403.8	14204.2	12188.8	13727.3	10354	11410	8002.51	9899.24	13522.7
0.58_310.8644m/z	310.864	0.575883	neg												1736.03	2154.64	1691.27	2125.33	1584.2	1288.37	1265.31	2065.33	1933.43	1480.61	1168.62	1645.07	2333.37
0.58_352.8537m/z	352.854	0.575883	neg												1137.48	1221.29	1052.54	1335.28	1405.67	826.94	1010.96	1465.35	1339.07	1053.82	1133.19	1278.95	1569.18
0.58_421.8368m/z	421.837	0.575883	neg												1065.69	573.081	1088.01	772.483	1983.44	1307.52	1914.86	775.668	973.296	725.534	1851.79	2008.95	919.783
0.58_450.8408m/z	450.841	0.575883	neg												833.58	534.108	647.588	685.755	640.097	424.659	681.944	544.813	349.239	377.982	366.229	666.669	813.508
0.59_125.0446m/z	125.045	0.59155	pos												379.988	353.045	432.117	336.205	224.313	847.862	609.952	565.651	334.449	525.367	261.773	399.362	660.572
0.59_130.9665m/z	130.967	0.59155	pos												4357.45	4100.57	5000.17	6212.95	6240.8	6392.17	5994.89	6117.41	7399.54	5244.16	8038.91	7660.78	7163.18
0.59_137.0202n	138.027	0.59155	pos												611.488	719.37	799.474	882.514	1438.85	1682.59	1194.81	1746.36	1025.87	1211.84	721.194	932.985	1445
0.59_148.0185m/z	148.019	0.59155	pos												52.6988	52.332	89.5715	2315.22	2755.65	2591	1540.21	2065.54	1615.22	2737.01	2380.84	2194.92	1580.44
0.59_156.9660m/z	156.966	0.59155	pos												3970.45	4094.4	4526.96	5591.7	5364.4	5462.11	4928.94	4561.94	5669.48	4209.09	6019.63	5455.81	5483.06
0.59_164.0669m/z	164.067	0.59155	pos												31528.8	37939.6	37967.4	35284.2	47457.3	66181.3	49102.7	49827.4	36845.1	45244.5	27702.8	35874.9	61381
0.59_192.0944m/z	192.094	0.59155	pos												1472.44	1183.82	1328.61	994.049	1335.68	2242.82	1591.72	1591.92	836.872	1684.14	828.431	1189.78	1449.7
0.59_210.9806m/z	210.981	0.59155	pos												421.902	809.489	787.128	251.091	950.295	1280.14	561.6	1464.51	763.497	1106.01	341.13	528.995	1074.7
0.59_216.0276n	254.987	0.59155	pos												2297.48	2738.28	2971.33	3213.25	4297.94	5205.99	4366.21	4518.12	2804.27	3412.38	2158.08	2354.07	5227.41
0.59_216.9509m/z	216.951	0.59155	pos												854.168	787.462	877.316	965.858	1037.86	1763.97	1104.72	1178.68	822.416	1105.55	914.11	1166.2	1599.78
0.59_220.0001n	202.997	0.59155	pos												7778.44	8115.15	8141.91	8824.05	8800.27	9133.49	8067.43	9363.84	8127.2	9388.12	7552.35	7308.82	9160.51
[truncated: 7,697 more rows]
